# Supplementary material for: Estimating Health-Related Quality of Life Based on Demographic Characteristics, Questionnaires, Gait Ability, and Physical Fitness in Korean Elderly Adults
Source: Int J Environ Res Public Health. 2021 Nov 11;18(22):11816. doi: 10.3390/ijerph182211816 (PMC8624167; doi:10.3390/ijerph182211816)
Supplement: Supplementary file 1 [file ijerph-18-11816-s001.zip]

Archive with 6 entries (6 files):
- File S1. Detailed machine learning procedure..pdf
- IRB letter.pdf
- Raw data_09032021.csv
- Table S1 Physical fitness test protocols.pdf
- Table S2. Results of the feature rank.xlsx
- Table S3. Raw data.xlsx
