# Supplementary material for: Estimating Health-Related Quality of Life Based on Demographic Characteristics, Questionnaires, Gait Ability, and Physical Fitness in Korean Elderly Adults
Source: Int J Environ Res Public Health. 2021 Nov 11;18(22):11816. doi: 10.3390/ijerph182211816 (PMC8624167; doi:10.3390/ijerph182211816)
Supplement: Supplementary file 1 [file ijerph-18-11816-s001.zip › Raw data_09032021.csv]

Sex	Age	Height	Body_weight	BMI	Muscle_mass	Body_fat_mass	Percent_body_fat	Waist_circumstance	Hip_circumstance	WHR	S_Walking_speed	P_Walking_speed	F_Walking_speed	S_Stride_length	P_Stride_length	F_Stride_length	S_Stride_time	P_Stride_time	F_Stride_time	S_Single_support_phase	P_Single_support_phase	F_Single_support_phase	S_Double_support_phase	P_Double_support_phase	F_Double_support_phase	S_Stance_phase	P_Stance_phase	F_Stance_phase	S_CV_Stride_length	P_CV_Stride_length	F_CV_Stride_length	S_CV_Stride_time	P_CV_Stride_time	F_CV_Stride_time	S_CV_Single_support_phase	P_CV_Single_support_phase	F_CV_Single_support_phase	S_CV_Double_support_phase	P_CV_Double_support_phase	F_CV_Double_support_phase	S_CV_Stance_phase	P_CV_Stance_phase	F_CV_Stance_phase	Education	Job	Residential_environment	Household_member	Social_relationship	falling_history
2	74	154	58.2	24.5	21	20	34.5	82	97	0.8	0.89	1.19	1.5	0.83	1.06	1.57	0.94	0.89	1.05	45.2	46.63	43.16	11.03	14.42	14.85	56.23	54.96	57.58	2.01	13.65	1.95	2.01	13.65	1.95	2.09	2.1	2.63	8.55	64.42	7.18	1.68	21.95	2.95	3	6	3	2	4	0
2	66	156	54.6	22.4	19	18	32.8	80	93	0.9	0.83	0.94	1.31	1.21	1.02	1.21	1.45	1.08	0.93	38.34	40.7	43.11	24.55	17.3	13.05	61.86	58.3	56.17	2.37	2.22	1.22	2.37	2.22	1.22	5.11	1.87	1.09	21.34	7.95	10.49	5.79	3.17	1.77	3	6	3	2	4	1
1	68	163	60	22.6	27	12	19.4	82	92	0.9	1.14	1.31	1.69	1.29	1.4	1.63	1.14	1.07	0.96	40.76	41.96	46.27	14.96	12.24	5.37	58.94	57.34	55.98	1.66	4.39	1.63	1.66	4.39	1.64	2.83	3.37	10.27	7.72	17.54	57.29	2.99	7.9	2.4	3	8	3	2	4	1
2	67	153.4	53.4	22.7	20	16	29.9	87	97	0.9	1	1.11	1.39	1.3	0.99	1.38	1.3	0.89	0.99	41.28	44.87	43.18	15.13	9.46	13.89	56.5	54.33	55.93	3.28	2.03	1.96	3.28	2.03	1.96	3.96	2.92	2.52	8.81	13.68	30.07	4.58	2.76	3.09	4	6	3	2	4	0
2	74	151.5	53.7	23.4	21	15	27.5	83	95	0.9	1.11	1.5	1.69	1.27	1.4	1.53	1.15	0.94	0.9	40.5	43.52	44.06	16.86	12.82	11.73	58.14	56.21	55.78	4.11	1.68	1.1	4.11	1.68	1.1	4.05	1.52	1.03	5.59	12.94	7.7	5.13	2.51	1.25	2	6	1	4	4	1
2	69	154.6	61.5	25.7	20	24	38.9	93	101	0.9	1	1.25	1.31	1.14	1.26	1.24	1.14	1.01	0.95	40	41.43	42.54	19.21	16.15	14.57	59.74	57.8	57.46	4.02	1.58	1.56	4.02	1.58	1.56	6.34	2.11	2.51	5.91	4.13	5.06	4.7	2.72	1.37	3	6	3	2	4	1
2	69	154	60.6	25.6	21	22	36.3	87	97	0.9	1.06	1.22	1.47	1.21	1.27	1.42	1.14	1.04	0.97	38.85	40.3	42.38	21.17	17.7	14.21	60.45	58.85	56.72	1.8	2.16	1.34	1.8	2.16	1.34	3.09	3.31	1.67	5.09	6.02	3.05	2.61	3.67	1.38	4	6	3	2	4	1
1	65	168	80	28.3	30	27	33.2	99	100	1	1.11	1.36	1.56	1.15	1.31	1.41	1.04	0.96	0.91	42.08	43.93	45.67	16.31	12.6	9.08	58.4	56.53	54.88	1.38	1.59	1.5	1.38	1.59	1.5	1.9	0.95	1.09	5.09	9.5	18.06	1.91	2.21	2.12	5	8	3	2	4	1
1	68	163	67	25.2	30	14	21.2	90	94	1	0.97	1.22	1.56	1.13	1.26	1.46	1.17	1.03	0.94	42.83	44.6	46.28	15.54	11.34	7.59	58.03	55.83	54.02	1.55	0.85	0.88	1.55	0.85	0.88	3.04	2.23	2.27	15.88	17.14	10.98	3.38	1.71	1.18	4	8	3	2	4	1
2	65	160.9	57.8	22.3	21	19	33.3	83	100	0.8	1.17	1.31	1.5	1.35	1.39	1.46	1.16	1.07	0.98	42.81	42.97	44.66	14.38	14.87	11.13	57.62	57.03	55.78	2.29	2.72	1.63	2.29	2.72	1.63	3.09	2.71	2.35	9.8	28.22	11.19	3.97	3.33	1.62	4	6	1	2	3	1
2	70	150	55.2	24.5	20	19	34.1	87	92	0.9	1.31	1.53	1.78	1.3	1.39	1.43	0.99	0.91	0.8	42.23	44.21	44.23	16.2	12.26	11.72	58.66	56.47	55.95	1.17	0.73	1.46	1.17	0.73	1.46	2.5	1.77	2.37	3.5	9.51	8.96	2.41	0.77	0.96	4	6	3	2	4	1
2	65	162	57.3	21.8	21	19	32.2	79	95	0.8	1.03	1.25	1.75	1.19	1.32	1.57	1.15	1.05	0.9	42.03	42.47	45.38	16.46	13.76	9.87	58.41	56.7	54.94	1.78	2.32	1.15	1.78	2.32	1.15	3.24	1.95	1	8.59	8.12	6.47	3.53	3.15	1.27	4	6	3	2	2	1
2	71	157	57.8	23.4	24	15	25.3	79	94	0.8	1.11	1.36	1.61	1.31	1.41	1.5	1.18	1.04	0.93	41.39	42.46	44.79	16.46	16.04	10.43	57.57	56.82	55.06	3.33	3.54	1.34	3.33	3.54	1.34	5.15	2.63	1.56	13.46	31.31	12.25	4.56	4.86	1.6	2	6	3	2	3	1
2	72	156.4	61.1	25	21	21	34.8	90	96	0.9	0.83	1.03	1.11	1	1.14	1.04	1.21	1.11	0.94	40.15	40.86	43.03	18.8	17.28	12.88	59.09	58.24	56.03	1.19	2.15	1.42	1.2	2.15	1.42	3.29	2.24	1.59	14.13	18.44	7.71	2.69	1.73	2.06	1	6	3	2	4	0
2	71	155.8	64.5	26.6	22	23	36.3	92	100	0.9	1.06	1.47	1.72	1.21	1.4	1.51	1.15	0.95	0.87	41.06	43.74	45.92	16.81	12.38	9.64	57.97	56.13	55.56	2.49	1.62	1.6	2.49	1.62	1.6	2.99	2.29	1.39	19.43	10.49	14.52	4.3	1.94	2.12	4	6	3	1	4	1
2	77	151	54	23.7	19	17	32	82	92	0.9	1.03	1.22	1.47	1.24	1.27	1.32	1.21	1.04	0.9	41.65	43.5	45.54	16.42	12.37	8.79	58.26	56.08	54.58	2.11	3.19	2.34	2.11	3.19	2.34	4.1	3.43	1.62	7.83	13.45	14.64	3.63	4.76	3.23	3	6	1	2	3	1
2	71	149	61.9	27.9	20	25	40.2	93	99	0.9	0.94	1.03	1.28	1.03	1.05	1.19	1.09	1.02	0.93	41.53	41.12	43	17.24	16.43	13.69	58.77	58.44	57.11	2.35	2.89	2.14	2.35	2.89	2.14	4.59	2.63	3.02	14.62	6.26	14.26	3.29	5.69	3.03	1	0	3	2	4	1
2	65	155	61.4	25.6	21	23	36.8	87	100	0.9	1.03	1.11	1.28	1.24	0.96	1.24	1.21	0.86	0.97	40.06	44.41	40.8	18.69	10.01	16.69	58.93	54.72	58.51	1.99	1.22	3.65	1.99	1.22	3.65	3.33	0.97	1.63	11.31	14.93	7.36	4.03	1.1	5.37	2	6	3	1	4	1
2	69	153	52	22.2	20	14	26.8	79	88	0.9	1.11	1.22	1.78	1.21	1.17	1.3	1.09	0.96	0.73	41.56	43.29	47.51	16.97	13.66	6	58.44	56.83	53.52	2.28	0.85	2.86	2.28	0.85	2.87	3.05	2.21	1.8	9.95	7.28	24.9	3.43	2.05	2.64	2	6	3	1	4	1
2	65	150.8	53.6	23.6	19	19	35	88	93	0.9	1.11	1.25	1.64	1.09	1.15	1.29	0.98	0.92	0.79	42.11	43.55	46.1	16.55	14.41	7.47	58.49	57.42	53.42	1.99	2.91	2	1.99	2.91	2	1.48	2.68	2.6	16.2	12.82	10.45	3.31	3.48	2.09	2	5	3	2	2	1
2	74	158	73.3	29.4	25	27	36.7	94	105	0.9	1	1.25	1.47	1.16	1.22	1.32	1.16	0.98	0.9	39.19	39.82	40.95	18.78	17.71	13.65	59.69	58.85	57.52	6.98	1.72	1.21	6.98	1.72	1.21	11.25	2.37	1.06	17.95	8.4	13.08	9.54	2.05	1.49	1	6	3	2	3	0
1	75	165	75	27.5	26	21	30.1	92	99	0.9	1.19	1.56	1.67	1.37	1.56	1.7	1.14	1	1.02	39.78	44.51	42.81	13.44	10.13	6.7	58.25	55.78	55.88	4.39	1.45	1.6	4.39	1.45	1.6	4.17	1.64	2.58	22.91	21.39	33.84	7.77	1.77	2.31	4	8	3	2	4	1
2	68	166	62.1	22.5	24	18	29.2	82	94	0.9	1.06	1.36	1.64	1.13	1.33	1.39	1.07	0.98	0.85	41.94	43.37	45.58	16.78	14.03	9.29	58.53	57.14	54.72	1.87	1.69	1.14	1.87	1.69	1.14	2.61	1.15	2.67	10.33	9.26	12.55	2.39	2.62	2.23	3	6	3	2	4	1
2	69	158.5	57.3	22.8	20	19	33.5	85	97	0.9	1.06	1.17	1.56	1.26	1.23	1.43	1.19	1.06	0.92	41.53	41.39	43.28	15.83	15.65	11.94	57.45	57.56	55.5	2.13	4.03	1.84	2.13	4.03	1.84	3.23	2.21	3.15	6.28	10.04	4.19	4.03	5.46	1.9	4	6	3	2	3	1
2	73	149	52.9	23.8	18	18	34.7	77	90	0.9	1.03	1.28	1.44	1.13	1.27	1.36	1.1	1	0.94	42.03	42.86	44.44	17.34	14.96	12.02	59.21	57.7	56.32	1.95	1.71	1.2	1.95	1.71	1.2	2.7	2.2	2.61	8.68	8	10.63	3.21	2.02	2.21	1	6	3	2	4	1
2	66	152.5	63.9	27.5	22	24	37.1	92	101	0.9	1.08	1.33	1.58	1.12	1.24	1.34	1.03	0.93	0.85	39.61	40.79	43.87	14.79	12.2	3.25	58.19	56.82	54.51	2.3	2.29	2.43	2.3	2.29	2.43	1.69	1.81	3.11	8.69	12.22	66.63	2.59	2.31	2.33	3	6	3	2	4	1
2	71	153	66.6	28.5	23	24	36.5	96	100	1	1.14	1.33	1.58	1.19	1.29	1.4	1.04	0.97	0.89	42.36	44.14	45.13	15.85	12.87	9.87	58.12	56.78	55.43	1.79	0.98	2.25	1.79	0.98	2.25	1.65	1.51	2.48	13.31	6.46	12.14	2.34	1.54	2.77	1	6	3	3	0	1
2	68	152	68.4	29.6	20	20	35	93	95	1	1.22	1.42	1.89	1.18	1.28	1.33	0.96	0.9	0.71	41.02	41.36	46.63	17.86	16.05	6.74	58.67	57.41	53.01	1.8	1.89	1.74	1.8	1.89	1.74	2.5	2.97	1.29	10.56	7.83	27.52	2.98	2.17	1.62	1	6	3	2	4	1
2	78	148	76.8	35.1	20	39	50.2	111	112	1	0.75	0.83	1	0.94	0.89	1.03	1.25	1.07	1.03	37.58	38.87	39.9	23.41	22.07	19.95	60.87	61.33	59.53	2.33	3.13	2.3	2.33	3.13	2.3	6.13	5.02	1.72	10.07	14.79	4.32	3.35	3.77	1.87	1	6	3	3	4	0
2	70	144.5	57.6	27.6	18	24	41.2	88	96	0.9	1	1.03	1.22	0.91	1.04	1.15	0.91	1.01	0.94	43.44	41.52	43.11	13.62	18.69	14.94	57.3	59.64	58.26	3.13	2.4	1.51	3.13	2.4	1.51	2.66	2.57	2.33	9.79	9.73	12.14	3.81	2.86	2.3	1	6	3	3	4	1
2	65	147	40.3	18.6	13	14	34.2	66	84	0.8	1.03	1.08	1.31	1.11	1.11	1.22	1.08	1.02	0.93	40.98	41.37	42.93	17.79	16.55	14.39	58.85	58.36	56.6	1.8	1.71	1.83	1.8	1.71	1.83	2.03	1.08	1.72	4.68	8.33	10.92	2.55	3.37	2.27	3	6	3	1	1	0
2	68	149	58.6	26.4	18	25	41.8	86	98	0.9	1.11	1.31	1.61	1.13	1.23	1.38	1.02	0.94	0.86	43.38	45.52	46.29	13.54	9.43	7.86	56.92	54.95	54	2.3	1.48	2.5	2.3	1.48	2.5	2.26	2.42	2.09	11.34	6.01	16.53	3.04	2.39	2.61	1	6	3	2	2	1
2	71	153	55	23.5	21	17	30.6	81	89	0.9	1	1.47	1.75	1.06	1.34	1.45	1.06	0.91	0.83	40.91	43.56	44.81	18.01	12.05	9.34	59.26	55.75	53.98	2.41	1.19	1.09	2.41	1.19	1.09	3.65	1.52	2.07	6.46	10.16	11.03	3.51	2.45	2.18	1	6	1	2	1	0
2	76	154.2	46.1	19.4	20	9	18.7	71	83	0.8	1.25	1.5	1.64	1.25	1.37	1.45	1	0.91	0.89	45.85	46.02	47.58	9.41	9.48	5.16	54.82	54.95	53.06	2.3	2.33	1.8	2.3	2.33	1.8	2.91	2.29	2.62	18.13	19.7	34.13	3.75	2.88	2.67	2	6	3	1	3	0
2	77	154.2	45.7	19.2	21	7	16.1	71	83	0.8	1.17	1.44	1.72	1.26	1.38	1.48	1.08	0.96	0.86	43.56	43.94	47.76	12.46	11.08	6.47	56.23	56.32	53.9	2.64	5.68	2.36	2.64	5.68	2.36	2.86	1.36	1.34	24.55	13.49	11.26	3.35	7.58	2.19	2	4	3	1	0	0
2	76	144	59.1	28.5	19	23	39.4	90	99	0.9	1.14	1.17	1.56	1.17	1.1	1.32	1.02	0.95	0.85	41.94	41.92	45.21	16.52	16.37	10.6	58.55	57.97	55.67	2.05	0.95	1.81	2.05	0.95	1.81	3.28	1.09	2.19	13.11	8.31	6.67	2.69	1.21	1.49	0	6	3	1	4	0
2	80	144.4	48.8	23.4	17	17	34.5	81	87	0.9	0.83	1.08	1.39	0.99	1.11	1.28	1.19	1.02	0.92	41.05	42.34	44.26	17.82	16.31	12.09	59.23	59.54	56.47	3.19	3.32	1.3	3.19	3.32	1.3	4.12	2.82	1.84	8.52	8.78	8.22	4.59	6.12	1.55	2	6	3	1	4	1
2	72	158	65	26	21	27	40.7	91	94	1	0.86	1.14	1.42	1.2	1.25	1.41	1.4	1.1	1	40.04	40.55	43.22	20.85	18.1	13.94	60.53	57.43	57.66	5.95	1	2.56	5.95	1	2.56	8.09	3.31	2.31	13.98	24.22	13.14	7.93	2.08	3.35	1	6	3	1	4	1
2	80	154	38.3	16.1	15	10	25.1	60	84	0.7	0.61	0.78	1.03	0.94	0.94	1.06	1.53	1.2	1.03	37.47	42.01	43.93	25.71	17.07	11.36	62.76	58.38	55.37	3.49	6.68	4.37	3.49	6.68	4.37	7.03	5.88	5.68	23.82	45.47	16.41	7.75	11.39	5.8	1	6	3	7	4	1
2	68	160	54.2	21.2	19	18	33.8	84	95	0.9	0.86	1.06	1.28	1.28	1.31	1.33	1.49	1.25	1.04	40.78	41.21	41.71	21.96	18.38	16.47	62.14	59.77	58.29	2.63	2.68	1.06	2.63	2.68	1.06	6.12	3.79	2.26	11.56	16.11	6.68	5.73	4.4	1.64	4	5	3	1	4	1
2	72	149	59.9	27	19	24	40.6	88	100	0.9	1	1.22	1.47	1.12	1.23	1.29	1.12	1	0.88	39.18	40.64	42.23	21.64	19.27	17.26	61.26	59.58	57.63	4	2.78	2.28	4	2.78	2.28	3.23	2.54	1.67	16.8	6.47	24.48	6.31	3.24	2.6	1	6	3	1	1	1
2	74	156.5	76.8	31.4	25	31	39.7	109	105	1	0.69	0.83	1.14	0.94	0.91	1.24	1.36	1.1	1.09	38.73	40.18	41.34	22.54	19.24	17.68	61.33	59.69	59.3	3.03	1.33	1.44	3.03	1.33	1.44	4.7	2.66	3.33	24.52	3.66	14.49	5.01	1.96	2.63	1	6	3	1	4	0
2	74	157.5	75.9	30.6	26	28	37.3	97	101	1	1	1.22	1.56	1.16	1.16	1.38	1.16	0.95	0.89	41	43.61	44.44	15.76	14.99	11.53	56.59	57.44	55.7	2.54	3.95	1.31	2.54	3.95	1.31	5.99	3.41	1.95	15.03	30.97	10.4	4.26	4.68	2.01	0	0	0	0	4	1
2	74	157.5	75.9	30.6	26	30	38.8	97	101	1	0.97	1.31	1.39	1.02	1.21	1.27	1.05	0.93	0.92	41.34	42.34	43.27	16.44	15.07	12.61	57.63	57.18	56	3.5	1.29	1.03	3.5	1.29	1.03	6.87	2.23	1.89	8.72	5.42	9.97	6.14	2.53	1.19	1	8	3	1	4	1
2	73	154	65.2	27.5	21	27	40.9	94	99	0.9	0.75	0.94	1.19	1	1.06	1.23	1.33	1.13	1.03	40.21	42.49	43.69	21.14	17.12	14.13	61.85	59.94	57.93	6.86	2.38	2.33	6.86	2.38	2.33	6.99	3.59	2.64	23.64	6.63	10.07	12.21	3.86	3.36	1	6	3	1	4	0
2	73	154	65.3	27.5	21	26	39.9	94	99	0.9	0.67	0.78	0.97	0.95	0.92	1.02	1.42	1.18	1.05	38.57	38.96	40.37	24.15	23.39	19.75	62.83	60.78	59.55	2.99	4.05	2.95	2.99	4.05	2.95	6.86	4.15	4.76	18.2	30.86	21.72	4.66	5.13	3.78	1	6	3	1	4	1
2	80	150	49.9	22.2	18	16	31.4	77	89	0.9	0.89	0.97	1.06	1.03	1.11	1.06	1.16	1.14	1.01	41.35	41.02	43.45	18.95	18.6	13.55	60.37	59.54	57.27	2.29	1.85	2.88	2.29	1.85	2.88	4.42	3.3	1.98	16.96	11.87	14.85	2.91	2.76	3.09	1	6	3	1	4	1
2	80	150	48.7	21.6	18	15	30	77	89	0.9	1.08	1.31	1.56	1.22	1.24	1.39	1.13	0.95	0.9	41.66	43.33	45.19	19.25	13.74	11.02	60.41	58.12	56.49	2.55	5.01	1.36	2.55	5.01	1.36	6.64	3.05	1.92	7.74	13.62	5.44	3.49	8.02	2.65	1	6	3	1	4	0
2	75	155	65.8	27.4	23	23	35.5	98	95	1	0.83	0.97	1.14	0.96	1.06	1.21	1.16	1.09	1.06	38.42	39.74	40.43	21.3	18.23	17.34	59.52	57.89	57.49	3.39	2.08	1.55	3.39	2.08	1.55	5.26	3.48	3.58	13.84	6.12	13.69	6.33	2.13	2.33	1	6	3	3	2	1
2	76	155	65.8	27.4	23	25	37.5	98	95	1	0.86	1.14	1.36	1.01	1.18	1.35	1.17	1.03	0.99	38.9	41.53	42.7	20.34	15.1	15.37	59.1	56.53	56.17	2.53	1.5	2.79	2.53	1.5	2.79	4.13	2.73	2.32	13.29	16.27	41.13	3.66	1.97	4.77	1	6	3	3	4	1
2	78	150	58.8	26.1	18	24	41.1	97	97	1	0.72	0.92	0.97	0.97	0.88	0.92	1.34	0.96	0.95	38.97	40.03	40.78	18.8	15.79	16.08	57.82	56.49	56.7	2.6	3.32	2.36	2.6	3.32	2.36	6.55	4.5	3.67	6.65	8.69	16.02	5.97	4.32	2.23	1	8	3	1	3	1
2	73	156.5	66.6	27.2	21	27	39.8	93	95	1	0.97	1.17	1.47	1.16	1.24	1.35	1.19	1.07	0.92	40.28	41.56	43.38	19.6	16.15	11.73	59.13	57.81	55.12	3.67	4.29	0.76	3.67	4.28	0.76	4.07	4.24	1.52	18.28	14.82	8.25	6.9	6.52	1.81	1	6	3	1	3	0
2	73	156.5	68.1	27.8	22	27	39	93	95	1	0.78	0.94	1.19	0.99	1.08	1.24	1.28	1.15	1.04	39.18	40.28	41.99	22.56	20.05	17.31	61.67	59.55	59.72	2.74	3.29	3.87	2.74	3.29	3.87	4.35	3.1	3.55	15.55	9.97	18.67	5.49	4.63	5.02	1	6	3	1	2	0
2	80	140	56.6	28.9	18	22	38.7	93	91	1	0.61	0.75	0.94	0.72	0.76	0.9	1.18	1.01	0.95	37.92	38.9	40.27	22.7	21.03	18.78	61.09	60.22	58.98	4.68	2.4	4.47	4.68	2.4	4.47	4.38	4.34	2.72	19.06	11.9	21.09	5.55	3.22	4.51	1	6	3	1	1	0
2	78	141	41.7	21	14	14	33.2	78	85	0.9	0.83	1.14	1.36	0.98	1.12	1.29	1.18	0.98	0.95	40.68	41.43	42.19	19.77	17.15	16.45	60.95	59.13	58.75	5.05	2.15	2.64	5.05	2.15	2.64	5.12	3.89	3.61	19.07	9.24	10.76	7.04	2.97	3.32	1	6	3	4	4	1
2	78	141	40.5	20.4	14	13	31.9	78	85	0.9	0.94	1.17	1.36	1.1	1.14	1.24	1.17	0.98	0.91	40.93	42.12	43.7	20.62	15.96	12.97	61.56	58.44	56.67	4.27	1.9	2.48	4.27	1.9	2.48	8.19	3.22	3.05	20.2	10.1	7.06	8.24	3.27	2.65	1	6	3	4	1	1
2	74	154.5	52.9	22.2	19	17	32.8	83	90	0.9	0.94	1.06	1.36	1.07	1.13	1.3	1.13	1.07	0.95	38.89	39.68	41.77	22.44	21.32	16.45	61.55	61	58.11	2.33	2.33	2.03	2.33	2.33	2.03	3.85	2.69	1.5	8.98	9.26	9.5	3.48	3.79	2.69	1	6	3	1	2	1
2	75	154	53.3	22.5	19	18	33.7	83	90	0.9	0.86	1.08	1.44	1.04	1.19	1.35	1.21	1.1	0.93	37.25	39.45	43.22	25.11	22.27	13.29	61.99	60.55	57.05	3.42	1.99	1.73	3.42	1.99	1.73	3.87	3.04	1.53	16.21	23	3.64	4.72	3.32	2.83	1	6	3	1	2	1
2	69	156.1	67.5	27.7	23	26	37.9	94	99	0.9	1.25	1.44	1.67	1.23	1.29	1.35	0.98	0.89	0.81	44.36	44.38	45.8	12.98	13.76	10.18	57	56.46	55.43	2.3	2.1	2	2.3	2.1	2	2.38	1.95	1.78	7.06	35.73	18.4	3.45	2.77	1.86	3	5	3	3	4	0
2	69	156.1	69.1	28.4	23	26	37.8	94	97	1	1.06	1.14	1.31	0.98	1.11	1.1	0.93	0.98	0.84	42.27	41.35	43.68	15.82	14.84	14.34	57.82	57.63	56.84	3.74	4.87	4.77	3.74	4.87	4.77	4.15	3.1	5	16.35	8.11	25.34	5.02	7.72	4.62	3	8	3	3	4	1
2	79	148	54.2	24.7	17	21	39.2	89	90	1	0.78	0.89	1.11	0.85	0.88	0.99	1.09	0.99	0.89	38.16	38.77	42.01	23.75	22.09	14.95	61.48	61.37	57.48	3.77	4.05	1.98	3.77	4.05	1.98	4.56	3.17	4.11	21.39	15.09	13.46	3.66	6.73	2.7	1	6	3	1	4	1
2	77	154	53.9	22.7	16	17	35.2	88	90	1	1.08	1.25	1.61	1.13	1.23	1.39	1.05	0.98	0.86	44.07	44.51	47.09	12.81	12.09	7.56	56.98	56	54.51	1.06	1.83	1.01	1.06	1.83	1.01	3.28	2.2	1.06	9.37	30.59	18.71	1.79	1.86	1.1	1	6	3	1	4	1
2	77	154	53.9	22.7	21	15	28.2	88	90	1	0.97	1.17	1.42	1.02	1.15	1.32	1.05	0.99	0.93	43.56	44.08	45.3	14.31	13.04	9.75	57.71	56.72	55.41	3.35	1.31	1.96	3.35	1.31	1.96	2.86	2.31	1.04	14.83	18.29	17.06	4.33	1.66	2.52	1	8	3	1	4	1
2	74	149	50.8	22.9	16	20	39.8	80	91	0.9	0.72	0.89	1.11	0.86	0.92	1	1.19	1.03	0.9	37.58	39.39	41.65	21.81	17.65	15.49	59.73	58.15	56.22	3.34	7.5	5.14	3.34	7.5	5.14	5.85	4.5	3.01	10.45	15.26	19.45	6.5	8.25	5.55	2	6	3	1	4	1
2	70	152	68.2	29.5	22	28	41.5	106	99	1.1	0.94	1.31	1.69	1.19	1.33	1.6	1.26	1.02	0.95	39.51	41.42	43.03	21.22	18.63	14.11	60.81	59.93	56.97	1	0.85	0.81	1	0.85	0.81	4.15	2.89	1.73	8.11	6.57	6.68	2.42	1.95	0.65	2	6	3	6	2	1
2	70	152	68.6	29.7	22	27	39.6	106	99	1.1	0.78	0.97	1.19	1.08	1.1	1.24	1.39	1.13	1.04	39.39	39.73	41.73	23.02	21.11	17.4	62.12	61.32	59.23	3.46	3.28	1.6	3.46	3.28	1.6	5.81	3.39	1.99	15.48	5.87	5.71	4.69	5.67	1.78	2	6	3	4	3	1
2	75	149	53	23.9	19	19	34.7	86	93	0.9	0.64	0.78	0.94	0.62	0.75	0.79	0.97	0.96	0.84	40.69	41.15	43.88	19.24	17.7	13.73	59.77	59.09	57.54	4.64	4.26	3.36	4.64	4.26	3.36	5.99	3.74	4.38	21.06	11.3	12.08	5.77	4.7	3.85	1	6	3	1	4	1
2	80	146	47.8	22.4	16	17	35.2	89	95	0.9	0.81	0.94	0.97	0.95	1.08	1.06	1.18	1.14	1.09	40.84	41.42	41.97	19.96	17.96	17.15	60.54	59.3	58.95	2.3	2.1	1.69	2.3	2.1	1.69	4.8	3.83	2.84	13.27	15.09	8.28	4.09	2.42	2.64	0	6	3	1	4	1
2	65	158	53.8	21.6	19	18	33	81	93	0.9	0.94	1.11	1.53	1.1	1.2	1.3	1.16	1.08	0.85	39.58	41.5	45.3	18.35	14.58	10.05	57.53	56.27	54.7	5.59	3	3.06	5.59	3	3.06	4.37	4.04	3.14	36.62	13.03	14.16	8.45	4.29	3.46	3	6	1	2	3	1
1	77	164	61.1	22.7	26	13	21.5	88	96	0.9	1.36	1.75	2.08	1.39	1.6	1.7	1.02	0.92	0.82	44.13	45.27	46.63	11.61	10.18	7.77	55.99	54.73	53.78	1.07	0.51	1.17	1.07	0.51	1.17	1.36	2.11	1.24	13.91	20.18	6.07	1.48	0.68	1.28	3	8	1	2	4	1
2	78	145	49.8	23.7	17	17	34.1	81	93	0.9	0.67	0.83	0.92	0.95	0.94	0.91	1.42	1.13	0.99	38.8	40.59	43.04	23.48	17.87	12.83	62.39	58.39	56.31	6.19	1.74	3.11	6.19	1.74	3.11	12.7	2.58	2.58	32.45	9.01	36	11.7	2.92	2.7	1	6	3	1	4	0
2	70	155	52.5	21.9	17	20	38	78	91	0.9	0.89	1.19	1.42	1.12	1.26	1.37	1.26	1.05	0.97	38.51	40.76	41.45	22.03	17.53	15.54	60.38	58.18	56.99	2.74	1.47	2.43	2.74	1.47	2.43	6.06	2.94	2.41	5.29	7.17	9.65	3.61	2.11	3.4	1	6	3	2	4	1
2	84	146	61.4	28.8	20	25	40.6	81	88	0.9	1.17	1.28	1.67	1.14	1.17	1.36	0.98	0.92	0.81	40.95	41.57	44.09	16.81	16	9.83	57.47	57.56	53.92	0.92	2.41	2.12	0.92	2.41	2.12	2.43	3.37	2.88	7.34	15.07	24.39	2.24	3.76	3.4	0	8	3	1	4	0
2	82	152	50.8	22	18	16	31.7	78	89	0.9	1	1.11	1.36	1.11	1.11	1.23	1.11	0.99	0.9	40.57	41.22	43.37	18.2	16.45	12.53	59.1	58.04	56.02	2.21	2.28	1.81	2.21	2.28	1.81	2.54	2.53	3.03	4.12	6.49	17.65	2.68	2.95	2.38	1	6	3	1	2	1
2	82	152	50.8	22	17	17	33.9	78	89	0.9	0.81	1	1.17	1	1.03	1.12	1.24	1.03	0.96	39.58	42.2	42.23	20.7	15.76	14.08	60.42	57.8	57.25	4.88	1.34	5.31	4.88	1.34	5.31	6.2	2.27	2.18	22.67	6.41	16.89	7.79	1.49	7.75	1	6	3	1	1	1
2	70	156	64.4	26.5	23	22	34	93	93	1	0.72	0.86	1.03	0.87	0.96	1.04	1.21	1.12	1.01	35.78	37.49	40.72	23.7	20.26	18.11	59.95	59.34	59.01	2.82	4	1.43	2.82	4	1.43	4.94	2.05	2.86	14.68	11.7	3.41	5.76	6.28	2.21	1	6	3	2	4	0
2	70	156	63.8	26.2	23	22	34.8	93	93	1	0.78	0.94	1.28	1.08	1.06	1.26	1.39	1.12	0.99	37.35	40.25	42.23	23.79	19.2	15.65	61.6	59.67	57.55	3.4	1.89	1.51	3.4	1.89	1.51	5.87	3.12	2.5	10.42	8.37	10.48	6.66	3.54	1.79	1	6	3	2	4	0
2	76	150	65.2	29	19	29	44.8	90	102	0.9	0.83	1.14	1.33	0.97	1.09	1.22	1.16	0.96	0.92	40.98	41.48	44.27	20.36	17.13	12.43	61.4	57.85	56.6	2.47	2.65	1.38	2.47	2.65	1.38	3.08	2.12	1.81	17.49	16.19	13.07	3.76	3.14	1.84	1	8	3	1	2	0
2	76	150	66.7	29.6	20	29	43.7	90	102	0.9	0.89	1.11	1.33	1	1.08	1.21	1.12	0.97	0.91	41.16	41.79	43.56	17.46	16.02	12.15	58.69	57.49	55.71	2.62	1.14	1.57	2.62	1.14	1.57	3.82	3.04	1.91	11.33	10.89	5.49	3.54	2.06	2.26	1	6	3	1	4	1
2	75	154	68.4	28.8	23	26	37.8	97	104	0.9	0.94	1.22	1.47	1.07	1.25	1.38	1.13	1.02	0.94	39.9	40.93	43.93	21.64	17.16	12.82	61.46	58.85	56.61	2.64	3.51	1.68	2.64	3.51	1.68	5.99	3.14	2.4	12.04	6.79	9.56	4.72	4.86	2.34	1	6	3	1	4	0
2	75	154	68.4	28.8	23	27	39.1	97	104	0.9	0.86	1	1.25	1.05	1.18	1.25	1.22	1.18	1	38.23	39.37	43.04	22.12	18.71	14.68	60.27	59.86	57.21	2.96	8.78	2.84	2.96	8.78	2.84	6.26	3.26	1.81	12.24	12.97	9.6	6	15.38	4.46	1	6	3	1	4	0
2	72	145.9	60.5	28.4	19	24	40.1	97	103	0.9	0.94	1	1.31	1.01	1.07	1.23	1.07	1.07	0.94	40.67	40.12	41.63	17.96	17.97	14.62	57.85	57.75	56.25	3.3	3.27	1.64	3.3	3.27	1.64	5.81	3.81	2.2	16.57	14.78	8.99	5.95	5.39	3.56	0	6	3	1	4	1
2	78	147	67.9	31.4	20	30	44.8	98	103	1	0.89	1	1.25	0.99	1.06	1.25	1.11	1.06	1	40.46	40.75	41.29	20.82	19.78	17.65	61.07	60.79	58.71	1.49	1.19	1.91	1.49	1.19	1.91	1.9	2.58	2.8	5.15	4.82	9.25	2.17	1.9	2.64	1	6	3	1	4	1
2	66	143.6	53.8	26.1	19	19	35.6	83	94	0.9	0.94	1.08	1.33	0.95	1.04	1.18	1.01	0.96	0.88	40.66	42.06	43.89	15.64	14.27	11.31	56.67	56.99	55.54	3.03	3.61	2.22	3.03	3.61	2.22	2.73	5.05	4.05	9.1	6.18	10.46	2.84	3.38	2.2	0	6	3	2	0	0
2	77	144	48.8	23.5	47	17	34.9	82	92	0.9	1	1.08	1.28	1.14	1.15	1.25	1.14	1.07	0.98	43.71	43.29	45.9	14.16	13.05	9.91	57.26	56.9	55.81	3.81	3.42	3.17	3.81	3.42	3.17	3.54	3.34	3.04	18.9	11.08	15.04	4.08	3.06	4.32	1	6	3	1	4	1
2	77	144	49	23.6	17	17	35.2	92	92	1	1	1.14	1.42	1.14	1.21	1.38	1.14	1.07	0.97	43.11	44.69	45.57	15.1	13.02	9.63	57.33	57.29	55.46	3.48	2.17	2.51	3.48	2.17	2.51	5.82	3.8	1.88	23.65	7.63	21.37	6.85	3.63	2.85	1	6	3	1	4	1
2	76	149	64.1	28.9	18	30	47.3	107	109	1	0.83	1	1.25	1.07	1.11	1.23	1.28	1.11	0.98	40.74	40.49	43.33	20.16	18.29	13.57	60.75	59.51	57.01	4.27	2.11	1.72	4.27	2.11	1.72	5.42	4.4	2.69	16.09	12.4	6.95	7.08	4.7	1.17	3	7	3	1	1	1
2	79	149	61	27.5	17	28	45.6	102	99	1	0.75	0.94	1.08	0.98	1.1	1.16	1.3	1.17	1.07	39.3	40.53	41.55	22.7	19.49	18.3	61.76	60.09	59.57	5.79	2.29	1.74	5.79	2.29	1.74	6.46	3.5	4.34	26.81	7.92	10.43	9.3	3.98	3.89	2	6	3	2	3	0
2	72	157.2	54.7	22.1	20	17	30.8	85	89	1	0.94	1.08	1.25	1.04	1.12	1.23	1.1	1.03	0.99	41.57	41.92	43.42	18.24	15.97	15.19	59.5	58.28	58.27	1.55	2.25	2.18	1.55	2.25	2.18	3.02	3.85	2.76	5.01	7	9.82	2.76	4.33	3.35	1	6	3	1	4	1
2	73	145	55.9	26.6	18	21	38.1	83	93	0.9	0.81	1.11	1.33	0.89	1.04	1.16	1.1	0.93	0.87	36.19	38.91	40.85	23.35	16.99	13.58	59.27	56.17	54.78	2.4	1.15	2.98	2.4	1.15	2.98	4.03	2.13	1.22	6.15	9.56	13.5	3.34	1.83	3.29	1	6	3	2	4	1
2	87	149	47.5	21.4	21	28	41.6	94	99	0.9	0.61	0.72	0.89	0.68	0.75	0.82	1.11	1.04	0.93	38.58	38.34	40.63	23.69	22.29	18.08	61.13	60.24	58.72	5.92	4.02	1.67	5.92	4.02	1.67	6.86	5.26	2.95	31.63	15.07	10.96	8.21	3.52	2.21	3	6	3	1	3	1
2	75	156.7	59	24	20	22	36.5	93	100	0.9	0.75	0.92	1.11	0.94	0.96	1.06	1.25	1.05	0.95	38.72	40.63	42.75	24.17	19.84	16.32	63.07	60.54	59.26	4.18	1.77	2.94	4.18	1.77	2.94	7.47	3.26	3.01	21.83	8.58	13.92	8.67	2.1	3.97	1	6	3	2	4	1
2	67	150	47.9	21.3	18	14	28.2	88	77	1.1	0.86	1.14	1.33	1.05	1.18	1.28	1.22	1.04	0.96	40.3	42.84	43.65	19.26	14.85	12.36	59.63	57.69	56	1.03	1.01	1.28	1.03	1.01	1.28	2.87	2.49	1.87	5.39	9.58	11.09	1.75	1.16	1.77	1	6	1	2	3	1
2	67	150	48	21.3	18	14	29.5	88	77	1.1	0.81	1	1.31	1.08	1.13	1.32	1.35	1.13	1.01	38.24	40.25	42.31	23.78	18.53	13.4	61.62	59.14	56.58	3.39	1.58	3.24	3.39	1.58	3.24	8.8	3.37	1.65	15.11	5.91	6.46	6.94	1.69	5.52	1	6	1	2	3	1
2	76	156	58.7	24.1	22	18	30.9	88	97	0.9	0.97	1.36	1.56	1.17	1.32	1.38	1.2	0.97	0.89	41.43	43.89	45.28	15.56	12.87	8.46	57.57	55.47	53.88	3.55	2.33	2.46	3.55	2.33	2.46	3.55	2.78	1.32	9.11	30.84	27.71	4.96	3.42	2.41	1	8	3	1	4	1
2	76	156	58.4	24	21	19	32.2	88	97	0.9	0.81	1.06	1.31	1.14	1.22	1.28	1.42	1.16	0.98	39.8	42.54	44.38	20.54	16.22	11.24	59.05	57.12	55.62	4.04	3.1	1.4	4.04	3.1	1.4	3.1	2.98	2.4	39.6	33.18	21.39	8.47	4.68	2.26	3	6	3	2	4	1
2	74	153	77	32.9	22	35	46	110	102	1.1	1	1.31	1.58	1.24	1.26	1.29	1.24	0.96	0.82	38.85	41.46	43.73	21	15.7	11.93	60.02	57.39	55.5	3.12	1.37	0.81	3.12	1.37	0.81	4.22	1.78	1.51	11.27	11.41	5.55	4.83	2.29	0.87	1	6	3	1	4	1
2	79	132.5	46.2	26.3	15	17	37.3	90	88	1	0.61	0.69	0.83	0.72	0.77	0.83	1.18	1.1	1	38.88	39.62	41.73	21.76	20.82	16.87	60.93	60.81	58.67	3.46	3.37	2.1	3.46	3.37	2.1	5.45	5.74	2.69	9	9.24	4.78	4.18	4.62	2.22	1	6	3	1	3	1
2	79	132	85.9	49.3	14	19	41.5	90	88	1	0.58	0.72	0.89	0.71	0.81	0.91	1.22	1.12	1.02	39.79	40.93	41.88	20.56	19.35	16.02	60.3	59.07	58.35	2.94	3.26	1.73	2.94	3.26	1.73	5.31	4.81	2.79	15.76	26.76	7.16	4.8	4.59	3.04	1	6	3	1	4	1
2	80	143	46.1	22.5	16	16	34.1	86	92	0.9	0.64	1.08	0.69	0.7	0.93	0.75	1.1	0.86	1.08	37.67	41.82	39.35	24.9	15.64	22.67	62.14	58.18	62.57	6.2	2.97	6.08	6.2	2.97	6.08	8.92	2.81	11.05	17.97	10.22	9.91	8.76	4.24	9.28	1	6	3	1	3	1
2	84	143	48.1	23.5	16	17	35.8	82	88	0.9	0.78	1	1.11	0.86	1.01	1.06	1.1	1.01	0.95	40.14	39.72	40.17	19.59	20.07	18.7	59.53	59.46	57.92	2.17	1.43	5.92	2.17	1.43	5.92	3.79	2.4	6.64	10.34	10.79	24	4.05	2.57	6.66	1	6	3	1	4	0
2	84	143	47.2	23.1	15	18	38.3	82	88	0.9	0.72	0.81	1.08	0.82	0.83	0.96	1.13	1.03	0.89	38.07	39.86	40.85	21.69	22.56	18.47	60.32	61.96	59.06	4.83	1.37	1.9	4.83	1.37	1.9	5.09	2.73	2.57	12.2	11.88	10.3	5.3	2.49	2.16	0	8	3	1	4	1
2	81	146.5	45.5	21.2	17	13	28.9	69	86	0.8	0.86	0.92	1.08	0.99	0.99	1.08	1.15	1.08	1	39	39.66	41.24	21.27	20.6	17.53	60.35	60.26	59.13	1.41	1.2	3.87	1.41	1.2	3.87	2.86	2.69	2.94	10.25	4.02	12.01	3.92	2.39	5.24	1	6	1	1	3	1
2	81	146.5	44.4	20.7	15	15	33.1	69	86	0.8	1.08	1.25	1.28	1.17	1.24	1.13	1.08	0.99	0.89	39.83	41.12	43.22	19.41	16.63	13.56	59.8	59.44	57.34	2.12	6.61	3.34	2.12	6.61	3.34	3.63	1.15	1.92	6.29	10.26	11.06	3.75	8.72	4.16	1	6	3	1	1	0
2	84	149.8	58.5	26.1	19	22	37.7	97	99	1	0.78	0.92	1.42	0.91	1.05	1.34	1.17	1.15	0.95	40.38	42.13	44.42	19.06	17.15	11.4	59.93	58.74	55.82	2.96	1.62	1.13	2.96	1.62	1.13	4.64	3.7	2.6	5.82	21.68	11.53	4.52	2.1	1.85	1	6	3	1	2	1
2	65	149	59.7	26.9	18	26	43.4	89	100	0.9	1	1.14	1.42	1.18	1.2	1.32	1.18	1.05	0.93	40.22	41.65	44.18	20.8	15.84	11.91	60.32	58.44	55.82	2.31	5.2	2.88	2.31	5.2	2.88	5.01	3.63	1.88	16.95	14.95	23.9	4.99	8.76	3.4	0	0	0	0	0	1
1	80	159.3	53.8	21.2	22	13	21.2	84	89	0.9	1	1.22	1.42	1.15	1.28	1.35	1.15	1.04	0.96	42.71	44.2	46.2	16.23	11.29	10.6	59.11	56.12	56.02	2.66	2.93	5.44	2.66	2.93	5.44	4.29	3.45	4.39	11.38	15.5	12.86	4.17	3.95	5.5	0	0	0	0	2	1
2	78	156	65.2	26.8	22	25	37.7	100	94	1.1	0.86	1.11	1.36	1.06	1.21	1.38	1.23	1.09	1.02	39.16	40.49	41.82	21.17	17.69	15.99	60.55	59.3	57.44	3.98	4.09	2.87	3.98	4.09	2.87	5.67	6.48	3.16	17.03	5.18	12.01	4.69	6.61	3.36	0	0	0	0	2	1
2	75	152	59.8	25.9	20	22	37	90	94	1	0.83	1.14	1.28	0.89	1.16	1.14	1.07	1.02	0.89	39.17	39.32	41.46	20.46	18.33	16.52	59.69	59.25	57.87	2.32	3.98	1.81	2.32	3.98	1.81	3.91	3.22	3.81	8.3	16.13	11.5	2.67	5.5	1.59	0	0	0	0	2	1
2	82	159.5	47.6	18.7	21	8	16.6	74	84	0.9	0.97	1.19	1.39	1.05	1.15	1.32	1.08	0.97	0.95	41.11	44.04	43.56	16.95	11.81	11.12	57.89	56.06	54.68	4.28	2.14	3.96	4.28	2.14	3.96	7.06	3.97	3.42	15.57	18.62	16.47	6.63	3.24	5.06	0	0	0	0	3	1
2	74	143.5	46.7	22.7	16	16	33.7	83	86	1	0.94	1.03	1.28	0.94	1	1.12	0.99	0.98	0.88	42.62	43.3	44.86	15.06	15.2	10.73	57.76	58.07	55.71	2.95	2.03	2.76	2.95	2.03	2.76	2.46	1.67	2.24	13.89	11.02	11.93	3.79	2.26	3.39	0	0	0	0	2	1
2	74	143	45.8	22.4	16	16	34.4	83	86	1	0.97	1.17	1.5	0.99	1.05	1.23	1.01	0.9	0.82	42.24	44.49	46.39	15.94	12.13	7.48	58.26	56.12	54.01	3.47	0.74	0.82	3.47	0.74	0.82	3.03	1.66	1.22	15.54	18.08	9.85	5.27	1.39	1.36	1	6	3	1	4	0
1	68	177	67.9	21.7	30	15	21.5	88	94	0.9	0.81	1.03	1.28	1.06	1.14	1.34	1.31	1.11	1.05	42.07	43.31	44.29	18.64	14.29	12.98	60.36	57.86	57.38	2.47	2.61	0.95	2.47	2.61	0.95	3.77	3.06	1.13	10.07	13.81	6.6	4.99	4.39	1.45	0	0	0	0	2	1
2	69	152	54.8	23.7	22	15	26.6	94	88	1.1	0.94	1.19	1.58	1.05	1.18	1.39	1.11	0.99	0.88	43.47	44.24	46.73	15.82	14.65	10.51	60.11	59.19	56.25	3.98	4.24	1.39	3.98	4.24	1.39	3.72	4.02	1.67	10.87	14.72	18.88	5.54	5.71	1.54	0	0	0	0	2	1
2	74	153	47	20.1	17	14	30.1	78	88	0.9	0.83	1.03	1.22	1.09	1.09	1.22	1.31	1.06	1	39.09	40.31	43.4	19.06	17.85	13.7	58.56	57.47	56.5	3.95	2.38	1.67	3.95	2.38	1.67	9.45	5.64	3.13	30.6	16.89	10.35	5.82	3.47	2.27	0	0	0	0	2	1
2	74	153	47.7	20.4	18	14	30	78	80	1	0.92	1.17	1.44	1.16	1.18	1.4	1.27	1.01	0.97	38.56	40.92	43.6	21.06	17.93	12.68	60.33	58.42	56.53	4.13	1.62	1.79	4.13	1.62	1.79	5.85	2.3	2.42	12.39	20.44	7.64	7.08	3.23	1.23	1	6	3	1	4	1
2	73	158	71	28.4	23	29	40.9	101	100	1	1	1.14	1.47	1.08	1.17	1.36	1.08	1.03	0.92	42.86	43.22	45.73	15.05	13.95	9.63	57.65	57.66	55.09	2.15	2.06	1.48	2.15	2.06	1.48	2.72	1.48	2.3	14.12	6.45	6.22	3.22	2.95	2.18	0	0	0	0	2	1
2	74	158	70.5	28.2	18	25	42.3	101	100	1	1.39	1.5	1.75	1.33	1.3	1.43	0.96	0.87	0.82	44.02	44.56	46.33	12.43	11.78	9.27	56.33	55.95	55.07	1.71	0.91	2.14	1.71	0.91	2.14	3.62	1.83	2.14	10.35	13.14	23.69	2.7	1.71	2.75	1	6	3	1	4	1
2	84	149.5	60.4	27	19	25	41.6	95	95	1	0.75	0.89	1.22	0.83	0.93	1.1	1.1	1.05	0.9	39.31	40.3	43.28	20.47	18.78	13.35	59.48	59.02	56.72	3.19	2.25	4.2	3.19	2.25	4.2	4.5	4.68	3.33	14.25	18.51	20.46	5.55	3.87	6.55	0	0	0	0	2	1
2	75	152	59.6	25.8	22	18	30.4	89	93	1	0.78	1	1.22	0.87	1.02	1.16	1.12	1.02	0.95	38.88	39.69	41.82	23.67	19.8	15.52	61.66	59.58	57.02	3.08	1.39	2.27	3.08	1.39	2.27	4.87	4.65	2.44	16.24	10.13	18.68	6.08	3.02	3.76	0	0	0	0	2	1
2	76	153	52.2	22.3	19	17	31.8	90	93	1	1.03	1.22	1.5	1.12	1.22	1.3	1.09	1	0.87	42.68	42.76	45.38	14.14	14.37	8.08	56.65	56.35	53.72	3.27	2.66	1.63	3.27	2.66	1.63	3.2	2.92	3.6	28.96	25.84	15.44	5.34	2.62	2.34	0	0	0	0	3	1
2	84	154	62	26.1	20	24	39.2	99	91	1.1	0.56	0.61	0.67	0.65	0.65	0.67	1.17	1.07	1.01	29.36	29.48	30.31	35.51	34.18	31.88	64.7	64.27	62.29	7.82	7.46	5.86	7.81	7.46	5.86	11.16	9.68	5.37	14.48	20.34	20.85	12.08	8.81	7.56	0	0	0	0	2	1
2	73	151	50.7	22.2	18	17	33.8	84	92	0.9	0.89	1.11	1.33	1.01	1.11	1.2	1.14	1	0.9	41.23	42.41	43.54	16.59	15.18	11.07	57.46	57.09	54.98	3.08	2.43	2.71	3.08	2.43	2.71	4.95	2.31	2.17	12.89	19.2	14.12	5.05	2.8	2.42	0	0	0	0	2	1
2	75	145	43.9	20.9	15	15	34	80	90	0.9	0.97	1.19	1.47	1.03	1.16	1.31	1.06	0.97	0.89	42.19	43.45	45.01	17.9	17.34	10.85	60.02	58.1	55.86	3.73	2.71	1.44	3.73	2.71	1.44	5.16	4.42	1.94	9.25	45.03	8.69	5.59	2.89	1.64	1	6	3	1	4	1
2	77	158	53.6	21.5	20	16	29.9	91	94	1	0.83	0.94	1.33	0.99	1	1.28	1.18	1.06	0.96	39.73	41.57	43.24	21.2	20.47	14.1	60.47	59.37	57.34	3.5	8.44	0.77	3.5	8.44	0.77	6.24	11.2	1.15	17.31	41.85	8.26	4.71	13.44	0.99	1	6	1	2	4	1
2	78	158	53.6	21.5	23	27	38.3	90	96	0.9	0.86	1.19	1.61	1.06	1.24	1.47	1.23	1.04	0.92	38.79	41.7	43.44	19.51	16.8	14.48	58.77	58.3	55.74	3.01	0.47	2.25	3.01	0.47	2.25	5.29	0.96	1.91	11.94	4.76	35.67	4.7	0.84	2.2	2	6	3	1	4	1
2	82	157	64.9	26.3	23	22	33.7	100	94	1.1	0.97	1.22	1.47	1.11	1.22	1.3	1.15	1	0.88	41.92	42.64	46.03	17.03	14.55	8.39	58.95	58.03	55.33	0.44	1.6	2.53	0.44	1.6	2.53	1.95	2.25	1.06	9.44	6.58	20.78	0.85	3.64	2.11	2	8	3	1	4	1
2	79	154	56.9	24	21	18	32.1	81	96	0.8	0.92	1.25	1.5	1.04	1.21	1.29	1.13	0.97	0.86	42.68	43.89	45.69	16.67	13.87	9.32	59.09	57.35	55.24	3.42	1.4	1.71	3.42	1.4	1.71	4.1	2.32	2.55	10.84	7.35	15.17	5.96	1.78	1.45	1	6	1	1	3	1
2	79	154	57.2	24.1	20	20	34.3	81	96	0.8	0.81	1.03	1.39	1.01	1.09	1.35	1.25	1.06	0.97	40.98	41.75	43.74	20.29	17.45	13.29	61.68	59.54	57.42	2.17	1.45	1.59	2.17	1.45	1.59	7.07	2.56	1.59	11.81	7.87	5.87	4.64	3.44	2.29	1	6	1	1	4	1
2	71	152	55.3	23.9	19	20	36.5	78	97	0.8	0.97	1.22	1.5	1.04	1.17	1.35	1.07	0.96	0.9	41.6	42.96	44.32	15.33	11.48	8.86	57.33	54.78	54.02	2.31	0.94	1.82	2.31	0.94	1.82	4.95	1.6	1.6	8.44	0	15.95	3.59	1.39	3.56	2	6	3	1	4	1
2	75	144.8	59	28.1	19	21	37.4	87	92	0.9	0.75	1.03	1.28	0.91	1.05	1.16	1.21	1.02	0.91	37.29	38.74	41.44	24.59	19.02	16.02	61.98	59.72	58.56	2.44	5.69	4.76	2.44	5.69	4.76	3.89	3.04	1.21	10.52	13.14	13.84	4.84	8.68	5.66	2	6	1	2	4	1
2	75	144.8	59.1	28.2	19	23	39.4	87	92	0.9	0.81	0.97	1.19	0.89	0.97	1.05	1.1	1	0.88	35.95	38.05	40.29	22.84	20.07	16.51	59.31	58.28	56.59	3.61	2.1	2.5	3.61	2.1	2.5	4.78	5.08	3.52	8.25	6.58	11.94	6.03	3.86	2.95	2	6	1	1	4	1
2	67	155	50.1	20.9	18	16	31.3	73	90	0.8	1.03	1.39	1.67	1.23	1.4	1.47	1.19	1.01	0.88	41.44	43.67	47.16	17.11	10.42	6.53	58.05	55.83	53.69	1.87	3.74	1.8	1.87	3.74	1.8	4.97	1.62	1.06	14.12	4.8	12.69	3.99	4.97	2.03	3	6	3	2	3	1
2	82	149	45.7	20.6	17	14	30	75	89	0.8	0.92	1.14	2.11	1.06	1.22	2.06	1.15	1.07	0.98	41.33	43.21	44.87	16.91	15.13	10.51	58.24	56.63	55.13	1.85	0.64	1.54	1.85	0.64	1.54	2.28	1.59	2.43	4.52	23.65	4.12	3.49	1.69	1.98	1	6	1	4	4	1
2	79	152	59.1	25.6	19	23	38.5	92	97	0.9	0.78	1	1.14	0.92	1.01	1.11	1.18	1.01	0.98	40.34	42.21	42.15	20.38	16.86	15.19	60.83	59.35	57.51	3.5	1.94	0.76	3.5	1.94	0.76	4.64	3.32	1.63	13.44	6.34	9.63	6.15	3.3	1.86	1	6	1	1	4	1
2	79	152	48.5	21	19	24	40	97	97	1	0.83	0.89	1.19	0.96	1	1.2	1.15	1.12	1	40.48	41.49	42.86	19.44	20.1	16.5	60.19	60.21	58.36	3.3	3.44	1.63	3.3	3.44	1.63	3.94	6.69	2.2	9.36	34.95	28.01	4.44	4.98	3.03	1	6	1	1	3	1
2	78	144	51.9	25	15	23	43.7	91	92	1	0.83	1.06	1.39	0.95	1.11	1.26	1.14	1.06	0.91	39.14	40.28	41.63	20.83	14.53	11.01	60.86	60.19	57.49	2.01	1.42	1.28	2.01	1.42	1.28	4.94	3.12	0.96	10.67	30.17	20.71	3.18	2.3	2.03	3	6	3	2	4	0
2	75	152	68	29.4	21	29	42.2	101	100	1	1.03	1.28	1.47	1.17	1.32	1.41	1.14	1.03	0.96	40.41	40.81	43.08	19.03	17.21	13.84	58.42	59.19	56.92	1.07	1.9	0.87	1.07	1.9	0.87	1.43	0.98	1.92	11.62	6.77	3.13	1.64	4.19	1.52	2	6	3	1	4	1
2	72	153	50	21.4	19	15	29.8	85	85	1	0.97	1.22	1.39	1	1.17	1.18	1.03	0.96	0.85	42.98	44.33	46.81	14.05	10.82	8.04	57.16	55.85	54.61	1.62	2.07	0.58	1.62	2.07	0.58	1.49	3.36	1.05	13.1	10.22	9.31	2.03	2.67	1.37	2	6	1	3	4	1
2	72	154	48	20.2	18	16	32	85	85	1	1.06	1.17	1.31	1.1	1.16	1.17	1.05	1	0.89	43.35	44.93	45.69	14.51	12.54	9.97	57.69	57.67	56.22	2.62	0.78	3.01	2.62	0.78	3.01	2.26	2.18	3.77	9.67	7.35	11.4	3.16	1.94	3.36	2	6	1	2	2	1
2	68	148	48.4	22.1	16	18	36.8	79	86	0.9	0.81	1	1.19	1.02	1.04	1.05	1.27	1.04	0.88	40.67	41.78	42.76	20.11	16.85	11.06	60.67	58.77	55.45	1.76	1.9	2.23	1.76	1.9	2.23	2.85	2.16	1.7	4.49	5.36	25.45	2.56	2.36	2.5	3	6	3	2	3	1
2	74	159	61.2	24.2	23	19	31.4	91	95	1	0.83	1.03	1.25	1.01	1.1	1.25	1.21	1.07	1	41.68	42.43	44.4	19.6	15.6	12.2	59.74	58.66	56.4	2.5	2.05	1.41	2.5	2.05	1.41	2.83	1.11	2.3	17.62	7.09	9.56	4.45	2.13	0.87	3	6	1	2	4	1
2	74	159	61.2	24.2	24	19	30.8	91	95	1	1	1.19	1.5	1.1	1.2	1.35	1.1	1.01	0.9	42.17	42.94	46.38	16.21	16.34	8.91	57.92	58.5	55.15	1.51	1.05	1.34	1.51	1.05	1.34	3.19	1.83	1.04	15.06	17.82	12.54	2.7	1.7	2.87	3	6	1	2	4	1
2	88	143	43.3	21.2	16	14	31.1	81	90	0.9	0.81	1.06	1.22	0.9	1.1	1.23	1.11	1.04	1	40.4	41.62	42.63	19.3	16.21	15.14	59.6	57.83	57.57	3.04	0.89	2.05	3.04	0.89	2.05	4.63	1.68	1.76	5.18	5.14	4.94	4.02	1.44	1.7	1	6	1	2	2	1
2	81	148.5	62.2	28.2	19	25	41	91	100	0.9	0.86	1.06	1.28	0.98	1.08	1.2	1.14	1.03	0.94	38.64	41.3	40.71	19.87	16.91	15.22	59.93	58.7	58.05	2.99	0.93	1.43	2.99	0.93	1.43	8.78	2.28	1.16	7.93	8.82	10.5	5.76	1.53	2.15	1	6	3	1	2	0
2	81	148.5	63.6	28.8	20	26	41.6	91	100	0.9	0.83	0.92	1.42	0.99	0.99	1.19	1.19	1.08	0.84	40.47	41.13	43.77	19.65	19.09	11.8	59.53	59.46	55.84	6.16	1.95	2.3	6.16	1.95	2.3	9.69	3.89	2.64	27.76	20.76	17.61	8.45	2.78	1.64	1	6	3	1	4	0
1	85	170	76	26.3	30	22	29.1	96	111	0.9	0.86	1.08	1.42	1.14	1.18	1.38	1.33	1.09	0.97	38.69	42.33	45.47	24.75	17.94	9.88	61.56	59.51	54.73	8.31	1.02	2.79	8.31	1.02	2.79	9.86	3.61	2.15	24.29	17.84	16.45	12.92	2.69	3.14	2	8	3	2	4	1
2	79	150	52.4	23.3	16	21	40.8	80	94	0.9	0.89	1.03	1.28	0.94	1.04	1.14	1.05	1.01	0.9	39.62	41.24	43.39	18.15	16.81	13.04	57.77	56.92	56.24	2.42	4.27	1.41	2.42	4.27	1.41	5.01	4.97	2.46	10.82	21.09	9.57	3.91	7.14	1.33	2	6	3	2	4	1
2	75	159	64.1	25.4	23	22	34.1	90	97	0.9	0.81	1.25	1.56	1	1.25	1.3	1.24	1	0.84	40.08	43.29	46.78	19.23	12.83	6.44	59.62	57.72	53.7	2.62	2.93	0.48	2.62	2.93	0.48	3.24	0.92	1.6	21.97	7.64	15.83	4.89	2.82	1.67	4	6	3	1	1	1
2	75	160	63	24.6	23	22	34.4	90	97	0.9	1.03	1.14	1.53	1.14	1.2	1.37	1.11	1.05	0.89	41.44	42.15	45.73	18.02	16.86	9.51	59.71	58.17	55.38	7.67	2.24	1.85	7.67	2.24	1.85	5.91	2.27	2.3	26.98	20.5	5.26	13.01	3.14	2.39	4	6	3	1	3	0
2	75	153	52.9	22.6	20	17	31.4	87	87	1	0.89	1.14	1.58	1	1.08	1.25	1.12	0.95	0.79	39.31	40.85	44.81	20.61	16.55	10.63	60.05	57.22	54.68	4.61	1.57	0.8	4.61	1.57	0.8	3.45	1.82	1.79	15.44	7.54	7.52	6.83	3.1	1.37	0	6	3	1	4	1
2	77	149	51.9	23.4	16	21	39.7	92	96	1	0.78	0.97	1.11	0.86	1.01	1.09	1.1	1.04	0.98	40.02	41.93	43	19.56	15.31	14.68	59.68	57.66	57.51	2.13	1.7	0.97	2.13	1.7	0.97	4.16	3.34	2.33	9.68	14.15	5.08	3.69	1.53	1.19	1	6	3	1	4	1
2	81	140	56.2	28.7	18	22	38.7	94	94	1	0.78	0.89	1.11	0.77	0.79	0.86	1	0.89	0.77	41.16	42.41	43.27	18.07	15.42	13.29	59.14	57.59	56.08	1.2	1.58	1.88	1.2	1.58	1.88	2.87	1.34	2.29	8.57	8.52	16.72	1.18	1.85	2.64	2	6	3	3	4	1
2	76	151.5	60.9	26.5	10	25	40.9	87	88	1	1.08	1.28	1.58	1.06	1.19	1.35	0.98	0.93	0.86	42.95	44.54	45.32	15.96	12.85	7.89	58.06	57.17	53.51	3.69	0.86	1.75	3.69	0.86	1.75	2.48	1.1	1.83	13.37	4.92	5.48	5.88	1.4	2.04	2	6	1	1	4	1
2	78	150	52.4	23.3	19	17	33.2	83	86	1	0.67	0.78	1.03	0.92	0.94	1.08	1.39	1.21	1.05	38.5	40.46	40.68	19.48	21.27	19.32	60.32	61	59.32	10.73	2.69	2.6	10.73	2.69	2.6	9.27	2.39	2.53	19.88	24.65	6.01	17.78	4.85	3.57	1	6	3	1	4	1
2	79	150.5	52.5	23.2	18	19	36.6	83	86	1	0.69	0.92	1.22	1.14	1.09	1.23	1.64	1.19	1.01	38.04	41.2	42.24	21.79	18.13	14.19	62.26	58.64	57.54	6.85	5.07	6.14	6.85	5.07	6.14	10.85	7.45	7.89	31.92	37.73	13.29	20.61	7.12	7.16	1	6	3	1	4	1
2	85	146.5	52	24.2	18	19	35.6	89	91	1	0.78	0.86	1.08	0.76	0.82	0.9	0.98	0.95	0.83	40.1	40.49	41.68	21.12	18.43	13.34	60.71	58.57	55.92	3.1	2.23	2.32	3.1	2.23	2.32	2.51	1.65	1.04	7.65	8.53	16.94	4.05	3.02	0.87	1	6	3	1	4	0
2	72	152	52.4	22.7	20	15	28.8	81	88	0.9	0.92	1.11	1.25	1.08	1.15	1.2	1.18	1.03	0.96	40.54	41.2	43.96	20.06	15.99	11.04	60.31	58.16	55.63	2.29	1.3	0.93	2.29	1.3	0.93	2.21	1.85	1.7	5.51	5.99	9.24	2.94	2.81	0.88	1	6	3	2	4	0
2	72	152	52.7	22.8	19	18	33.6	81	88	0.9	1.11	1.39	1.56	1.28	1.35	1.43	1.15	0.97	0.92	41.06	43.89	45.31	18.16	11.71	8.98	58.84	55.6	54.56	1.83	1.2	1.27	1.83	1.2	1.27	2.99	1.95	1.07	6.06	10.4	10.78	2.27	2.01	1.7	1	6	3	2	4	1
2	75	150	62.4	27.7	21	23	36.9	92	100	0.9	0.83	0.94	1.08	0.92	0.97	1.05	1.11	1.03	0.97	38.67	40.73	41.95	20.18	18.17	15.66	58.51	59.02	57.02	2.23	3.2	3.9	2.23	3.2	3.9	2.4	3.42	3.34	6.98	6.71	10.48	4.79	5.08	4.13	2	6	3	1	4	0
2	75	150	62.5	27.8	21	24	38.1	92	100	0.9	0.81	1.03	1.25	1	1.08	1.1	1.24	1.05	0.88	37.14	38.91	40.66	24.45	20.19	15.77	61.38	59.1	56.85	3.01	1.42	1.96	3.01	1.42	1.96	6.64	3.95	3.02	13.8	6.37	13.74	6.84	2.8	2.23	2	6	3	1	3	1
2	81	155	60.5	25.2	18	26	42.1	97	97	1	0.72	0.89	1.14	0.88	0.97	1.09	1.22	1.1	0.96	41.19	41.85	43.03	18.14	17.08	13.41	57.89	59.06	56.62	7.07	0.96	0.49	7.07	0.96	0.49	5.79	2.98	2.48	18.99	20.21	10.02	8.05	3.35	2.37	1	6	1	1	4	0
1	75	162.3	58.5	22.2	24	15	24.9	86	89	1	0.89	1.22	1.5	1.18	1.31	1.48	1.33	1.07	0.99	41.43	41.98	44.3	18.02	15.3	10.38	59.95	57.28	54.68	5.69	2.08	0.84	5.69	2.08	0.84	8.06	2.13	1.87	35.96	12.81	14.25	9.6	2.1	2.24	2	8	3	2	4	1
2	83	146	55.4	26	16	24	43.7	93	99	0.9	0.67	0.81	0.92	0.76	0.81	0.9	1.14	1.01	0.98	39.67	40.69	40.87	21.37	19.11	18.39	61.74	60.4	58.11	1.42	2.54	9.4	1.42	2.54	9.4	3.28	5.76	5.47	11.08	8.45	19.22	2.02	2.96	10.97	0	8	4	1	4	0
2	82	146.5	52	24.2	16	21	40.4	84	93	0.9	0.83	1.17	1.31	1.01	1.19	1.27	1.21	1.02	0.97	41.53	42.25	45.15	18.35	17.13	9.07	60.12	59.71	55.88	1.64	1.54	4.7	1.64	1.54	4.7	4.04	1.63	4.52	21.15	6.53	21.37	4.26	2.37	6.73	1	8	3	3	4	0
2	75	156	65.2	26.8	22	27	35.9	97	101	1	0.81	1.03	1.22	0.88	0.99	1.07	1.1	0.97	0.88	40.22	41.57	43.35	20.16	17.6	13.88	60.79	58.73	57.03	3.25	0.94	1.26	3.25	0.94	1.26	3.79	1.54	1.33	12.69	6.07	2.69	4.25	1.5	2.26	2	8	3	1	4	1
2	79	147.5	46.6	21.4	16	21	34.4	79	89	0.9	0.64	0.83	1.06	0.85	0.92	1.14	1.34	1.11	1.08	39.37	40.95	42.13	19.68	17.76	12.04	59.22	58.26	56.79	3.79	2.9	4.63	3.79	2.9	4.63	7.85	4.53	4.28	12.9	8.87	17.29	7.42	3.63	7.79	1	6	3	1	1	0
2	80	147.5	46.6	21.4	17	17	34.7	79	89	0.9	0.67	0.78	0.97	0.83	0.91	1.03	1.24	1.18	1.06	39.94	41.07	42.82	18.63	17.56	14.35	58.56	58.57	57.1	3.66	2.51	1.34	3.66	2.5	1.34	6.45	4.16	2.24	23.6	16.2	10.69	6.34	4.32	1.94	1	6	3	1	2	0
2	82	147.5	52.2	24	18	18	34.6	92	94	1	0.81	1.03	1.11	0.93	0.89	0.96	1.15	0.87	0.86	40.15	40.46	41.53	17.95	16.19	12.96	58.22	56.07	54.98	4.72	1.53	3.11	4.72	1.53	3.11	7.09	1.75	1.69	19.68	17.48	11.24	6.51	2.18	4.83	1	8	3	1	4	1
2	82	147.5	53.5	24.6	20	16	30	92	94	1	0.58	0.78	1.06	0.73	0.83	0.93	1.25	1.07	0.88	38.19	37.48	40.52	21.84	18.93	15.3	60.31	57.47	56.06	4.74	6.29	5.01	4.74	6.29	5.01	5.26	4.76	3.19	12.85	8.94	11.78	6.41	7.83	4.92	1	6	3	1	4	1
2	83	149	52.3	23.6	18	18	34.2	82	89	0.9	0.83	0.94	1.14	0.93	0.96	1.06	1.12	1.02	0.93	42.44	42.58	44.62	15.68	16.25	12.72	58.12	58.26	57.17	3.64	2.03	0.62	3.64	2.03	0.62	4.07	2.77	1.71	13.15	19.7	5.4	4.34	3.65	1.2	1	8	1	3	3	0
2	77	155.8	53.1	21.9	20	16	29.5	84	93	0.9	0.81	1.08	1.31	1	1.18	1.24	1.24	1.09	0.95	40.65	41.44	45.03	20.79	18.04	10.78	60.74	58.26	55.18	2.36	1.83	1.43	2.36	1.83	1.43	1.72	1.66	1.78	13.29	10.93	10.82	2.98	2.16	3.87	2	6	3	1	4	0
2	76	156	55.7	22.9	21	17	30.8	82	91	0.9	0.83	1.08	1.28	1.04	1.17	1.17	1.25	1.08	0.92	40.78	41.82	45.63	17.18	14.51	10.04	58.42	57.41	55.24	1.7	3.78	1.48	1.7	3.78	1.48	3.57	1.64	2.15	23.04	13.59	3.98	3.23	6.12	1.85	2	6	3	1	2	1
2	76	156	56	23	20	18	32.1	82	91	0.9	1.08	1.28	1.58	1.27	1.27	1.35	1.17	0.99	0.85	41.65	42.06	45.75	17.55	14.43	9.97	58.82	58.05	55.72	3.7	6.47	2.01	3.7	6.47	2.01	6.07	1.87	3.28	15.91	15.32	12.28	5.22	10.74	2.2	2	6	3	1	2	1
2	79	148.2	50.9	23.2	18	17	32.8	82	95	0.9	1	1.58	1.78	1.04	1.37	1.38	1.04	0.86	0.78	40.27	43.19	44.69	18.9	8.7	6.43	59.45	56.81	55.95	2.03	0.96	2.11	2.03	0.96	2.11	2.97	1	1.86	5.45	36.82	24.59	2.98	1.24	2.96	2	8	3	2	2	1
2	81	156	64.4	26.5	22	23	35.7	96	101	1	0.5	0.58	0.75	0.63	0.72	0.8	1.26	1.23	1.07	37.7	38.93	40.6	24.36	24.65	19.83	62.42	63.29	59.92	2.92	2.02	2.37	2.92	2.02	2.37	6.62	3.77	3.87	12.73	18.64	7.43	6.27	5.56	3.19	0	6	1	2	2	1
2	81	156	64.8	26.6	21	26	39.4	96	101	1	0.61	0.72	0.92	0.77	0.86	0.99	1.26	1.19	1.08	38.16	40.86	41.2	23.87	20.13	19.24	61.65	60.93	60.01	3.98	3.99	3.3	3.98	3.99	3.3	10.46	5.27	5.84	27.88	23.22	15.68	7.34	5.1	4.14	1	6	1	2	4	1
1	79	161.3	64	24.6	23	22	33.7	87	96	0.9	0.78	0.94	1.28	0.91	1.02	1.38	1.17	1.08	1.08	40.41	42.31	43.85	17.8	16.45	11.6	57.78	58.89	55.45	1.58	1.62	0.77	1.58	1.62	0.77	2.12	3.97	0.99	25.03	10.13	15.54	3.21	3.61	0.78	0	8	1	2	0	1
2	80	147.5	49.4	22.7	17	16	33	84	89	0.9	0.92	1.11	1.31	0.96	1.03	1.24	1.04	0.93	0.95	43.29	40.36	42.62	12.95	17.84	10.76	59.59	57.12	56.96	8.08	2.84	1.81	8.08	2.84	1.81	3.36	3.09	2.39	38.42	17.95	48.26	10.79	4.45	1.92	1	8	1	2	4	0
2	80	147.9	49.5	22.6	18	15	30.7	84	89	0.9	0.78	0.78	1.28	0.7	0.74	1.18	0.9	0.96	0.93	44.3	42.56	44.43	12.51	13.37	11.89	56.37	57.67	56.11	4.12	4.1	1.62	4.12	4.1	1.62	4.4	2.22	2.56	22.62	6.85	15.96	4.38	7.47	2.02	1	6	1	2	4	1
1	74	157	67.2	27.3	29	15	22.7	86	96	0.9	0.92	1.11	1.33	1.17	1.25	1.45	1.27	1.13	1.09	41.49	41.39	42.43	18.19	16.16	13.07	59.69	57.55	56.65	2.39	1.55	2.67	2.38	1.55	2.67	4.7	2.46	1.02	11.62	10.64	14.69	3.35	2.03	5.05	1	8	1	2	2	1
2	67	149.5	56.1	25.1	19	21	38	78	93	0.8	0.78	0.94	1.25	0.96	1.05	1.21	1.24	1.11	0.97	39.79	41	42.96	21.45	18.77	13.23	60.9	59.51	56.53	2.64	1.76	1.88	2.64	1.76	1.88	3.48	2.87	1.1	11.65	9.63	12.66	4.8	2.61	2.59	2	6	1	2	3	1
2	67	149.5	56	25.1	20	18	32.7	78	93	0.8	1.08	1.28	1.64	1.16	1.22	1.45	1.07	0.95	0.89	40.02	41.96	44.77	18.93	16.09	9.6	59.23	57.94	54.94	1.45	1.19	2.65	1.45	1.19	2.65	2.51	1.98	1.55	11.28	7.38	17.27	3.53	1.63	2.4	2	6	1	2	3	1
2	75	153	66.8	28.5	21	28	42	101	104	1	0.72	1.08	1.33	1.02	1.16	1.62	1.42	1.08	1.22	37.46	40	38.54	23.06	16.43	20.33	61.93	58.6	61.57	4.77	3.67	4.24	4.77	3.67	4.24	8.65	2.04	4.69	14.37	7.59	7.3	9.72	3.55	6.35	0	8	3	1	4	1
2	82	155	69.2	28.8	23	27	39	90	106	0.8	0.78	0.97	1.22	0.89	0.95	1.04	1.14	0.97	0.85	38.53	41.65	43.55	21.84	18.12	15.43	61.8	59.13	58.4	2.5	1.12	3.56	2.5	1.12	3.56	3.99	2.08	2.45	10.6	9.53	10.86	2.42	2.93	4.78	1	6	3	2	3	1
2	82	155	69.2	28.8	20	24	38.8	92	92	1	0.69	0.89	1.22	0.82	0.94	1.08	1.18	1.06	0.88	38.89	40.55	42.45	22.39	20.42	16.14	61.56	61.26	58.68	4.02	2.37	4.18	4.02	2.37	4.18	5.3	2.64	3.39	12.08	5.56	17.35	6.16	3.17	3.88	1	6	3	2	4	1
2	78	154	56.8	24	19	21	36.1	90	93	1	0.81	0.97	1.19	0.87	1.07	1.12	1.08	1.1	0.94	38.11	38.85	41.67	24.02	16.17	15.6	61.66	60.1	56.84	3.72	2.75	1.6	3.72	2.75	1.6	2.86	4.74	3.04	22.61	10.82	16.52	5.05	3.92	2.82	0	8	1	1	4	1
2	82	147	53.5	24.8	19	18	33.1	93	93	1	0.92	1.03	1.28	1.12	1.11	1.27	1.22	1.08	1	37.91	39.66	41.16	19.37	20.06	16.87	60.92	59.41	58.43	2.39	2.2	0.8	2.39	2.2	0.8	3.57	3.39	1.54	19.49	8.47	4.44	3.66	3.82	0.68	1	8	3	1	1	1
2	82	147	55	25.5	20	17	31.6	93	93	1	1.08	1.36	1.58	1.19	1.29	1.39	1.1	0.95	0.88	39.27	42.81	44.81	19.91	14.62	9.82	59.63	57.19	54.91	3.2	1.92	2.51	3.2	1.92	2.51	3.22	1.56	1.08	13.06	8.19	13.42	5.09	2.47	2.53	1	6	3	1	4	1
1	83	160	58.1	22.7	21	19	32.5	80	93	0.9	0.89	1	1.17	1.02	1.04	1.16	1.14	1.04	0.99	41.32	40.72	43.1	16.98	16.23	13.47	58.3	57.63	56.23	2.8	3.11	3.3	2.8	3.11	3.3	3.35	3.14	2.57	12.93	8.35	8.21	4.65	5.12	2.65	4	8	3	2	4	1
1	82	180	76	23.5	32	19	24.7	92	103	0.9	0.83	1.03	1.25	1.06	1.2	1.37	1.28	1.16	1.1	40.49	41.4	43.51	18.01	17.77	13.21	58.84	58.6	56.49	2.83	1.62	1.18	2.83	1.62	1.18	4.52	3.25	1.91	24.66	24.89	6.55	2.64	3.18	1.77	3	8	1	2	4	1
1	78	158	60.8	24.4	23	18	30.1	86	92	0.9	0.83	1.14	1.31	0.93	1.11	1.16	1.12	0.98	0.89	41.18	43.42	44.94	17.19	14.36	11.91	58.82	57.78	56.85	3.31	0.78	0.71	3.31	0.78	0.71	3.92	3.43	1.41	7.56	4.02	8.56	3.84	2.16	2.39	1	4	3	2	4	1
1	81	154.5	51.7	21.7	23	9	18.1	76	86	0.9	0.75	0.86	1.03	0.98	1.04	1.16	1.31	1.21	1.13	39.93	41.24	42.67	11.53	16.83	10.22	59.85	58.48	57.04	0.88	2.21	1.33	0.88	2.21	1.33	4.8	4.52	1.35	23.82	15.97	31.82	3.44	1.27	2.36	0	8	3	2	1	0
1	78	159	68.7	27.2	24	25	35.7	98	98	1	0.81	0.94	1.11	1.01	1.06	1.24	1.25	1.13	1.12	41.49	42.59	43.55	15.66	16.73	13.8	58.4	58.68	57.17	5.86	3.81	2.01	5.86	3.81	2.01	4.36	5.47	3.73	16.67	12.14	19.23	11.65	4.41	3.57	3	8	1	2	0	1
1	78	171	74.3	25.4	27	25	33.4	100	90	1.1	0.64	0.81	0.97	0.76	0.85	0.98	1.18	1.06	1.01	38.51	39.32	39.97	23.56	23.26	19.21	62.67	61.87	59.32	4.91	3.18	3.48	4.91	3.18	3.48	6.38	5.53	3.24	17.75	12.52	20.61	4.93	4.78	4.77	4	8	3	2	1	1
2	70	154	63.2	26.6	19	28	43.8	97	100	1	0.69	0.72	0.89	0.68	0.77	0.86	0.98	1.06	0.97	37.95	38.14	39.3	24.84	27.68	23.71	62.6	65.91	63.27	1.86	1.01	2.13	1.86	1.01	2.13	3.07	4.58	4.3	4.24	6.09	7.89	2.02	3.32	2.73	5	6	3	2	1	0
1	76	166	74.4	27	29	21	28.7	95	101	0.9	0.92	1.11	1.28	0.99	1.15	1.28	1.08	1.04	1	40.98	43.02	42.89	18.31	18.3	16.23	59.42	59.55	58.92	1.09	6.13	1.17	1.09	6.13	1.17	1.21	1.73	0.93	6.8	19.45	4.61	1.77	8.19	1.27	1	8	3	2	1	1
1	72	160	61.5	24	26	14	22.9	89	90	1	0.81	1.06	1.31	1.11	1.17	1.3	1.37	1.11	1	39.49	41.77	43.69	21.26	18.44	14.03	60.27	59.67	57.52	2.77	2.03	1.17	2.77	2.03	1.17	4.94	1.79	1.12	35.34	10.06	6.38	7.02	2.37	0.85	1	8	1	2	1	0
1	72	160	60	23.4	25	14	23.9	89	90	1	0.83	0.94	1.28	1.09	1.14	1.28	1.31	1.21	1	40.21	40.79	43.08	19.58	19.32	14.29	60.14	59.37	57.25	3.18	1.5	2.49	3.18	1.5	2.49	4.08	2.94	2.85	12.71	23.96	11.9	7.67	3.65	2.87	1	8	1	2	3	0
1	82	168	70.2	24.9	30	17	24	93	94	1	0.56	0.81	1	0.82	0.99	1.19	1.48	1.23	1.19	37.96	38.34	40.51	26.93	22.21	10.41	65.42	62.27	62.03	5.77	1.33	1.93	5.77	1.33	1.93	9.76	2.16	5.14	13.83	16.69	7.16	11.27	2.09	3.57	1	1	1	2	4	1
1	86	148	60.2	27.5	21	22	36.1	98	102	1	0.67	0.86	1	0.81	1.01	1.2	1.22	1.18	1.2	36.29	38.11	41.2	29.07	23.79	21.26	65.63	62.14	61.96	4.49	3.48	0.85	4.49	3.48	0.85	10.51	5.51	2.48	11.47	21.9	35.02	9.25	3.38	3.9	0	8	1	2	4	0
1	77	154.4	61.6	25.8	22	21	33.5	93	94	1	0.72	0.92	1.08	0.96	1.03	1.18	1.33	1.12	1.09	39.77	40.31	41.81	17.06	20.03	9.34	59.28	60.08	58.19	4.38	0.67	1.54	4.38	0.67	1.54	11.78	3.36	2.29	38.88	6.46	20.88	9.54	1.71	1.62	0	1	1	2	2	0
1	77	165.3	76.6	28	31	22	28.2	95	102	0.9	0.69	0.86	1.11	1.04	1.05	1.22	1.49	1.22	1.1	39.71	40.74	43.25	21.15	18.24	14.78	60.38	59.67	57.48	3.61	2.41	2.28	3.61	2.41	2.28	5.82	2.74	2.36	24.87	7.37	13.12	5.34	5.37	4.4	4	1	1	2	4	1
1	80	176	72.4	23.4	31	16	21.9	86	101	0.9	0.72	0.94	1.22	1.07	1.26	1.28	1.49	1.33	1.05	39.48	40.48	44.39	23.54	17.24	12.41	62.63	57.87	56.09	6.7	1.39	4.24	6.7	1.39	4.24	13.45	3.49	3.38	26.09	24.05	9.87	14.67	3.52	3.86	2	8	1	1	1	0
1	68	155	53.4	22.2	21	14	26.2	80	90	0.9	1	1.19	1.44	0.94	1.22	1.27	0.94	1.03	0.88	47.07	41.95	47.73	11.57	6.5	7.95	59.71	59.19	59.32	5.5	0.75	8.71	5.5	0.75	8.71	4.6	1.95	1.33	43.31	30.32	25.14	6.18	1.59	10.02	1	1	1	1	4	1
1	82	164	60.2	22.4	24	16	26.7	88	93	0.9	0.94	1.25	1.44	1.06	1.1	1.2	1.12	0.88	0.83	43.18	51.89	51.05	12.23	7.36	5.11	60.38	59.25	57.06	2.84	2.03	2.6	2.84	2.03	2.6	3.89	3.03	2.19	50.92	13.01	34.97	5.79	3.03	3.16	1	1	1	2	4	1
1	83	164.8	68.6	25.3	24	25	35.8	99	99	1	0.92	1.17	1.33	1.06	1.34	1.32	1.16	1.15	0.99	42.39	42.93	44.3	14.8	13.44	11.39	57.18	57.59	57.22	3.66	4.44	3.07	3.66	4.44	3.07	5.85	2.72	5.84	43.34	10.09	19	3.14	6.59	5.32	1	8	1	2	4	0
1	72	157	63.2	25.6	21	25	39.4	90	96	0.9	0.58	0.69	0.94	0.65	0.74	0.84	1.12	1.07	0.89	38.5	39.27	43.02	17.27	14.25	6.23	59.94	60.22	55.11	4.43	3.87	4.89	4.43	3.87	4.89	5.45	6.91	3.29	70.48	57.88	49.65	8.46	5.36	5.23	1	8	1	2	1	1
1	77	163	50.7	19.1	23	9	16.7	77	87	0.9	1	1.25	1.53	1.2	1.32	1.67	1.2	1.05	1.09	42.94	43.64	42.38	13.85	11.58	9.15	58.45	56.17	55.79	2.91	1.42	1.88	2.91	1.42	1.88	3.2	2.51	4.45	40.34	18.45	23.62	5.56	1.33	3.87	2	8	1	2	4	1
1	74	159.5	52.8	20.8	25	7	13.3	77	87	0.9	1.17	1.36	1.72	1.27	1.5	1.85	1.09	1.11	1.08	43.87	42.53	43.96	6.44	3.62	1.24	57.67	56.79	54.8	7.47	0.45	1.16	7.47	0.45	1.16	2.52	2.88	1.07	28.34	33.83	38.07	9.79	2.29	1.49	1	1	1	2	4	0
1	82	163	70.7	26.6	26	23	32.8	96	98	1	0.72	1.17	1.33	0.75	1.09	1.18	1.05	0.93	0.88	39.33	46.43	46.83	21.53	9.82	6.56	60.19	57.68	55.43	3.76	3.85	3.69	3.76	3.85	3.69	4.47	1.02	2.9	8.63	9.14	24.39	5.33	4.06	6.94	1	1	1	2	4	1
1	82	155	60.9	25.3	22	21	34.2	92	95	1	0.61	0.81	0.97	0.77	0.74	1	1.26	0.92	1.03	37.99	40.07	40.72	25.18	20.52	18.42	62.23	59.93	59.7	7.77	3.25	3.45	7.77	3.25	3.45	7.78	2.96	4.15	21.7	20.65	5.8	10.16	4.44	3.78	1	8	1	1	4	1
1	85	169	71.7	25.1	29	18	25	100	100	1	0.58	0.75	0.83	0.76	0.89	0.95	1.3	1.19	1.14	36.79	37.96	38.83	27.53	23.13	21.45	64.53	61.3	61.61	4.99	2.12	1.96	4.99	2.12	1.96	10.23	4.05	5.82	17.14	6.83	24.88	12.2	2.88	6.59	0	8	1	2	4	1
1	78	160	61.2	23.9	24	17	27.5	88	96	0.9	0.92	1.22	1.58	1.01	1.18	1.39	1.1	0.97	0.88	41.61	42.65	44.44	18.21	13.66	9.97	59.3	57.56	54.7	3.46	4.17	0.94	3.46	4.17	0.94	2.12	2.3	1.59	11.74	11.71	14.83	4.63	6.83	2.24	1	1	1	2	4	1
1	81	177	83.8	26.7	31	28	33.1	109	102	1.1	0.94	1.17	1.47	1.15	1.32	1.55	1.22	1.13	1.06	42.11	39.47	42.18	7.82	4.6	5.69	60.36	59.29	56.87	8.19	1.77	2.46	8.19	1.77	2.46	5.72	4.12	3.56	19.18	52.15	51.26	10.46	2.82	3.73	1	8	1	2	4	1
1	71	159.7	68.8	27	29	17	24.5	97	100	1	0.75	0.94	1.14	0.86	0.97	1.14	1.14	1.03	1.01	38.46	40	41.46	21.13	17.5	14.26	59.88	58.61	55.56	2.99	4.89	1.88	2.99	4.89	1.88	4.49	5.08	1.8	14.71	5.29	16.53	4.59	6.49	1.92	1	8	1	2	3	1
1	78	178	69.1	21.8	20	15	25	99	93	1.1	0.58	0.75	0.97	0.87	0.99	1.26	1.49	1.32	1.3	40.1	39.52	42.46	20.84	17.37	14.92	60.72	57.76	57.38	7.25	6.02	2.28	7.25	6.02	2.28	11.87	12.1	12.14	46.86	61.8	5.36	20.72	10.87	7.36	0	8	1	2	1	0
2	71	157.5	62	25	21	29	42.1	92	92	1	0.89	1.03	1.28	0.97	1.05	1.15	1.09	1.03	0.9	38.58	39.1	41.11	21.29	20.66	16	59.73	59.93	56.89	2.67	0.96	1.65	2.67	0.96	1.65	2.52	2.03	1.88	12.13	3.47	10.9	3.19	1.3	1.72	1	6	3	2	3	1
1	73	167	65.9	23.6	31	11	16.1	78	93	0.8	0.78	0.92	1.33	1.2	1.14	1.41	1.54	1.24	1.06	41.75	41.43	44.21	18.44	17.38	12.53	60.13	58.89	56.62	2.53	1.35	1.4	2.53	1.35	1.4	8.7	3.28	2.71	30.31	7.81	6.62	4.54	2.38	1.86	3	8	3	2	4	1
1	65	176	80.8	26.1	38	15	18.7	88	98	0.9	0.89	1.19	1.44	1.29	1.38	1.38	1.45	1.16	0.96	42.58	43.78	44.33	16.36	13.3	11.34	59.17	57.3	55.8	2.47	1.88	1.32	2.47	1.88	1.32	7.04	3.6	1.95	17.94	10.59	14.91	3.9	2.43	1.55	4	8	3	2	4	1
1	75	174	75.4	24.9	35	14	18	92	100	0.9	0.89	1.17	1.5	1.34	1.4	1.48	1.5	1.2	0.98	44.09	43.91	46.3	14.56	12.7	9.58	58.32	56.92	55.01	2.93	1.06	2.76	2.93	1.06	2.76	5.64	2.48	1.95	12.59	16.59	9.43	4.45	2.31	2.82	4	8	1	1	4	1
2	71	153	81.2	34.7	24	37	45.5	103	110	0.9	0.56	0.69	0.83	0.65	0.8	0.88	1.18	1.15	1.06	35.67	37.1	37.55	26.18	24.32	23.86	61.75	61.44	61.4	3.49	2.53	1.9	3.48	2.53	1.9	7.68	5.2	3.63	11.34	6.01	5.45	5.7	3.88	2.41	1	6	3	1	3	1
2	74	155	61.5	25.6	21	22	35.7	92	96	1	0.67	0.83	1	1.09	0.8	1.26	1.63	0.96	1.26	37.71	38.29	39.79	25.53	23.06	21.89	63.23	61.35	61.64	4.17	2.07	1.95	4.17	2.07	1.95	18.03	3.29	5.51	15.37	7.68	6.49	9.7	3.3	3.75	3	8	1	2	4	1
2	69	159	68	26.9	24	24	34.7	88	100	0.9	0.83	1	1.39	1.25	1.23	1.43	1.5	1.23	1.03	39.96	41.17	44.28	20.38	17.67	12.41	60.41	59.16	56.33	1.88	1.75	0.81	1.88	1.75	0.81	6.07	2.12	1.6	10.34	14.72	14.39	3.44	1.69	1.65	2	8	1	2	3	1
2	68	153	59	25.2	21	21	35.7	80	95	0.8	0.81	1	1.17	1.09	1.18	1.3	1.35	1.18	1.11	40.66	41.53	42.76	20.3	16.86	15.38	60.89	58.39	57.34	1.26	1.82	1.68	1.26	1.82	1.68	2.57	2.85	1.6	9.48	8.97	6.46	2.45	2.59	2.57	3	6	3	1	4	1
2	69	156.8	52.8	21.5	20	16	29.5	79	91	0.9	0.75	0.92	1.22	1.06	1.09	1.25	1.41	1.19	1.03	40.01	42.07	42.64	20.27	17.24	14.61	60.46	59.16	57.03	3.39	1.81	1.12	3.39	1.81	1.12	6.8	2.37	3.08	12.97	6.71	6.45	5.24	3.44	1.46	2	6	1	2	3	1
2	67	155.1	56.1	23.3	20	19	33.1	76	91	0.8	0.72	0.81	1	1.01	1.06	1.12	1.4	1.31	1.12	38.96	40.32	42.38	22.08	19.99	16.38	61.1	60.72	58.84	1.47	1.27	1.93	1.47	1.27	1.93	3.55	2.8	3.03	7.12	6.78	8.27	2.15	2.09	2.83	1	6	3	2	3	1
2	67	152.7	62.8	26.9	22	22	34.5	90	86	1	0.78	0.97	1.17	1	1.08	1.23	1.29	1.11	1.05	39.47	40.24	41.3	20.64	18.45	16.42	60.13	58.7	57.74	2.74	2.25	1.75	2.74	2.25	1.75	5.17	4	2.65	9.46	7.23	5.55	3.58	2.97	2.32	2	6	3	2	4	1
1	71	157	47.5	19.3	21	10	20.4	71	90	0.8	0.83	1.06	1.28	1.15	1.18	1.29	1.38	1.11	1.01	38.18	41	41.81	23.35	18.78	16.5	61.59	59.73	58.3	5.52	2.16	2.45	5.52	2.16	2.45	6.95	5.36	2.66	13.08	14.16	8.24	6.13	2.71	2.91	1	8	3	1	3	1
1	68	164.3	66.6	24.7	29	15	22.5	82	94	0.9	0.97	1.19	1.58	1.36	1.33	1.44	1.4	1.12	0.91	43.52	43.73	46.78	13.85	13.05	8.09	57.55	56.87	54.05	1.8	1.2	4.54	1.8	1.2	4.54	2.68	2.36	2.82	10.17	9.63	10.59	2.88	1.2	4.69	4	8	1	2	3	1
2	70	168	62.3	22.1	25	17	27.6	86	95	0.9	0.94	1.25	1.53	1.21	1.29	1.43	1.28	1.03	0.93	42.26	44.35	45.92	16.52	11.63	8.03	58.78	55.97	54.35	2.11	1.76	2.2	2.11	1.76	2.2	3.7	1.77	2.97	16	7.02	15.25	4.64	1.84	2.39	3	6	1	2	4	1
2	76	149.8	78.9	35.2	24	35	44	110	106	1	0.72	0.97	1.19	1.06	1.14	1.18	1.47	1.18	0.99	40.35	42.6	43.98	20.54	16.24	12.64	60.89	58.16	56.32	3.63	2.09	3.43	3.63	2.09	3.43	6.44	4.63	2.74	7.98	8.9	3.96	6.88	3.19	3.28	3	8	3	4	2	1
2	77	158.5	60.2	24	21	21	34.4	85	92	0.9	0.81	0.97	1.25	1.13	1.12	1.21	1.4	1.15	0.97	40.92	42.85	44.28	18.68	14.39	11.02	59.34	57.23	55.2	2.63	1.96	1.42	2.63	1.96	1.42	4.69	2.46	2.26	10.66	10.83	13.49	4.3	3.71	1.2	1	6	1	2	4	0
2	68	163.2	69.8	26.2	25	24	33.6	88	95	0.9	0.86	1.06	1.33	1.22	1.26	1.39	1.41	1.2	1.04	41.15	42.84	43.77	18.2	15.24	12.35	59.35	57.9	56.35	1.34	1.85	1.71	1.34	1.85	1.71	3.68	2.64	1.59	18.72	11.06	13.69	2.24	2.79	2.47	3	8	3	2	3	1
2	66	149	65.8	29.6	21	28	41.8	96	102	0.9	0.81	1.08	1.28	1.07	1.25	1.28	1.33	1.15	1	40.72	41.67	43.27	19.17	16.65	13.9	59.75	58.04	56.62	2.29	2	1.85	2.29	2.01	1.85	6.2	2.87	1.82	6.04	7.9	4.07	4.24	2.93	2.06	1	6	2	2	2	1
2	67	157.2	49.6	20.1	22	13	19.3	74	87	0.9	0.81	0.94	1.28	1.28	1.21	1.36	1.58	1.29	1.06	40.49	40.7	43.41	17.96	18.52	13.18	58.81	59.53	56.82	1.97	1.45	1.03	1.97	1.45	1.03	6.21	2.92	2.14	22.59	11.53	8.48	3.05	2.52	1.51	1	8	1	2	2	1
2	66	155	70.5	29.3	23	29	41.3	89	103	0.9	0.81	0.97	1.17	1.16	1.16	1.19	1.45	1.19	1.02	39.45	41.74	41.81	20.83	16.76	15.51	60.42	58.59	57.51	4.39	1.19	1.73	4.39	1.19	1.73	7.08	3.18	2.66	9.71	8.85	5.62	5.69	2.08	1.77	3	5	3	2	1	1
1	70	165.5	74	27	29	22	29.4	89	98	0.9	0.92	1.19	1.47	1.29	1.37	1.39	1.41	1.15	0.95	43.86	43.78	46.03	15.98	12.77	9.13	59.61	56.77	54.76	1.78	1.95	1.75	1.78	1.95	1.75	2.27	3.11	1.09	7.29	16.11	10.87	2.43	3.3	3.13	4	8	3	2	2	1
2	72	156.2	61.5	25.2	23	20	32.4	84	93	0.9	0.83	1.08	1.44	1.13	1.21	1.33	1.36	1.11	0.92	40.95	43.27	46.2	18.36	15.17	11.68	59.12	57.63	54.89	1.92	2.45	3.44	1.92	2.45	3.44	3.35	2.26	1.53	18.5	21.35	11.91	4.19	4.38	4.99	3	2	3	2	3	1
2	73	149.1	44.9	20.2	19	10	22	69	82	0.8	0.92	1.17	1.39	1.05	1.16	1.23	1.15	1	0.88	41.65	43.69	44.34	16.69	12.93	12.1	57.91	56.51	55.43	3.35	1.25	2.73	3.35	1.25	2.73	3.9	2.1	2.82	17.44	8.79	11.12	5.01	1.17	3.52	2	8	1	2	3	1
2	72	149.8	56.5	25.2	21	18	31.7	81	94	0.9	0.81	0.94	1.25	1.08	1.12	1.24	1.34	1.18	0.99	41.14	42.52	44.65	18.87	15.38	11.82	59.67	58.07	56.67	2.65	1.89	2.82	2.65	1.89	2.82	4.07	2.36	1.95	17.37	8.12	10.05	5.18	2.67	3.3	2	8	3	2	3	1
2	66	148.5	50.8	23	20	15	28.5	81	86	0.9	0.92	1.11	1.25	1.14	1.22	1.21	1.24	1.1	0.97	42.01	43.21	44.04	17.45	14.4	12.44	59.16	57.89	56.48	2.71	1	1.25	2.71	1	1.25	3.58	2.36	1.83	9.55	8.67	10.79	5.11	2.08	2.27	2	6	3	2	4	0
2	70	153.6	56.7	24	21	18	32.5	84	90	0.9	1	1.28	1.47	1.19	1.3	1.32	1.19	1.02	0.9	42.55	44.37	45.72	15.58	11.58	8.92	57.96	55.74	54.65	2.02	1.39	1.05	2.02	1.39	1.05	2.3	1.66	2.53	12.9	15.64	10.57	2.76	1.46	1.93	2	6	2	1	2	1
2	71	141.9	56.3	28	20	20	35	90	93	1	0.83	1	1.31	1.14	1.14	1.25	1.36	1.14	0.96	42.3	42.42	45.55	13.93	14.46	9.83	56.31	56.88	54.57	2.35	2.05	1.34	2.35	2.05	1.34	6.17	2.63	2.01	15.73	9.41	8.46	5.2	3.64	2.14	2	8	3	2	1	0
2	72	153.2	57.1	24.3	20	20	35.4	85	96	0.9	1	1.19	1.58	1.18	1.21	1.43	1.18	1.01	0.9	42.39	44.52	46.2	14.64	11.35	7.75	57.02	55.48	53.96	1.06	3.18	2.03	1.06	3.19	2.03	2.68	2.34	0.98	9.19	7.1	11.94	1.95	3.2	2.75	3	6	3	2	4	0
2	70	156	51.8	21.3	19	16	31.6	77	95	0.8	0.69	0.92	1.11	1.11	1.13	1.17	1.6	1.24	1.05	40.26	41.22	42.83	17.48	15.5	13.11	58.09	56.8	56.03	1.65	1.86	1.21	1.65	1.86	1.2	4.63	2.31	2.2	14.52	6.63	5.71	4.82	2	1.38	3	6	3	1	4	1
2	73	160.5	58.3	22.6	23	16	26.6	89	94	0.9	0.86	1.11	1.42	1.16	1.2	1.33	1.34	1.08	0.94	40.21	42.84	45.55	16.75	13.48	9.56	57.33	56.42	54.45	3.52	1.17	1.12	3.52	1.17	1.12	4.85	1.87	1.71	6.67	11.59	7.4	5.46	1.67	1.21	1	6	3	1	4	0
2	65	158	62.7	25.1	23	20	31.7	78	96	0.8	0.86	1.17	1.56	1.22	1.35	1.41	1.42	1.16	0.91	40.72	42.98	45.8	18.7	14.9	8.12	59.49	57.56	54.33	1.48	2.82	2.09	1.48	2.82	2.09	3.3	4.15	2.17	14.2	9.92	10.56	2.61	3.88	2.42	2	8	3	1	4	1
2	67	155.5	66.5	27.5	25	22	32.7	94	100	0.9	0.67	0.83	1	0.91	0.95	0.99	1.37	1.14	0.99	36.98	39.72	41.46	23.43	17.57	15.01	60.5	57.36	56.44	3.91	2.63	3.24	3.91	2.63	3.24	6.82	4.28	3.55	7.78	10.86	16.63	5.75	4.07	4.3	2	6	2	2	4	0
2	65	156	57.8	23.8	21	19	33.3	87	91	1	0.81	1	1.19	1.13	1	1.11	1.4	1	0.93	39.65	41.95	43.05	22.24	17.28	14.89	61.83	59.22	57.98	4.34	1.89	1.74	4.34	1.89	1.74	8.57	3.44	2.93	16.83	8.89	8.23	5.69	2.51	2.23	2	6	3	2	4	0
2	75	148	45.8	20.9	17	13	28.4	76	85	0.9	0.78	1.06	1.36	0.99	1.04	1.11	1.27	0.98	0.81	40.3	43.8	45.08	17.95	14.53	10.85	58.13	57.11	55.15	1.39	1.22	2.88	1.39	1.22	2.88	5.36	3.6	2.72	11.11	31.54	15.63	4.21	1.72	2.02	1	8	3	3	4	1
2	73	144.5	54.6	26.1	19	17	32.9	78	88	0.9	0.69	0.86	1.03	0.94	1.01	1.11	1.35	1.17	1.08	38.38	40.74	40.25	22.36	18.21	18.18	60.61	58.95	58.42	1.5	2.07	1.94	1.5	2.07	1.94	4.5	2.89	3.64	11.13	10.01	9.88	2.66	2.27	2.61	1	8	3	2	2	1
2	67	156	55.6	22.8	21	17	31.2	84	91	0.9	0.86	1.06	1.31	1.1	1.17	1.31	1.28	1.11	1	40.04	42.83	43.36	19.49	15.25	13.94	59.53	58.68	57.41	1.69	1.26	1.34	1.7	1.26	1.34	2.08	1.16	1.92	5.56	14.32	11.22	1.82	2.41	2.17	3	8	3	2	4	1
2	65	151	57.5	25.2	21	19	32.3	80	93	0.9	0.89	1.22	1.5	1.14	1.29	1.41	1.29	1.05	0.94	40.7	42.93	45.87	18.68	14.45	10.67	59.46	57.38	55.07	2.44	1.27	1.16	2.44	1.27	1.16	5.39	1.46	1.54	8.63	7.13	10.48	4.65	1.19	2.21	4	6	3	3	2	1
2	75	151.6	50.6	22	21	12	23.9	83	95	0.9	0.75	1.11	1.25	1.19	1.38	1.36	1.59	1.24	1.09	39.37	41.92	42.84	21.51	16.26	14.43	61.14	57.98	57.96	2.17	0.97	1.55	2.17	0.97	1.55	7.47	3.25	2.26	19.33	11.68	15.4	6.96	2.07	2.24	2	6	1	3	3	1
1	75	155.5	64	26.5	25	19	28.9	83	95	0.9	0.75	1.06	1.33	1.18	1.29	1.41	1.57	1.22	1.06	39.52	41.62	42.67	20.97	17.3	14.78	60.74	58.74	57.68	1.61	2.15	1.62	1.61	2.15	1.62	3.72	2.72	2.17	20.46	15.52	4.71	4.11	3.11	2.6	4	8	3	2	2	1
1	75	167.5	73	26	30	19	26.1	88	100	0.9	0.94	1.17	1.44	1.3	1.34	1.38	1.37	1.15	0.96	41.99	43.8	45.43	17.56	15.89	13.45	59.47	57.27	55.09	2.79	2.01	2.44	2.79	2.01	2.44	6.25	4.28	1.91	7.8	13.52	5.81	4.04	4.12	2.53	2	8	2	2	4	1
2	65	153.5	45.2	19.2	20	9	20.3	84	91	0.9	0.86	1.22	1.42	1.19	1.32	1.4	1.38	1.08	0.99	41.36	43.52	45.01	18.58	15.33	13.91	59.07	57.41	56.38	1.77	1.51	1.18	1.77	1.51	1.18	2.65	2.65	1.11	18.36	9.78	8.62	2.17	1.84	1.93	3	6	3	2	4	1
2	69	150.8	45.7	20.1	18	12	26.2	76	85	0.9	0.86	1.11	1.31	1.23	1.24	1.25	1.43	1.12	0.96	41.7	42.96	44.51	17.36	15.77	12.72	59.27	57.94	56.3	1.77	1.83	1.66	1.77	1.83	1.66	4.52	2.79	2.06	18.65	6.68	8.1	2.13	2.22	2.43	1	6	2	1	2	1
2	70	152.7	63.6	27.3	19	28	43.6	91	97	0.9	0.86	1.14	1.5	1.18	1.27	1.44	1.37	1.12	0.96	41.56	44.12	44.49	18.55	14.94	12.2	59.97	57.67	55.8	2.1	1.2	1.25	2.1	1.2	1.25	6.13	1.78	1.57	21.99	11.81	9.51	3.45	2.58	1.88	1	6	1	7	4	1
1	72	165.6	67	24.4	26	19	28.8	87	92	0.9	0.97	1.25	1.5	1.32	1.36	1.37	1.36	1.09	0.91	43.63	43.76	45.27	14.54	14.09	10.01	57.92	57.62	55.69	1.47	1.62	2.42	1.47	1.62	2.42	4.46	1.9	2.14	8.44	4.94	20.85	3.8	1.83	2.94	3	8	1	3	4	1
2	69	152.6	63.7	27.4	21	24	37.9	92	100	0.9	0.83	1.03	1.33	1.14	1.19	1.29	1.37	1.16	0.97	40.06	41.22	43.96	19.37	17.73	13.23	59.87	59.04	56.96	2.33	1.48	1.47	2.33	1.48	1.47	4.84	2.02	1.89	21.56	11.05	15.44	3.38	2.95	2.48	2	6	3	1	4	1
1	71	172	65.8	22.2	26	18	27.5	90	97	0.9	0.97	1.33	1.72	1.29	1.47	1.66	1.32	1.11	0.97	41.85	43.28	46.63	17.56	13.05	8.12	59.08	56.59	54.4	1.54	1.59	1.43	1.54	1.59	1.43	2.98	2.29	1.24	15.37	16.82	13.15	2.32	1.29	2.05	3	8	3	2	4	1
1	77	153.8	55.4	23.4	21	16	28.1	88	93	0.9	0.94	1.31	1.44	1.27	1.42	1.41	1.35	1.09	0.98	41.63	43.05	45.01	17.64	14.47	12.02	59.52	57.41	56.65	1.84	1.8	2.49	1.84	1.8	2.49	4.73	3.17	1.57	19.41	15.36	14.26	4.67	2.61	2.92	3	8	2	2	4	1
1	77	160	63.4	24.8	25	18	27.9	88	93	0.9	0.86	1.17	1.47	1.21	1.3	1.41	1.4	1.12	0.96	40.98	42.33	44.44	18.46	15.34	11.9	59.66	57.57	55.82	1.63	0.86	4.53	1.63	0.86	4.53	6.2	2.43	2.98	10.12	16.1	21.82	3.97	3.45	6	3	8	3	2	1	1
2	66	155.3	51	21.1	19	15	28.8	81	91	0.9	1.11	1.39	1.67	1.39	1.48	1.6	1.25	1.06	0.96	40.93	42.53	44.24	17.96	14.61	11.82	58.79	57.23	56.06	2.69	1.66	1.52	2.69	1.66	1.52	5.58	2.52	1.91	6.84	10.27	10.23	4.13	2.14	2.01	3	6	3	3	4	1
2	67	151.6	53.8	23.4	19	18	33.5	65	86	0.8	0.75	1	1.31	1.12	1.19	1.3	1.49	1.19	1	40.17	41.04	43.27	21.43	18.59	14.13	61.54	59.3	57.06	4.63	1.99	2.08	4.63	1.99	2.08	11.52	4.22	2.38	19.24	16.28	15.45	8.12	3.44	2.86	1	8	3	1	4	0
2	65	158	47.1	18.9	20	9	19.3	76	92	0.8	0.72	0.89	1.06	0.83	0.94	1.06	1.15	1.06	1.01	37.3	41.22	42.52	24.88	17.92	15.14	62.26	59.12	57.74	2.33	2.13	1.47	2.33	2.13	1.47	4.63	5.28	3.71	6.75	10.26	10.41	2.75	3.07	2.2	3	6	1	2	2	1
2	69	149.3	59	26.5	20	23	38.5	89	91	1	0.75	1	1.19	1.07	1.23	1.24	1.43	1.23	1.04	39.08	40.78	43.59	23.87	18.92	14.53	62.76	60.11	58.01	2.8	1.42	1.2	2.8	1.42	1.2	6.15	2.9	3.9	11.91	10.52	13.93	4.57	2.36	2.7	3	6	3	2	4	1
1	76	166.8	78.4	28.2	30	25	32.1	101	101	1	0.75	0.89	1.11	1.19	1.18	1.33	1.59	1.32	1.19	40.24	41.27	42.51	20.28	17.54	15.39	61.02	58.65	57.91	3.16	1.4	3.05	3.16	1.4	3.05	12.4	2.91	2.82	20.7	16.29	13.37	11.09	3.34	2.51	3	8	3	2	4	1
1	82	173	61.5	20.5	28	10	15.4	86	95	0.9	0.72	0.92	1.11	1.25	1.25	1.34	1.73	1.36	1.21	38.61	39.49	41.29	21.8	20.49	17.75	60.59	60	58.99	4.17	2.8	2.81	4.17	2.8	2.81	5.48	5.98	4.25	15.67	7.24	8.98	7.05	3.71	3.4	3	8	3	2	3	1
2	75	155	65.2	27.1	24	21	32.2	86	97	0.9	0.72	0.92	1.14	1.14	1.15	1.25	1.58	1.26	1.1	39.41	39.71	42.19	22.5	20.89	17.14	61.97	60.6	59.03	3.39	1.57	1.67	3.39	1.57	1.67	8.17	1.95	2.69	22.29	8.84	6.01	7.03	2.56	2.77	2	6	3	2	4	0
1	72	156.5	54.2	22.1	25	17	17.3	84	92	0.9	0.83	1.17	1.44	1.2	1.35	1.41	1.45	1.16	0.98	41.25	43.42	44.7	18.55	13.45	10.22	59.93	56.48	54.92	1.7	2.7	0.95	1.7	2.7	0.95	5.55	3.03	1.48	12.94	9.98	10.94	4.36	4.17	1.2	2	5	3	2	4	1
2	77	145.8	59.2	27.8	19	23	39.5	83	97	0.9	0.72	0.89	1.06	1.15	1.02	1.15	1.59	1.15	1.09	39.14	39.16	40.26	23.53	22.62	20.59	62.45	61.78	60.85	4.35	2.23	1.59	4.35	2.23	1.59	8.3	3.95	3.63	20.73	6.55	10.31	6.95	2.93	2.09	3	6	3	2	2	0
2	77	150.5	51.5	22.7	19	15	29.9	82	91	0.9	0.56	0.69	0.83	0.78	0.82	1.02	1.4	1.18	1.22	36.29	37.7	39.42	26.41	23.29	21.56	62.87	61.12	61	3.63	3.09	2.82	3.63	3.09	2.82	7.07	7.19	4.79	5.89	11.59	11.34	5.27	4.32	3.29	2	6	1	2	4	1
2	74	156.6	80.7	32.9	24	36	44.7	112	119	0.9	0.69	0.94	1.33	1.07	1.16	1.34	1.54	1.23	1	39.74	40.54	44.52	22.71	18.93	14.73	61.8	59.14	56.7	3.09	2.85	3.55	3.09	2.85	3.55	4.73	4.34	1.5	11.94	8.86	12.71	7.62	5.8	4.88	3	6	3	1	4	1
2	65	150	83	36.9	25	38	45.9	107	109	1	0.81	1.06	1.25	1.18	1.3	1.23	1.46	1.23	0.98	40.16	42.74	43.78	20.42	15.87	13.47	60.31	58.52	56.63	1.27	1.37	1.77	1.27	1.37	1.77	2.9	2.7	1.23	14.92	11.16	11.41	2.97	2.04	2.53	2	6	3	3	2	1
2	67	143	73.2	35.8	21	35	47.7	103	110	0.9	0.69	0.92	1.06	1.18	1.19	1.27	1.7	1.3	1.2	40.71	40.75	40.57	19.76	18.96	18.02	60.94	59.71	58.69	1.47	1.19	1.46	1.47	1.19	1.46	7.77	2.56	2.54	15.88	9.45	11.1	4.93	2.22	2.14	1	6	1	2	4	0
2	65	156.5	49	20	21	10	20.2	73	89	0.8	0.83	1.03	1.22	1.12	1.11	1.17	1.35	1.08	0.96	38.32	40.59	42.44	23.77	18.84	15.34	62.09	59.39	57.8	3.12	2.42	1.85	3.12	2.42	1.85	4.23	4.82	3.01	13.66	9.07	8.7	4.24	2.35	1.93	2	6	3	2	4	1
1	81	165.3	57	20.9	27	9	15.1	80	90	0.9	0.69	0.89	1.08	1.02	1.04	1.08	1.47	1.17	1	38.14	41.54	42.6	24.05	16.85	14.17	62.25	58.39	56.77	3.45	1.91	2.02	3.45	1.91	2.02	9.01	3.74	3.65	9.21	6.25	8.41	6.95	2.76	3.26	4	8	3	2	4	1
2	78	149.2	37.1	16.7	15	8	20.2	66	81	0.8	0.81	0.94	1.25	1.21	1.15	1.26	1.5	1.22	1.01	41.11	41.53	44.73	17.06	17.02	9.45	57.96	57.98	54.73	1.96	2.97	3.18	1.96	2.97	3.18	4.49	3.61	4.19	13.42	5.29	18.74	5.06	3.64	4.22	4	7	3	2	2	0
2	69	152.1	51.3	22.2	19	16	30.6	80	89	0.9	0.81	1.06	1.33	1.15	1.2	1.32	1.43	1.14	0.99	40.63	42.77	44.46	17.13	13.67	11.08	57.83	56.15	55.29	3.19	1.59	1.49	3.19	1.59	1.49	7.97	3.31	1.76	5.38	7.79	14.27	6.14	1.77	2.11	3	8	1	1	3	1
2	65	157.5	65	26.2	24	21	32.1	93	93	1	0.92	1.22	1.5	1.18	1.24	1.31	1.29	1.02	0.87	41.57	42.36	45.34	16.39	13.54	9.9	57.89	56.33	54.81	1.74	2.88	1.76	1.74	2.88	1.76	3.44	1.74	2.47	10.37	5.8	7.03	2.59	3.24	1.77	2	6	1	2	4	1
2	69	161	59.6	23	22	19	31.2	84	92	0.9	0.86	1.03	1.25	1.15	1.23	1.26	1.34	1.2	1.01	40.87	42.87	44.21	17.08	13.7	11.36	57.64	56.67	55.24	2.37	3.12	3.09	2.37	3.12	3.09	3.92	4.41	2.16	7.61	6.97	13.2	4.25	4.08	3.52	3	6	3	2	4	1
2	69	161	71	27.4	26	24	33.1	87	101	0.9	0.92	1.19	1.42	1.15	1.28	1.31	1.26	1.08	0.93	41.24	42.87	44.26	17.2	13.33	10.26	58.28	55.89	54.79	2.76	2.24	1.61	2.76	2.24	1.61	4.7	2.79	1.6	10.47	6.13	6.89	5.08	2.85	1.99	1	6	1	2	4	1
2	72	152	52.1	22.6	19	16	31.3	87	89	1	0.56	0.69	0.83	0.96	0.95	1	1.73	1.37	1.2	35.46	36.35	38.86	27.49	23.74	21.28	62.44	60.1	60.37	7.92	4.82	4.39	7.92	4.82	4.39	16.67	10.35	9.51	42.08	14.94	10.57	18.9	8.97	7.83	3	8	3	1	4	1
2	75	149.5	55.9	25	19	20	36.4	84	92	0.9	0.72	0.89	1.06	0.82	0.88	1	1.14	0.98	0.94	38.03	39.25	39.88	24.57	22.16	20.82	62.43	61.49	60.72	3.06	3.04	1.53	3.06	3.04	1.53	7.11	4.02	2.87	9.88	11.33	6.32	3.8	4.64	1.92	3	6	3	1	4	0
2	75	148.5	55.2	25	19	19	34.8	84	97	0.9	0.78	0.97	1.17	1.01	1.04	1.09	1.3	1.07	0.93	38.71	40.48	41.97	22.05	19.66	16.54	60.62	60.21	58.43	4.27	1.96	1.87	4.27	1.96	1.87	6.8	3.19	3.1	9.96	6.99	8.52	5.72	2.32	2.23	2	6	3	1	4	0
2	75	160.2	65.5	25.5	18	18	27.7	88	97	0.9	0.94	1.17	1.39	1.24	1.21	1.31	1.31	1.04	0.95	39.58	41.56	43.04	19.99	16.98	14.25	59.66	58.56	57.34	2.22	2.32	2.13	2.22	2.32	2.13	5.14	2.99	2.68	8.16	6.85	5.91	3.02	2.71	2.28	3	6	3	2	4	0
2	65	150	56.1	24.9	18	22	39.5	87	95	0.9	0.81	1	1.25	1.19	1.19	1.3	1.48	1.19	1.04	39.97	41.13	42.16	21	18	15.21	61.04	59.13	57.72	2.41	1.57	2.08	2.41	1.57	2.08	4.61	3.16	3.35	14.75	11.44	12.05	3.55	3.03	2.41	0	0	0	0	4	1
2	67	150.8	49.4	21.7	22	20	32.9	88	95	0.9	0.83	1.06	1.25	1.21	1.21	1.29	1.45	1.15	1.03	40.22	41.39	42.44	18.94	17.12	14.99	59.78	58.7	57.56	2.05	1.39	2.16	2.05	1.39	2.16	4.42	1.65	2.75	13.61	9.13	6.67	4.05	2.42	2.61	2	8	3	2	2	1
2	67	150.8	49.4	21.7	19	15	29.4	77	87	0.9	0.86	1.14	1.39	1.19	1.26	1.4	1.38	1.1	1.01	39.7	42.34	42.86	19.67	15.83	13.91	59.65	58.27	57.02	2.05	1.53	1.49	2.05	1.53	1.49	5.79	1.93	1.82	12.2	10.79	7.19	3.91	2.78	1.22	1	8	3	2	3	1
2	66	149	75.2	33.9	21	37	49.2	95	103	0.9	0.81	0.94	1.17	1.12	1.08	1.26	1.39	1.14	1.08	41.57	42.53	42.96	15.93	15.02	12.95	57.64	57.55	55.7	1.55	1.31	2.37	1.55	1.31	2.37	2.36	1.81	2.22	18.43	8.43	8.14	3.26	1.79	3.14	1	6	3	2	3	0
2	70	152.4	49.3	21.2	18	16	32.1	75	91	0.8	0.72	1.03	1.36	1.09	1.22	1.39	1.51	1.19	1.02	41.55	42.98	43.96	16.84	13.48	11.84	58.63	56.27	55.31	2.82	1.64	1.46	2.82	1.64	1.46	4.08	2.9	1.14	20	11.6	13.64	5	2.75	2.01	1	8	2	2	4	1
2	71	157.3	67.4	27.2	23	26	37.8	95	100	1	1.11	1.31	1.86	1.48	1.4	1.58	1.34	1.08	0.85	44.34	42.09	44.9	11.51	14.07	8.82	54.72	56.05	53.53	4.18	0.81	2.15	4.18	0.81	2.15	7.29	2.59	2.38	18.4	7.49	14.26	8.93	2.14	0.93	2	6	3	2	4	0
2	72	153	60.5	25.8	21	22	35.6	95	100	1	0.92	1.19	1.5	1.12	1.24	1.29	1.23	1.03	0.86	40.85	42.84	46.64	17.64	13.73	9.95	58.64	56.48	54.65	1.6	1.38	2.9	1.6	1.38	2.9	2.2	1.82	1.88	9.45	14.49	6.88	3.45	1.42	3.11	3	6	2	2	4	0
2	77	153.4	61.9	26.3	22	22	35	99	100	1	0.81	1.44	1.69	1	1.36	1.49	1.25	0.94	0.88	38.15	43.58	44.3	20.08	12.32	10.26	58.37	56.42	54.4	3.98	1.58	1.17	3.98	1.58	1.17	6.98	1.79	1.44	9.32	8.05	9.02	6.31	0.77	1.62	1	8	1	1	4	0
2	65	164	65.5	24.4	24	22	33.2	86	98	0.9	0.97	1.31	1.67	1.11	1.21	1.33	1.14	0.92	0.8	40.53	43.27	45.23	18.47	13.1	8.61	58.75	55.89	53.99	2.43	1.92	0.98	2.43	1.92	0.98	1.65	2.18	2.58	21.54	18.5	9.07	2.79	2.8	1.72	2	6	3	2	2	0
1	72	174.5	85.8	28.2	33	27	31.4	107	100	1.1	0.92	0.94	1.31	1	1.09	1.19	1.09	1.16	0.91	39.51	40.33	42.18	17.11	18	11.23	57.82	57.78	56.17	3.43	2.4	4.37	3.43	2.4	4.37	7.49	4.39	2.61	14.57	17.85	22.45	4.84	4.71	6.42	3	8	1	2	3	0
1	72	168.5	72.4	25.5	30	18	25.3	96	95	1	1.03	1.36	1.44	1.29	1.35	1.44	1.25	1	1	41.84	43.59	43.36	17.11	14.45	11.9	59.22	56.41	55.76	2.76	2.3	1.09	2.76	2.3	1.09	3.58	2.55	3.41	15.12	28.1	14.81	5.08	3.37	2.36	3	8	3	2	2	1
2	71	153.7	68.3	28.9	20	31	45	94	104	0.9	0.83	1	1.47	0.96	0.97	1.1	1.15	0.97	0.75	37.21	40.45	43.09	25.99	20.7	14.23	62.32	60.51	57.18	2.83	2.09	1.38	2.83	2.09	1.38	3.47	2.27	1.25	19.06	17.57	11.84	4.23	3.41	1.95	3	8	1	2	2	1
2	75	150.9	56.6	24.9	19	21	37.1	89	89	1	1.06	1.31	1.75	1.2	1.21	1.46	1.14	0.92	0.84	40.95	43.2	47.01	16.26	13.6	7.18	56.68	56.8	53.68	2.94	2.39	1.79	2.94	2.39	1.79	3.49	1.31	1.87	10.74	11.02	12.9	2.98	2.89	2.1	3	6	3	3	2	1
2	72	161.5	52.9	20.3	20	16	30.9	79	89	0.9	0.97	1.39	2.28	1.18	1.31	2.05	1.21	0.94	0.9	41.5	44.81	45.23	17.74	10.37	9.98	59.08	55.19	55.43	1.95	1.84	1.29	1.95	1.84	1.29	3.06	1.74	1.65	6.3	11.56	14.17	2.85	2.47	1.98	2	6	3	1	4	1
2	73	150.8	55.7	24.5	22	16	28.3	86	91	0.9	1.03	1.33	1.47	1.2	1.28	1.33	1.17	0.96	0.91	42.1	43.27	44.97	17.25	13.46	11.86	59.27	56.61	56.69	2.63	2.45	1.65	2.63	2.45	1.65	5.21	2.69	2.15	8.52	13.77	10.95	4.21	3.41	1.51	3	6	3	1	4	0
2	72	159.4	66.7	26.3	25	21	31.5	87	98	0.9	1.31	1.33	1.64	1.25	1.32	1.38	0.96	0.99	0.85	40.84	41.16	43.49	17.29	16.22	12.28	58.24	57.05	55.47	2.35	2.07	1.67	2.35	2.07	1.67	3.35	2.13	1.52	7.27	10.25	9.92	2.4	2.61	2.46	1	6	1	1	4	1
2	72	158.7	57.9	23	21	18	31.5	78	94	0.8	1.06	1.36	1.64	1.42	1.47	1.64	1.35	1.08	1	43.69	44.85	46.26	14.38	11.35	8.49	57.61	56.07	54.74	3.46	2.6	1.34	3.46	2.6	1.34	6.91	1.62	2.7	22.25	19.26	5.89	6.72	3.26	1.95	3	8	1	1	3	1
2	72	154.4	54	22.7	19	19	35.5	83	91	0.9	0.81	1.17	1.39	1.14	1.31	1.34	1.41	1.12	0.97	39.72	41.74	43.78	20.12	16.82	13.08	59.9	58.75	56.99	2.76	1.33	1.87	2.76	1.33	1.87	4.02	0.75	2.49	18.51	9.48	5.32	4.23	2.12	2.48	2	6	1	2	3	0
1	65	164	61.2	22.8	28	11	17.3	74	92	0.8	1.36	1.81	2.06	1.42	1.63	1.65	1.05	0.9	0.81	44.56	46.3	47.41	10.87	8.15	5.38	55.68	54.63	52.8	2.02	1.28	2	2.02	1.28	2	2.73	1.02	2.56	12.11	11.57	8.76	3.45	1.64	2.12	3	3	3	2	4	1
2	69	157	67	27.2	24	23	34.6	95	100	1	0.94	1.47	1.25	1.21	1.38	1.33	1.28	0.94	1.06	40.89	44.93	43.18	18.92	9.87	14.35	59.58	55.07	57.53	1.33	2.49	1.54	1.33	2.49	1.54	3.47	2.06	1.39	4.61	15.82	8.35	2.58	2.56	1.61	1	6	1	2	4	1
2	75	149	62.1	28	20	26	41.3	92	104	0.9	1.03	1.17	1.42	1.22	1.27	1.3	1.19	1.09	0.92	41.8	43.03	44.87	17.62	15.06	11.46	59.23	57.68	55.85	3.33	2.32	2.58	3.33	2.32	2.58	3.4	2.68	2.57	10.85	4.55	5.98	4.63	2.58	2.81	2	8	3	1	2	1
1	72	162	67.4	25.7	27	19	27.8	89	96	0.9	0.86	1.22	1.42	1.28	1.4	1.39	1.49	1.15	0.98	41.9	43.18	44.57	17.4	13.96	11.11	59.22	57.14	56.07	2.49	2.04	2.53	2.49	2.04	2.53	3.9	2.59	2.95	18.26	12.41	11.42	4.81	2.9	3.15	3	8	3	2	4	1
2	65	152.8	58	24.8	19	22	37.7	83	93	0.9	0.89	1.19	1.61	1.11	1.16	1.36	1.24	0.97	0.85	40.35	42.49	44.97	18.49	14.81	9.02	59.14	57.1	54.44	3.09	1.83	1.02	3.09	1.83	1.02	5.16	2.12	1.11	18.73	15.45	18.33	4.58	2.11	1.59	2	6	3	2	1	1
2	75	150.5	47.7	21.1	18	14	30.2	86	91	0.9	0.89	1.08	1.53	1.1	1.12	1.26	1.24	1.03	0.83	41.19	43.37	46.91	15.51	13.07	8.06	56.84	56.92	54.3	2.77	2.17	1.98	2.77	2.17	1.98	4.49	3.23	2.8	16.29	10.96	13.07	4.82	3.5	1.61	1	6	1	3	3	1
2	70	150.8	64.4	28.3	24	21	31.9	91	98	0.9	0.86	1.28	1.44	1.1	1.3	1.36	1.27	1.02	0.94	40.58	42.77	44.89	18.33	14.34	13.81	59.06	56.99	56.44	1.78	0.69	1.63	1.78	0.69	1.63	4.21	1.63	2.16	12.8	8.5	13.55	2.98	1.37	2.25	1	6	3	1	2	1
2	65	156	47.4	19.5	20	10	20.7	73	88	0.8	0.97	1.5	1.81	1.05	1.27	1.39	1.08	0.85	0.77	41.28	44.4	46.1	17.28	11.06	6.17	58.22	55.9	52.76	2.13	2.49	0.92	2.13	2.49	0.92	2.33	2.5	1.88	12.84	13.51	15.7	2.58	3.89	1.32	2	4	1	2	4	1
2	85	153	48.6	20.8	21	11	21.7	81	91	0.9	0.86	1.03	1.31	1.2	1.11	1.29	1.39	1.08	0.99	41.64	42.51	43.83	16.71	13.97	11.66	57.93	56.9	56.05	2.23	2.65	2.62	2.23	2.65	2.62	3.84	2.92	2.43	13.85	14.78	12.2	3.72	5.47	3.95	1	8	2	3	4	1
2	82	146.5	55.1	25.7	18	21	38.1	95	97	1	0.61	0.78	1	1.08	1.08	1.18	1.76	1.39	1.18	40.25	39.81	41.14	22.7	20.57	16.71	63.47	60.37	57.93	3.16	4.15	1.63	3.16	4.15	1.63	5.94	7.93	2.49	10.95	20.68	11.68	6.11	6.14	2.79	3	6	1	2	4	1
2	78	155.4	66.9	27.7	24	23	34.5	86	99	0.9	0.61	1.06	1.36	0.86	1.05	1.12	1.4	0.99	0.82	36.39	41.87	42.79	26.97	15.52	13.53	63.13	57.3	56.54	2.54	1.06	1.47	2.54	1.06	1.47	9.3	1.87	1.56	16.7	12.37	8.01	6.01	1.51	1.36	2	6	3	2	4	0
2	79	153.5	63.8	27.1	21	24	37.9	87	99	0.9	1.03	1.33	1.58	1.3	1.34	1.38	1.26	1	0.87	41.76	43.24	46.07	17.27	13.75	9.59	58.77	57.43	55.65	1.73	2.14	1.61	1.73	2.14	1.61	2.99	2.18	0.94	13.86	5.72	13.74	3.25	3.19	2.53	2	8	2	1	4	1
2	71	153.5	56.3	23.9	20	19	32.9	78	93	0.8	0.89	1.33	1.5	1.12	1.28	1.37	1.26	0.96	0.91	40.89	43.88	44.87	18.86	12.47	11.22	59.51	56.35	56.22	2.45	1.07	1.09	2.45	1.07	1.09	3.49	1.43	1.58	16.22	5.35	5.9	3.94	0.74	1.52	2	6	3	2	4	1
2	65	150	51.6	22.9	18	17	33.8	84	92	0.9	0.83	1.19	1.39	1.08	1.21	1.29	1.29	1.01	0.93	39.32	42.24	44.21	19.66	14.34	11.35	58.84	56.78	55.79	2.56	2.32	1.52	2.56	2.32	1.52	5.95	1.85	1.28	17.79	9.98	13.84	4.72	2.52	1.02	3	8	1	2	4	1
1	66	167.8	78.8	28	35	17	21.6	98	101	1	0.86	1.22	1.78	1.09	1.28	1.57	1.27	1.05	0.88	40.44	42.16	46.79	18.83	15.04	8.3	58.77	57.1	54.53	3.02	1.14	1.81	3.02	1.14	1.81	6.77	1.49	2.01	9.46	12.45	16.56	4.83	1.93	1.96	1	8	1	2	4	1
2	74	151.3	63.5	27.7	21	25	39.1	88	98	0.9	1	1.42	1.5	1.13	1.33	1.34	1.13	0.94	0.89	41.33	44.89	45.37	18.67	11.55	10.11	59.73	56.18	55.2	2.47	0.83	1.78	2.47	0.83	1.78	2.87	0.96	1.89	10.56	5.19	16.4	3.53	1.07	2.11	1	3	2	2	4	1
2	76	152.2	56.1	24.2	20	20	35	89	96	0.9	0.89	1	1.25	1.07	1.03	1.16	1.2	1.03	0.93	41.43	42.26	43.87	16.39	15.65	11.83	57.66	58.31	56.13	2.87	4.51	2.5	2.87	4.51	2.5	5.28	4.14	3.19	21.34	26.72	23	4.34	6.57	4.2	2	8	1	1	4	1
2	75	152.2	60.3	26	20	23	38.2	89	95	0.9	0.78	0.97	1.31	1.04	1.05	1.2	1.33	1.08	0.92	38.32	39.97	42.3	23.29	21.69	16.05	62.05	61.66	58.46	2.11	1.63	1.93	2.11	1.63	1.93	4.13	3.06	2.36	7.23	9.29	11.07	3.19	2.13	2.47	3	8	2	2	2	1
1	71	175.6	80.1	26	36	16	19.6	94	101	0.9	0.92	1.19	1.67	1.26	1.34	1.6	1.38	1.12	0.96	43.5	42.68	44.2	13.8	14.41	10.12	57.79	57.1	54.17	3.34	1.22	0.96	3.34	1.22	0.96	6.72	2.27	2.04	6.83	11.21	12.63	6	2.22	1.4	2	8	1	2	4	1
2	66	161.3	66.1	25.4	24	22	33.9	92	100	0.9	0.81	1.11	1.5	1.13	1.13	1.25	1.41	1.01	0.83	39.4	40.47	44.44	20.34	17.97	11.25	59.18	59.13	55.56	1.66	2.83	0.8	1.66	2.83	0.8	4.43	2.21	1.27	7.99	6.95	5.93	4.52	4.03	1.02	2	8	1	2	4	1
2	78	147.9	57.3	26.2	20	21	36.3	84	93	0.9	1.11	1.33	1.47	1.13	1.21	1.28	1.01	0.91	0.87	42.03	44.18	44.9	15.95	12.64	10.2	57.97	56.59	55.36	2.03	2.46	1	2.03	2.46	1	3.09	2.44	1.64	7.48	16.31	10.78	2.73	3.56	1.14	1	6	1	1	4	0
2	69	148.5	47.1	21.4	18	13	27	79	86	0.9	1.06	1.25	1.39	1.21	1.23	1.21	1.15	0.98	0.87	41.03	43.33	44.22	16.29	12.67	10.93	57.81	55.66	55.02	2.97	1.5	2.29	2.97	1.5	2.29	4.3	2.9	1.85	7.65	11.83	8.75	4.6	2.07	1.81	2	8	1	2	3	1
2	70	148.6	58.1	26.3	20	22	36.9	80	97	0.8	0.78	1.11	1.31	1.08	1.08	1.24	1.39	0.97	0.95	41.51	41.63	43.09	17.17	16.84	14.75	59.07	58.56	57.73	2.29	1.37	1.26	2.29	1.37	1.26	3.82	1.88	1.71	9.44	10.82	7.83	4.15	1.54	1.09	1	6	2	1	4	1
2	77	154	67.8	28.6	24	24	36	94	100	0.9	0.86	1.08	1.14	1.11	1.1	1.24	1.29	1.01	1.09	38.01	40.59	41.31	22.57	16.94	16.46	60.44	57.62	57.46	2.8	1.75	2.13	2.8	1.75	2.13	4.04	1.42	2.12	7.66	9.01	9.25	3.83	3.34	2.34	3	8	3	1	2	1
2	75	143.5	63.8	31	18	29	46.1	90	102	0.9	0.78	1.11	1.39	1	1.16	1.22	1.28	1.04	0.88	38.29	40.54	43	22.13	19.21	13.49	60.48	59.46	56.37	3.22	1	0.99	3.22	1	0.99	3.97	1.48	2.03	6.51	2.33	11.29	4.84	1.59	1.87	1	6	2	2	3	1
2	75	156.7	47	19.1	20	10	21.3	67	82	0.8	0.69	1.36	1.58	1.01	1.28	1.41	1.45	0.94	0.89	39.19	44.86	45.43	21.57	9.68	8.35	61.33	54.55	53.61	6.15	1.17	0.6	6.15	1.17	0.6	11.58	1.4	1.6	39.26	12.36	8.73	12.92	1.73	0.84	2	6	3	3	4	1
2	76	146.5	61.3	28.6	20	24	38.7	90	99	0.9	0.5	1	1.08	0.81	1.08	1.15	1.62	1.08	1.06	34.13	40.92	41.17	27.31	17.65	16.45	61.93	58.4	57.71	3.38	1.92	0.75	3.38	1.92	0.75	3.97	2.11	2.38	14.19	13.11	7.32	7.89	3.33	1.15	1	8	1	1	3	1
2	74	152.1	68.1	29.4	20	31	45.6	94	104	0.9	0.92	1.06	1.17	1.03	1.04	1.13	1.12	0.99	0.97	42.08	42.36	42.95	12.64	13.16	12.67	55.02	55.7	55.82	3.69	2.65	1.34	3.69	2.65	1.34	4.21	2.86	4.04	31.12	18.08	13.23	2.71	2.84	1.76	3	8	1	1	2	1
2	66	158	51.7	20.7	20	14	27.5	84	84	1	0.81	1.31	1.53	1.07	1.24	1.34	1.33	0.95	0.88	41.47	45.66	46.45	19.19	10.45	8.24	60.52	55.87	54.97	1.88	1.73	0.57	1.88	1.72	0.57	3.25	2.26	2.27	7.81	17.74	13.23	3.53	2.14	1.27	2	6	2	2	4	1
2	66	160.3	68	26.5	25	23	34.1	93	99	0.9	1.17	1.56	1.75	1.27	1.41	1.5	1.09	0.91	0.85	40.06	43.65	44.98	18.65	12.02	9.87	58.92	55.8	54.35	0.97	1.56	1.38	0.97	1.56	1.38	2.35	1.15	1.62	5.05	10.56	16.12	1.33	1.79	1.34	4	6	1	2	4	0
2	65	158.6	54.5	21.7	20	17	31.6	84	92	0.9	1	1.33	1.64	1.23	1.32	1.46	1.23	0.99	0.89	41.3	42.93	44.64	17.21	12.75	9.12	58.33	55.68	53.92	2.37	2.02	1.55	2.37	2.02	1.55	5.1	3.08	2.52	19.45	17.06	15.97	3.88	2.45	2.51	2	6	3	2	4	1
2	71	147.4	52.7	24.3	18	19	36.5	81	88	0.9	0.89	1.36	1.56	1.24	1.32	1.41	1.39	0.97	0.91	42.33	43.54	43.86	15.26	13.95	12	57.59	57.24	56.14	3.26	1.34	1.34	3.26	1.34	1.34	6.63	1.38	0.99	48.25	5.07	7.73	4.44	1.94	2.88	2	3	1	2	4	1
2	75	159	63.2	25	24	19	30.6	93	94	1	1.17	1.44	1.75	1.29	1.43	1.43	1.1	0.99	0.82	43.91	44.82	47.12	13.7	11.11	6.81	57.7	55.93	53.93	2.49	1.24	0.78	2.49	1.24	0.78	1.89	1.08	1.55	5.38	15.59	10.7	2.83	1.24	1.18	4	6	3	2	4	0
2	65	143	57.2	28	17	25	43	98	96	1	0.61	0.78	1.14	0.95	1	1.2	1.56	1.29	1.05	38.67	39.29	42.55	22.45	20.19	13.58	60.93	59.61	56.22	4.56	4.4	1.2	4.56	4.4	1.2	11.82	7.81	2.3	12.89	5.35	10.95	10.76	6.43	1.55	1	6	1	2	4	1
2	76	142	51.9	25.7	17	19	36.5	95	88	1.1	0.81	1.08	1.31	1.08	1.16	1.28	1.34	1.07	0.98	40.3	41.5	43.67	20.56	16.26	13.57	60.52	57.66	56.22	3.12	1.56	2.19	3.12	1.56	2.19	6.17	1.6	3.14	17.65	10.72	8.51	4.54	2.2	3	3	6	3	1	4	1
2	74	150.9	61.1	26.8	22	21	34.2	86	92	0.9	0.89	1.14	1.31	1.03	1.07	1.15	1.16	0.94	0.88	40.07	41.47	43.33	19.5	16.88	14.6	59.57	58.44	57.35	3.83	2.27	1.45	3.83	2.27	1.45	4.49	2.17	1.79	9.7	5.9	4.11	5.97	2.77	1.36	3	6	3	2	2	1
2	72	156.4	63.5	26	25	19	29.2	84	96	0.9	1.03	1.42	1.81	1.13	1.18	1.35	1.1	0.83	0.75	40.76	43.73	46.17	17.83	12.05	7.33	58.6	56.14	53.83	3.14	1.7	2.11	3.14	1.7	2.11	3.25	1.05	2.41	9.45	10.5	20.45	4.46	2.67	3.47	1	6	1	2	2	1
2	73	150.5	56.5	24.9	20	20	34.7	86	93	0.9	0.86	1	1.33	1.12	1.11	1.29	1.3	1.11	0.97	40.42	40.31	43.45	19.3	18.64	12.07	59.93	59.2	55.52	1.78	1.71	1.76	1.78	1.71	1.76	3.54	3.64	1.53	12.88	6.09	11.05	2.96	1.88	2.08	1	6	1	2	4	0
2	67	158.2	63.3	25.3	23	21	33.4	91	95	1	0.94	1.22	1.56	1.17	1.26	1.37	1.24	1.03	0.88	41.16	42.49	45.3	17.68	13.62	9.69	58.92	56.22	54.99	2.31	2.54	2.26	2.31	2.54	2.26	3.4	1.57	2.65	6.69	15.86	11.54	3.22	3.73	3.12	3	6	1	2	2	1
2	69	148.3	57.5	26.1	17	25	43.6	85	96	0.9	0.64	0.75	0.94	0.96	0.82	0.92	1.51	1.09	0.98	40.61	39.69	40.22	22.09	20.1	17.67	62.19	59.62	58.6	4.57	3.68	5.57	4.57	3.68	5.57	8.7	8.13	5.3	46.04	10.08	9.25	11.37	6.44	6.37	2	6	3	2	4	1
2	75	156.6	64.2	26.2	21	26	39.9	83	90	0.9	0.81	1.06	1.28	1.07	1.13	1.27	1.33	1.07	0.99	41.51	41.53	41.99	18.47	16.85	15.12	59.58	58.38	57.45	3.43	2.33	0.92	3.43	2.33	0.92	6.01	3.44	2.75	13.31	12	8.82	5.74	3.25	1.16	2	8	3	1	3	1
2	75	153.2	55.1	23.5	20	17	31.2	83	90	0.9	0.89	1.22	1.39	1.13	1.27	1.39	1.27	1.04	1	38.62	42.26	42.93	21.75	15.26	13.89	60.52	57.84	56.82	1.36	2.19	0.93	1.36	2.19	0.93	3.21	1.93	1.4	6.31	7.21	5.62	2.66	3.24	1.7	1	8	3	3	1	0
1	69	164.5	76.5	28.3	31	22	28.2	94	100	0.9	1.03	1.47	1.64	1.25	1.4	1.44	1.21	0.95	0.88	41.67	43.08	44.07	14.47	7.11	7.8	58.24	56.26	55.12	3.16	1.11	1.13	3.16	1.11	1.13	5.44	2.15	2.34	20.11	44.86	74.21	5.78	1.24	1.9	2	8	1	1	4	1
2	72	162.6	66.9	25.3	24	22	32.9	97	93	1	0.92	1.17	1.36	1.03	1.17	1.24	1.13	1	0.91	40.25	41.46	43.64	19.87	15.88	13.08	60.12	58.64	56.97	2.89	5.39	2.86	2.89	5.39	2.86	4.36	2.22	2.86	8.83	8.18	5.63	4.6	8.7	3.18	3	6	3	2	4	0
2	72	154.3	61	25.6	20	23	38.3	104	94	1.1	1	1.33	1.64	1.19	1.31	1.39	1.19	0.98	0.85	41.62	42.97	46.32	18.84	14.51	10.15	60.13	57.48	56.32	3.05	2.15	1.86	3.05	2.15	1.86	3.88	3.87	2.4	20.99	12.06	17.72	3.99	3.07	2.07	1	6	1	1	4	1
2	74	157.8	57.1	22.9	24	13	22.2	83	90	0.9	0.75	1.11	1.31	1	1.14	1.24	1.33	1.02	0.95	40.64	43.33	45.13	19.41	14.41	9.26	59.8	57.74	54.4	2.35	1.37	4.53	2.35	1.37	4.53	3.95	3.28	2.91	9.2	8.42	14.2	4.28	2.56	2.31	2	6	3	3	4	0
2	66	158.4	65	25.9	25	20	31.1	95	100	0.9	1.08	1.17	1.44	1.2	1.16	1.3	1.1	0.99	0.9	38.77	39.88	42.08	21.92	19.23	14.48	60.6	59.11	56.68	1.09	1.75	1.95	1.09	1.75	1.95	3.01	1.66	1.49	6.05	8.84	10.29	1.72	2.4	2.56	1	6	1	1	4	1
2	79	146	60.1	28.2	19	24	40.5	95	91	1	0.94	1.14	1.47	1.13	1.13	1.21	1.2	0.99	0.82	40.45	40.1	42.92	19.85	17.88	13.63	60.53	58.18	56.68	1.85	2.47	1.9	1.85	2.47	1.9	3.23	2.96	2.69	7.39	6.64	7.56	2.84	2.2	1.86	3	6	1	2	2	1
2	77	148	49.4	22.6	18	15	30.7	90	89	1	1.06	1.28	1.53	1.2	1.23	1.4	1.14	0.96	0.91	41.84	42.29	44.46	16.32	13.21	9.58	57.63	56.08	54.17	2	3.13	1.97	2	3.13	1.97	4.9	2.52	2.74	17.81	14.71	10.11	3.47	4.51	1.85	3	6	1	2	2	0
2	67	146.6	65.1	30.3	22	25	38.7	93	99	0.9	0.64	1.19	1.53	0.83	1.17	1.3	1.3	0.98	0.85	37	41.9	43.59	23.93	15.7	12.52	60.94	57.59	56.26	3.22	1.54	0.92	3.22	1.54	0.92	5.79	1.29	1.15	11.62	8.64	5.56	3.95	1.94	0.77	2	5	1	1	4	1
2	65	157.5	62.5	25.2	22	22	34.7	83	95	0.9	1.31	1.53	1.89	1.33	1.45	1.62	1.02	0.95	0.86	43.26	44.4	47.29	14.95	12.38	7.17	58.21	57.05	54.65	1.3	1.86	1.5	1.3	1.86	1.5	0.76	1.35	1.58	6.48	11.24	16.92	1.2	2.22	1.83	3	6	1	2	4	1
2	71	150.8	50.9	22.4	19	15	30.3	84	89	0.9	0.94	1.14	1.53	1.21	1.25	1.38	1.28	1.09	0.9	41.14	41.73	44.58	17.48	16.04	10.56	58.39	57.87	55.14	2.25	2.24	1.11	2.25	2.24	1.11	5.24	4.52	1.75	13.31	6.64	11.6	4.8	3.26	1.55	3	6	2	2	4	0
2	65	157.4	75.1	30.3	26	28	37.5	105	107	1	1.14	1.36	1.53	1.2	1.38	1.41	1.06	1.01	0.92	42.14	43.21	45.11	16.48	13.33	10.19	58.62	56.67	55.57	1.42	1.76	1.44	1.42	1.76	1.44	2.65	2.52	2.22	6.19	5.3	9.74	2.35	2.92	1.4	2	6	1	2	2	1
2	69	155.5	65.9	27.3	19	30	45.5	92	102	0.9	1.06	1.25	1.42	1.13	1.17	1.23	1.07	0.94	0.87	41.89	43.82	44.32	16.59	13.75	12.39	59.04	57.14	56.58	2.1	1.71	1.63	2.1	1.71	1.63	2.63	1.9	2.16	10.46	8.26	8.32	2.62	1.95	1.82	2	6	2	3	4	1
2	66	157.9	66.9	26.8	22	26	38.5	90	101	0.9	1	1.25	1.58	1.13	1.16	1.33	1.13	0.93	0.84	40.18	43.82	45.3	19.25	13.1	9.93	59.9	56.93	55.5	3.53	1.31	2.06	3.53	1.31	2.06	5.02	1.71	2.33	7.29	8.22	18.38	5.76	1.36	1.92	1	5	3	2	3	1
2	74	149	58.6	26.4	21	20	33.7	90	97	0.9	1.06	1.42	1.67	1.21	1.36	1.4	1.15	0.96	0.84	43.38	44.27	46.43	14.2	9.9	7.89	57.84	55.86	54.17	1.98	5.36	1.88	1.98	5.36	1.88	2.01	1.96	1.87	9.98	13.37	16.7	3.01	8.63	2.06	1	8	1	2	4	0
2	69	155	73	30.4	20	36	49.2	98	110	0.9	0.89	1.08	1.47	1.05	1.11	1.2	1.18	1.02	0.81	40.2	41.78	44.61	19.22	16.27	11.87	59.11	58.13	56.21	3.08	1.56	2.1	3.08	1.57	2.1	4.16	2.3	2.11	8.62	6.02	9.73	3.34	1.7	2.75	3	7	3	2	4	1
2	66	144.8	56.6	27	18	23	41.2	94	95	1	0.89	1.28	1.5	1.11	1.23	1.38	1.24	0.96	0.92	39.63	42.45	43.6	18.41	13.96	11.72	57.88	56.29	55.45	1.4	1.47	1.06	1.4	1.47	1.06	3	2.34	1.99	12.96	7.64	11.88	3.09	1.12	1.08	2	6	1	2	4	1
2	69	160.7	62	24	24	18	28.6	90	95	0.9	1	1.28	1.81	1.24	1.27	1.52	1.24	1	0.84	41.65	42.36	45.08	16.87	14.72	10.85	58.51	57.3	55.59	1.82	1.57	0.83	1.82	1.57	0.83	3.26	0.98	1.19	16.44	7.85	9.12	2.98	2.09	1.15	3	6	3	2	2	1
2	70	166.4	67.6	24.4	28	18	26.5	80	94	0.9	1.06	1.25	1.5	1.27	1.24	1.27	1.2	0.99	0.85	42.35	43.16	44.76	16.96	13.68	10.08	59.04	56.95	55.24	1.49	3.57	1.79	1.49	3.57	1.79	3.82	3.42	2.35	9.22	5.01	10.57	3.64	4.31	1.99	3	6	1	1	3	1
1	73	173.5	60.2	20	27	11	18.1	80	90	0.9	1.03	1.36	1.67	1.37	1.51	1.6	1.34	1.11	0.96	43.78	44.79	46.62	14.13	9.65	7.8	58.28	56.11	54.25	2.99	5.25	1.11	2.99	5.25	1.11	4.42	1.56	1.47	20.77	17.26	14.34	5.59	7.84	1.27	3	6	3	2	4	1
2	71	148.5	49.9	22.6	17	18	35.6	79	86	0.9	0.72	1.17	1.39	1.12	1.28	1.34	1.55	1.1	0.97	38.88	41	42.3	22.35	16.86	14.49	61.35	57.86	56.92	4.68	1.18	1.36	4.68	1.18	1.36	7.87	2.73	1.85	23.78	5.14	5.98	10.33	1.22	1.76	3	6	1	2	3	1
2	74	160.7	77.9	30.2	26	30	38.6	98	107	0.9	0.94	0.97	1.08	1.22	1.09	1.16	1.29	1.13	1.07	38.17	39.74	40.52	23.66	21.49	19.61	62	61.23	60.22	1.6	1.16	1.59	1.6	1.16	1.59	2.88	2.65	1.64	3.51	7.1	9.4	2.72	1.29	2.13	4	8	3	1	4	1
2	68	156.4	58.1	23.8	20	20	34.9	90	91	1	1	1.19	1.64	1.19	1.25	1.41	1.19	1.05	0.86	40.92	41.42	44.61	18.49	16.84	10.95	58.91	58.37	55.39	2.66	2.22	1.15	2.66	2.22	1.15	4.38	3.44	2.03	7.65	6.26	4.52	3.26	3.21	1.86	3	6	3	2	3	1
2	79	159.4	61.5	24.2	22	21	33.4	91	92	1	0.83	1.14	1.53	0.96	1.1	1.29	1.15	0.97	0.85	39.29	41.94	45.13	21.02	16.43	9.88	60.64	58.47	55.01	2.03	1.52	1.14	2.03	1.52	1.14	2.97	1.17	1.47	8.52	5.06	13.33	3.9	1.74	1.56	4	5	3	3	3	0
2	73	159.4	57.8	22.7	24	14	24.9	81	92	0.9	1.06	1.11	1.36	1.19	1.2	1.29	1.13	1.08	0.95	44.17	43.72	46.42	11.93	13.06	8.46	56.18	56.87	54.99	3.11	1.79	2.4	3.11	1.79	2.4	6.94	4.45	2.14	31.87	10.56	26.72	7.26	3.21	2.1	1	6	1	2	4	0
2	68	158.7	62.1	24.7	21	23	36.3	83	95	0.9	0.89	1.19	1.56	1.1	1.23	1.34	1.24	1.03	0.86	39.53	42.59	45.1	18.45	13.84	9.79	58.05	56.65	55.03	3.41	2.04	1.2	3.41	2.04	1.2	3.81	1.48	1.63	7.47	13.53	8.49	4.84	1.62	0.9	3	6	3	2	2	1
1	72	166.5	75	27.1	29	23	30.2	96	93	1	0.83	1.03	1.53	1.1	1.13	1.38	1.32	1.1	0.9	40.25	41.74	45.28	19.78	15.89	9.72	60.1	57.99	54.72	2.67	1.93	1.24	2.67	1.93	1.24	3.89	2.64	1.83	18.09	10.23	11.21	3.69	2.08	1.52	1	8	1	2	1	1
1	74	160	68.8	26.9	24	24	35.2	98	90	1.1	0.89	1.06	1.53	1.11	1.18	1.48	1.25	1.12	0.97	41.07	42.98	45.35	16.55	15.46	11.37	57.91	58	56.72	2.04	2.98	0.91	2.04	2.98	0.91	4.33	4.22	1.41	7.33	12.95	13.29	3.16	4.9	1.74	3	5	1	2	3	1
2	76	152.7	48.7	20.9	19	12	25.5	67	87	0.8	0.89	1.36	1.61	1	1.24	1.33	1.13	0.91	0.82	39.48	43.47	46.35	20	12.09	7.45	59.63	55.8	53.5	3.43	1.37	1.18	3.43	1.37	1.18	2.63	1.91	1.29	11.64	14.06	10.48	4.62	1.41	1.32	1	5	1	2	4	1
2	77	145.5	64.4	30.4	19	28	43.2	94	104	0.9	0.78	0.97	1.14	0.99	1.07	1.13	1.27	1.1	0.99	40.29	41.11	42.49	19.36	17.54	14.38	59.71	58.56	57.14	3.37	1.19	2.47	3.37	1.19	2.47	4.46	2.5	2.62	15.26	6	6.69	5.23	1.96	2.25	2	5	1	3	3	0
2	73	149	52.2	23.5	19	17	32.4	77	95	0.8	0.89	1.19	1.61	1.09	1.21	1.41	1.22	1.02	0.87	40.11	43.22	45.99	19.17	14.22	8.6	58.66	57	54.44	2.14	2.55	1.6	2.14	2.55	1.6	2.49	2.02	2.02	18.5	8.19	23.98	3.43	3.65	2.43	2	6	2	1	3	1
1	72	159	57.8	22.9	25	12	21.2	83	97	0.9	0.97	1.28	1.89	1.26	1.37	1.64	1.29	1.07	0.87	43.21	43.19	47.89	14.6	12.81	2.87	57.73	55.76	50.77	1.09	1.23	3.57	1.09	1.23	3.57	3.17	2.57	4.12	9.38	9.36	52.2	1.63	2.09	3.84	4	8	3	2	3	1
2	72	158.4	66.1	26.3	22	25	38	93	94	1	0.97	1.11	1.56	1.15	1.12	1.4	1.18	1.01	0.9	40.25	41.71	44.38	17.97	15.68	11.37	58.47	57.57	55.34	2.43	1.37	2.03	2.43	1.37	2.03	2	1.9	1.59	13.59	6.56	16.3	5.52	2.15	2.78	1	6	1	1	4	0
2	76	156	69.5	28.6	25	24	34.4	89	102	0.9	0.92	1.72	2.11	1.16	1.47	1.65	1.26	0.85	0.78	40.35	44.72	47.66	18.12	8.04	2.98	58.31	52.93	50.85	2.56	1.74	2.92	2.56	1.74	2.92	3.13	1.86	1.56	10.6	16.86	57.06	4.06	2.56	3.48	1	7	3	2	4	1
2	75	151.6	48.8	21.2	21	10	21	66	88	0.8	1.19	1.58	1.03	1.25	1.39	1.19	1.05	0.88	1.16	44.1	45.88	42.67	11.58	7.53	13.97	55.9	53.69	56.98	2.26	1.27	3.86	2.26	1.27	3.86	1.28	1.87	4.72	14.36	13.18	28.61	2.68	1.23	5.79	2	6	1	3	4	1
2	73	156.2	64.1	26.3	22	23	36.3	91	100	0.9	0.94	1.11	1.64	1.17	1.25	1.52	1.24	1.12	0.93	39.71	40.81	43.08	20.1	17.49	12.31	59.97	58.2	55.54	3.01	1.93	1.21	3.01	1.93	1.21	3.15	5.47	2.48	5.65	14.26	8.53	3.5	3.35	0.89	3	6	3	2	1	1
1	81	169.5	64.9	22.6	28	13	20.6	91	94	1	1.08	1.28	1.81	1.37	1.33	1.59	1.27	1.04	0.88	41.7	43.82	46.12	16.01	13.69	9.39	58.2	57.38	55.34	2.85	1.39	0.79	2.85	1.39	0.79	1.59	1.59	0.98	6.81	7.07	13.62	4.29	1.69	1.15	2	8	3	3	3	1
2	71	154	62.9	26.5	23	20	32	91	94	1	0.72	1.06	1.39	1.03	1.19	1.41	1.43	1.13	1.02	36.76	37.98	41.03	26.42	23.25	17.81	63.12	60.96	58.23	1.47	1.19	1.82	1.47	1.19	1.82	5.6	2.58	1.61	8.23	3.75	3.37	3.77	2.08	1.87	1	8	3	1	4	1
2	71	158.8	68.8	27.3	24	24	34.6	97	95	1	0.92	1.17	1.44	1.07	1.15	1.27	1.16	0.99	0.88	40.31	42.21	42.95	19.3	16.09	12.85	59.61	58.1	56.42	1.23	1.18	2.25	1.23	1.18	2.25	2.47	2.13	2.31	10.91	9.4	9.71	2.89	2.2	3.21	1	6	3	1	4	1
2	67	152	50.4	21.8	20	13	26.3	80	87	0.9	1.03	1.39	1.81	1.21	1.28	1.38	1.18	0.92	0.77	42.94	45.19	48.45	14.12	11.3	5.22	57.44	56.01	53.67	3.51	1.85	1.59	3.51	1.85	1.59	3.96	2.03	1.61	29.1	26.09	16.59	6.13	3.24	2.36	1	6	3	2	4	1
2	76	147	46.5	21.5	17	15	32.3	77	86	0.9	0.86	1.08	1.42	1.05	1.06	1.24	1.22	0.98	0.88	41.43	42.31	45.25	16.11	14.17	9.76	57.83	57.04	54.75	2.96	4.04	0.76	2.96	4.04	0.76	4.38	1.46	1.04	8.41	9.9	7.02	4.16	4.44	0.86	3	3	3	1	3	1
2	76	141.8	53.5	26.6	18	20	36.6	93	96	1	0.81	1	1.22	1.03	1.1	1.19	1.28	1.1	0.97	40.63	41.89	43.63	19.18	17.38	14.58	59.66	58.94	58.01	2	2.39	0.94	2	2.39	0.94	4.69	3.05	2.11	17.84	14.19	12.19	2.18	3.55	1.77	1	6	1	1	2	1
2	68	159.2	58.4	23	23	16	26.6	78	94	0.8	0.97	1.28	1.58	1.24	1.29	1.41	1.28	1.01	0.89	41.17	43.19	45.16	16.01	13.19	9.68	57.53	56.48	54.7	3.15	1.09	1.72	3.15	1.09	1.72	4.15	2.67	1.46	30.61	10.11	11.48	4.79	2.28	1.52	3	2	1	5	4	0
2	65	152.3	60	25.9	22	20	32.7	93	95	1	0.75	1.42	1.81	1.07	1.33	1.48	1.43	0.94	0.82	38.84	44.22	46.33	20.41	11.82	6.82	59.57	56.18	53.32	3.2	0.83	1.26	3.2	0.83	1.26	6.15	1.94	1.8	11.02	12.29	13.25	4.28	1.39	0.93	3	8	3	2	2	1
2	65	156	75.4	31	26	28	37	96	100	1	1.25	1.5	1.94	1.33	1.33	1.48	1.07	0.89	0.76	41.73	44.21	45.97	14.57	11.44	7.13	56.61	55.65	52.91	2.01	2.71	1.09	2.01	2.71	1.09	2.79	2.87	1.64	9.22	14.12	10.22	3.44	3.45	0.85	2	3	1	1	3	1
1	71	174.5	80.8	26.5	34	21	25.4	94	100	0.9	0.94	1.17	1.64	1.27	1.3	1.59	1.35	1.11	0.97	38.98	41.32	44.4	17.42	12.67	7.37	59.62	57.98	56.49	1.92	0.85	0.66	1.92	0.85	0.66	2.45	3.02	1.7	7.71	18.39	29.38	3.43	1.43	1.24	3	8	1	1	4	1
2	69	160	65.7	25.7	23	23	34.9	92	97	0.9	0.81	1.17	1.56	1.03	1.14	1.37	1.28	0.98	0.88	38.31	41.23	43.67	23.18	17.33	12.09	61.82	58.46	56.05	2.35	1.32	2.24	2.34	1.32	2.24	3.34	1.81	1.59	7.7	9.46	12.36	2.75	1.87	2.64	3	6	3	3	4	1
2	69	148.5	63	28.6	20	26	41.7	91	103	0.9	0.78	1.31	1.42	1.05	1.26	1.33	1.35	0.97	0.94	38.01	43.05	44.28	21.01	15.04	11.84	59.33	57.63	55.85	5.4	0.81	1.3	5.4	0.81	1.3	6.46	2.19	1.94	16.18	12.97	13.65	9.99	1.79	1.27	3	8	3	2	4	1
1	72	173.5	65.8	21.9	30	11	17.3	86	93	0.9	1.06	1.39	1.75	1.29	1.41	1.58	1.22	1.01	0.9	41.36	44.32	46.3	17.18	12.22	8.89	58.55	57.16	54.44	4.39	3.69	2.94	4.39	3.69	2.94	7.57	3.64	3.22	20.53	10.78	12.99	9.36	5.63	3	3	8	3	2	4	1
1	72	163.9	57.9	21.6	27	9	16.2	74	90	0.8	0.86	1.08	1.64	1.12	1.24	1.52	1.31	1.15	0.93	40.23	41.28	45.15	19.16	16.28	10.32	59.31	57.85	55.01	2.79	2.25	1.89	2.79	2.25	1.89	4.48	1.98	0.78	14.2	7.66	4.79	4.07	3.05	2.38	3	8	1	2	3	0
2	69	150.5	50.6	22.3	20	13	26.3	80	90	0.9	0.67	0.94	1.33	1.02	1.14	1.32	1.54	1.21	0.99	38.17	40.76	43.22	23.89	17.41	13.31	61.89	58	55.89	1.52	1.32	1.24	1.52	1.32	1.24	5.4	2.5	1.61	11.25	9.42	7.91	3.85	1.55	0.59	1	6	1	2	4	1
2	79	144.2	56.6	27.2	18	24	41.5	94	94	1	0.75	0.94	1.14	1.07	1.13	1.15	1.42	1.2	1.01	40.13	41.59	42.31	19.87	16.9	15.88	59.74	58.58	57.99	5.4	2.31	1.72	5.4	2.31	1.72	10.38	3.57	3.42	10.53	10.52	11.42	9	3.66	2.29	1	6	1	3	2	1
2	72	154	65.9	27.8	24	22	33.1	90	95	0.9	0.81	1	1.19	1.11	1.14	1.23	1.38	1.14	1.03	42.5	41.26	43.1	18.18	16.96	14.01	60.48	58.39	57.22	3.49	2	1.07	3.48	2	1.07	7.26	2.83	1.15	15.02	13.5	9.58	5.27	2.63	1.43	2	6	3	3	3	1
2	74	159	57.5	22.7	23	15	26	89	89	1	0.72	0.92	1.11	1.1	1.14	1.14	1.52	1.24	1.03	41.13	42.43	42.81	20.84	17.39	14.92	62.39	59.58	57.46	2.83	1.6	1.31	2.83	1.6	1.31	7.78	2.12	1.56	14.04	5.27	11.17	4.78	2.49	1.25	3	6	3	1	2	1
2	74	162	66.7	25.4	23	25	37.5	90	96	0.9	0.94	1.19	1.39	1.19	1.25	1.24	1.26	1.05	0.89	40.81	43.07	45.14	17.91	13.33	11.6	59.19	56.83	55.99	1.93	1.96	2.15	1.93	1.96	2.15	3.68	1.82	2.03	6.7	12.75	4.07	2.01	2.87	2.85	3	6	3	1	1	0
2	74	153	53.7	22.9	19	19	34.5	83	89	0.9	0.86	1.14	1.42	1.09	1.17	1.38	1.27	1.03	0.97	39.94	42.29	43.89	18.53	15.23	13.64	58.76	57.42	56.37	0.85	1.33	2.15	0.85	1.33	2.15	1.96	1.16	1.95	11.12	9.76	6.08	2.74	1.3	2.62	3	6	1	2	4	1
2	74	151.6	57.3	24.9	21	18	31.5	79	94	0.8	0.86	1.08	1.36	1.14	1.17	1.33	1.33	1.08	0.98	39.93	42.08	43.11	20	15.76	13.14	59.86	57.92	56.38	0.86	1.68	1.02	0.86	1.68	1.02	2.83	2.18	1.53	6.17	11.7	8.02	2.06	3.39	1.93	3	8	1	2	1	1
2	70	163.1	76.9	28.9	26	29	36.3	94	101	0.9	1	1.56	1.75	1.22	1.43	1.4	1.22	0.92	0.8	40.93	43.54	45.61	18.24	11.16	9.25	58.89	55.24	54.23	2.11	2	1.37	2.11	1.99	1.37	2.69	1.62	2.44	17.34	13.26	13.18	2.82	1.97	1.53	3	6	3	2	4	1
2	73	152.9	31.3	13.4	22	21	34.1	84	98	0.9	1	1.33	1.64	1.31	1.21	1.36	1.31	0.91	0.83	40.56	43.21	45.63	17.52	12.36	8.28	58.59	56.06	54.22	4.39	1.54	2.33	4.39	1.54	2.33	9.15	2.12	3.37	23.38	3.36	14.08	6.13	1.31	2.06	1	6	2	2	4	1
2	70	144.6	53.8	25.7	20	17	31.3	79	91	0.9	0.89	1.03	1.5	1.07	1.13	1.36	1.21	1.1	0.91	39.79	41.33	44.84	20.12	17.17	10.73	59.53	58.58	55.57	2.04	1.03	0.66	2.04	1.03	0.66	3.21	1.95	2.16	10.62	10.24	6.16	4.1	1.57	0.9	2	6	2	1	4	1
2	69	147.4	54.3	25	20	16	31.2	87	92	1	1.03	1.47	2	1.23	1.45	1.6	1.2	0.98	0.8	40.82	44.62	47.82	17.78	12.5	6.65	58.51	56.83	54.05	1.82	0.71	1.51	1.82	0.71	1.51	4.16	1.43	1.56	12.34	11.08	11.2	3.46	1.12	1.38	1	7	1	2	4	0
2	71	156.2	63.1	25.9	22	21	33.6	95	91	1	1.06	1.25	1.67	1.25	1.24	1.5	1.18	0.99	0.9	40.32	42.65	45.31	18.33	15.15	8.9	58.55	57.58	54.21	1.11	1.06	1.39	1.11	1.06	1.39	3.31	1.84	2.56	7.28	12.05	14.71	2.25	2.84	1.9	3	6	3	1	3	0
1	77	174	66.1	21.8	31	11	17.3	84	94	0.9	0.81	1.08	1.53	1.06	1.12	1.43	1.32	1.03	0.93	39.06	40.62	43.95	23.74	21.47	14.4	62.8	62.09	58.5	2.29	1.63	1.59	2.29	1.63	1.59	4.28	4.12	2.43	5.42	5.43	11.66	3.26	2.68	0.85	4	8	1	2	4	1
2	69	157.5	51.6	20.8	20	15	28.8	82	88	0.9	0.75	1.17	1.5	1.07	1.28	1.42	1.43	1.09	0.94	37.21	40.75	42.65	24.94	17.99	13.51	61.96	58.84	56.56	4.78	1.43	2.85	4.78	1.43	2.85	6.95	1.68	2.27	8.76	3.71	7.17	6.21	1.79	2.79	3	6	3	1	3	1
2	66	149.4	59.6	26.7	21	21	35.7	92	95	1	0.75	1.39	1.56	1.08	1.25	1.37	1.44	0.9	0.88	40.44	43.99	45.52	18.35	10.78	7.68	58.61	54.77	53.63	4.67	1.9	2.63	4.67	1.9	2.63	7.41	2.65	3.11	11.21	12.37	20.33	7.34	3.04	1.96	3	6	3	2	4	1
1	70	158	62.5	25	24	19	30.1	92	96	1	1.11	1.42	1.69	1.22	1.42	1.53	1.1	1	0.91	42.96	45.88	46.37	15.91	10.88	8.04	58.56	56.63	55.05	2.82	1.87	2.42	2.82	1.87	2.42	3.37	1.7	1.15	6.01	5.51	12.81	3.39	1.51	3.28	3	8	1	3	2	1
1	75	171.3	71.9	24.5	32	15	21.5	93	97	1	1.03	1.33	1.81	1.25	1.27	1.47	1.22	0.95	0.81	42.1	44.04	45.95	15.8	12.03	7.57	57.44	55.96	53.52	2.63	0.92	1.22	2.63	0.92	1.22	3.12	1.99	1.52	12.93	13.06	20.5	3.62	1.84	1.36	3	5	2	2	4	1
2	73	148.2	63.2	28.8	20	26	40.3	87	97	0.9	0.83	1.25	1.53	1.02	1.19	1.27	1.23	0.95	0.83	38.84	41.31	43.12	22.93	17.39	12.68	61.36	58.69	56.34	3.12	1.52	1.94	3.12	1.52	1.94	6.52	1.81	1.71	8.05	4.64	11.22	5.15	1.53	2.28	1	3	3	3	4	1
2	74	146	53.4	25.1	19	18	33.7	81	86	0.9	0.92	1.36	1.53	1.14	1.27	1.32	1.24	0.93	0.86	41.48	43.86	45.94	14.23	11.68	7.25	56.03	55.18	53.19	3.79	0.98	0.77	3.79	0.98	0.77	6.92	2.51	2.16	14.42	4.85	24.64	6.58	1.51	1.98	1	7	1	3	4	1
2	70	156.2	57.9	23.7	23	15	26.6	84	96	0.9	0.78	1.39	1.64	1.02	1.27	1.3	1.31	0.91	0.8	38.65	42.94	44.81	22.32	13.26	8.65	61.22	56.33	54.09	1.51	1.46	2.18	1.51	1.46	2.18	3.58	2.13	1.91	8.74	10.93	13.48	2.49	1.89	1.85	1	6	2	3	4	1
1	70	168.5	73.4	25.9	32	17	23	96	96	1	0.94	1.36	1.89	1.29	1.39	1.65	1.37	1.02	0.87	41.92	43.52	46.08	16.25	12.47	8.22	58.33	55.75	54.11	3.41	1.6	0.79	3.41	1.6	0.79	6.93	2.3	0.81	5.64	3.47	8.36	5.87	2.2	1.27	5	2	3	2	3	1
2	79	155.2	78.4	32.5	24	34	43.6	104	107	1	0.72	0.94	1.31	1.05	1.12	1.29	1.45	1.19	0.98	40.2	41.56	45.94	18.66	15.95	9.93	58.3	57.67	54.74	4.75	2.77	1.73	4.75	2.77	1.73	9.08	3.42	1.71	29.3	6.24	6.33	9.68	4	2.01	1	3	1	1	4	1
2	73	133.5	57.5	32.3	16	27	46.8	103	101	1	0.94	1.22	1.44	1.18	1.28	1.37	1.25	1.04	0.95	42.33	43.88	45.71	14.78	11.82	10.17	57.03	55.48	54.69	1.59	3	2.74	1.59	3	2.74	2.59	3.36	1.81	10.15	10.55	14.7	3.16	3.75	3	1	5	3	1	4	1
1	76	167.9	64.2	22.8	27	16	24.5	87	93	0.9	0.83	1.08	1.53	1.22	1.24	1.56	1.46	1.15	1.02	40.63	41.53	45.02	18.67	16.94	10.24	59.51	58.28	55.54	2.09	1.28	1.33	2.09	1.28	1.33	6.44	1.61	1.85	18.25	10.45	16.39	3.36	2.35	2.12	2	8	1	2	2	1
2	68	150.2	55.8	24.7	19	20	35.9	79	91	0.9	0.78	1.25	1.64	1.05	1.2	1.32	1.35	0.96	0.8	39.64	41.71	44.86	21	15.12	9.66	60.36	57.14	54.36	3.16	1.77	1.84	3.16	1.77	1.84	3.93	3.71	1.93	14.82	6.78	6.85	5.21	2.32	1.83	4	5	1	2	4	1
2	68	159.3	67.7	26.7	25	22	33.1	92	94	1	0.92	1.25	1.44	1.22	1.37	1.39	1.33	1.1	0.96	42.17	44.94	46.69	18.07	13.88	11.67	59.19	56.54	55.25	3.24	2.2	2.84	3.24	2.2	2.84	4.86	3.13	2.62	11.61	15.18	18.05	5.02	2.72	3.59	1	8	2	2	4	1
1	74	163.5	63.1	23.6	25	17	26.4	86	94	0.9	1.11	1.47	1.72	1.38	1.49	1.56	1.24	1.01	0.91	40.79	43.42	44.64	18.43	13.01	10.57	59.32	56.58	55.36	1.3	1.4	1.43	1.3	1.4	1.43	2.1	1.92	1.11	7.88	7.61	8.55	2.22	1.75	1.15	5	8	3	2	4	0
2	65	155.3	52.2	21.6	19	17	32	81	87	0.9	1	1.19	1.56	1.17	1.27	1.33	1.17	1.06	0.86	41.3	41.61	44.31	17.83	15.83	9.91	59.13	57.44	54.66	1.25	1.33	2.96	1.25	1.33	2.96	1.94	2.1	1.6	6.37	6.51	15.95	2.15	1.91	3.35	1	5	3	2	4	1
2	65	169.9	70.5	24.4	26	28	37.7	96	109	0.9	1.08	1.19	1.33	1.24	1.2	1.34	1.14	1.01	1	41.62	41.79	42.64	17.74	16.54	14.84	59.26	57.99	57.48	1.37	2.28	1.64	1.37	2.28	1.64	2.56	3.08	2.27	6.39	4.94	10.89	2.53	2.94	2.45	2	6	2	2	4	1
2	65	169.9	70.5	24.4	28	20	27.7	98	78	1.3	1.11	1.44	1.61	1.27	1.41	1.46	1.14	0.97	0.91	42.14	44.8	46.41	15.05	10.27	7.87	57.38	54.81	53.73	1.7	1.62	1.75	1.7	1.62	1.75	3.67	2.72	1.52	17.38	20.07	23.28	3.67	1.27	1.85	2	6	2	2	4	1
1	78	172	73.7	24.9	32	17	22.8	92	99	0.9	0.92	1.28	1.69	1.16	1.4	1.6	1.26	1.1	0.94	40.36	43.61	45.66	19.64	13.93	9.2	59.78	57.42	54.87	2.14	1.12	1.13	2.14	1.12	1.13	3.34	2.22	1.79	4.77	6.95	12.01	3.06	2.21	1.36	1	8	1	1	4	1
2	70	158	62.9	25.2	23	21	32.6	95	95	1	0.97	1.14	1.56	1.07	1.13	1.34	1.1	0.99	0.86	43.81	44.4	47.17	13.78	12.66	5.81	57.43	56.51	53.12	1.89	1.69	1.47	1.89	1.69	1.47	2.93	3.04	1.82	11.08	20.86	19.26	2.88	2.26	1.82	2	6	1	2	4	1
1	82	161	58.4	22.5	26	12	20	81	92	0.9	1.25	1.56	2.11	1.34	1.47	1.74	1.08	0.94	0.82	42.77	45.15	47.77	11.47	7.88	4.25	54.86	53.18	52.02	3.59	1.94	0.91	3.59	1.94	0.91	2.7	2.61	0.99	10.07	6.28	11.76	4.94	2.12	0.72	5	8	1	2	4	1
2	65	160.8	53.7	20.8	19	18	33.4	73	94	0.8	0.92	1.31	1.61	1.3	1.38	1.49	1.42	1.06	0.93	39.08	41.75	43.45	21.48	16.75	11.56	60.39	58.61	55.93	3.68	0.94	2.92	3.68	0.94	2.92	8.49	1.58	1.61	15.26	3.95	12.85	6.61	1.58	3.75	3	6	3	2	4	1
2	71	149.5	59.9	26.8	21	21	35	90	91	1	0.78	0.94	1.17	0.98	1.09	1.2	1.25	1.16	1.03	39.85	39.65	41.61	22.56	22.28	17.56	62.17	61.57	58.97	3.03	1.88	1.18	3.02	1.88	1.18	5.91	3.23	1.68	8.76	13.97	5.95	4.18	3.43	1.02	0	0	0	0	4	1
2	69	151.5	51.8	22.6	19	17	32.2	74	89	0.8	1.08	1.5	1.67	1.37	1.42	1.4	1.27	0.94	0.84	42.12	44.64	45.6	14.97	10.6	8.2	57.53	55.36	53.5	3.23	1.29	2.19	3.23	1.29	2.19	5.83	1.75	2.12	5.45	10.55	15.48	5.31	1.5	3.43	2	8	2	2	2	0
1	73	169	68.8	24.1	28	18	26.1	87	96	0.9	1	1.11	1.89	1.21	1.09	1.65	1.21	0.98	0.88	40.83	42.55	44.54	21.16	15.41	11.91	60.08	57.45	55.63	3.09	0.94	1.03	3.09	0.94	1.03	5	1.95	1.7	11.81	10.48	9.89	4.42	1.73	1.58	3	8	2	2	2	0
2	73	157	56.5	22.9	20	19	33	83	95	0.9	1	1.25	1.56	1.1	1.14	1.25	1.1	0.91	0.8	40.5	42.2	45.08	19.26	14.73	10.96	59.5	57.36	55.76	1.29	2.74	2.16	1.29	2.74	2.16	2.86	2.17	1.94	15.79	10.61	9.4	3.68	4.18	2.24	3	6	3	1	4	0
2	65	159.3	55.3	21.8	19	20	36.1	85	91	0.9	0.86	1.11	1.44	1.22	1.22	1.34	1.42	1.1	0.93	40.85	40.75	43.88	20	17.59	12.52	60.35	58.8	56.12	4.14	1.63	3.63	4.14	1.63	3.63	6.17	3.48	3.17	18.31	10.18	14.91	7.56	2.44	3.5	3	6	3	2	2	1
2	65	156	79.9	32.8	24	36	45.5	101	115	0.9	0.81	1.17	1.44	1.23	1.31	1.45	1.53	1.12	1	36.77	39.72	42.82	22.34	18.68	13.48	59.5	58.7	56.05	2.96	2.1	1.16	2.96	2.1	1.16	11.28	1.19	2.72	15.74	3.57	6.42	7.46	2.12	1.39	2	6	3	1	2	0
2	76	147.3	59.6	27.5	21	21	35.1	91	97	0.9	0.89	1.25	1.53	0.98	1.15	1.23	1.1	0.92	0.8	41.42	44.08	46.12	17.31	13.14	8.45	58.79	57	54.57	2.06	1.78	1.14	2.06	1.78	1.14	4.79	3.08	1.45	5.55	7.18	15.56	3.81	2.63	1.44	1	8	1	2	2	1
2	69	156.3	58	23.7	23	15	25.8	76	93	0.8	1.14	1.42	1.69	1.21	1.28	1.31	1.06	0.91	0.77	41.82	44.42	45.88	15.04	10.31	5.98	56.77	54.36	51.86	1.79	1.57	1.82	1.79	1.57	1.82	2.45	1.41	1.54	7.87	10.23	14.34	2.75	2.08	1.51	3	6	3	3	4	1
2	67	151	45.8	20.1	17	14	31	72	87	0.8	0.83	1.06	1.36	1.17	1.19	1.35	1.4	1.13	0.99	38.49	41.54	43.06	20.81	16.65	12.37	59.59	58.19	55.3	1.86	1.22	1.43	1.86	1.22	1.43	3.49	2.73	2.3	10.91	19.88	13.25	4.52	2.18	2.17	3	6	3	1	2	1
2	68	158	62.1	24.9	23	20	31.4	91	96	0.9	0.83	1.33	1.86	1.21	1.41	1.57	1.45	1.06	0.84	39.81	43.36	46.44	19.49	14.1	7.97	59.02	57.23	53.9	3.29	1.06	1.38	3.29	1.06	1.38	6.82	1.91	1.79	9.19	7.47	16.04	4.55	2.61	0.92	3	6	1	2	2	1
2	66	157.5	58	23.4	22	18	31	93	96	1	0.72	1.31	1.61	1.03	1.29	1.4	1.42	0.99	0.87	37.24	43.24	45.69	25.57	13.63	8.62	62.58	56.76	54.02	5.67	1.43	1.72	5.67	1.43	1.72	6.53	1.54	2.12	19.9	13	8.2	10.43	2.49	1.31	3	6	3	1	2	1
1	77	162.9	63.8	24	27	15	24.2	86	89	1	1.08	1.31	1.83	1.19	1.26	1.46	1.1	0.97	0.8	43.22	45.22	48.48	15.28	13.23	8.05	55.47	54.78	52.59	1.47	0.86	1.94	1.47	0.86	1.94	1.58	1.04	2.13	12.25	9.27	13.04	3.55	1.6	2.27	2	3	3	2	4	0
2	75	155	55.7	23.2	20	19	33.3	87	93	0.9	0.92	1.36	1.69	1.04	1.21	1.37	1.13	0.89	0.81	41.02	44.33	45.44	16.2	10.33	7.42	57.44	54.66	53.32	2.72	2.63	1.9	2.72	2.63	1.9	4.04	3.38	1.46	7.27	21.57	17.83	4.61	3.75	2.38	2	6	2	3	4	1
2	65	144.6	48.7	23.3	18	16	31.9	82	87	0.9	0.83	1.25	1.58	1.06	1.21	1.38	1.27	0.97	0.87	40.22	43.25	45.61	18.11	12.01	7.91	58.27	55.15	53.38	2.95	1.32	1.21	2.95	1.32	1.21	4.92	1.54	1.06	17.17	12.41	9.86	5.34	1.93	1.61	1	6	3	3	4	1
2	72	149.9	51.3	22.8	19	16	31	81	87	0.9	0.83	0.97	1.5	1.04	1.07	1.37	1.25	1.1	0.91	39.77	39.5	44.11	20.25	20.17	13.29	60.45	59.83	57.12	5.04	3.17	1.71	5.04	3.17	1.71	6.59	4.23	1.5	6.41	14.77	7.93	6.07	4.61	1.62	1	6	3	2	4	0
2	68	162	74.6	28.4	28	24	31.8	96	98	1	0.67	1.08	1.53	0.87	1.04	1.25	1.3	0.96	0.82	38.58	41.25	44.25	22.48	17.23	11.64	60.96	58.31	56.16	3.25	1.82	2.53	3.25	1.82	2.53	9.06	2.32	3.01	8.85	11.96	8.21	5.8	2.2	3.3	2	8	1	2	3	0
2	70	156.6	59.4	24.2	22	19	31.1	79	89	0.9	0.89	1.25	1.56	1.13	1.25	1.35	1.28	1	0.87	41.18	44.74	46.4	16.31	10.96	7.93	56.94	54.82	53.75	3.67	3.58	3.09	3.67	3.58	3.09	4.1	2.22	2.8	6.01	15.5	9.85	5.04	4.94	2.45	2	8	1	2	4	1
2	68	158.4	71.6	28.5	25	27	37	96	100	1	0.97	1.33	1.58	1.15	1.29	1.37	1.18	0.97	0.87	40.66	42.59	43.37	17.91	14.81	14.12	58.57	57.29	57.06	1.73	1.6	1.26	1.73	1.6	1.26	3.38	1.48	1.6	8.07	4.5	8.49	4.32	2.34	1.52	1	3	1	2	4	1
2	68	155.2	55.8	23.2	21	17	31.1	86	90	1	0.72	1.22	1.67	1.13	1.22	1.45	1.57	1	0.87	41	43.26	46.83	18.29	13.49	8.07	59.52	56.97	54.61	3.09	1.25	1.7	3.09	1.25	1.7	9.69	2.02	2.37	22.39	7.09	8.76	7.37	1.61	2.03	2	6	1	1	4	1
1	70	170.5	74.3	25.6	33	16	21.8	92	95	1	1.11	1.33	1.58	1.26	1.3	1.44	1.14	0.98	0.91	42.66	45.11	45.68	15.75	12.16	9.11	57.73	55.68	53.38	1.77	2.03	1.17	1.77	2.03	1.17	2.73	1.63	1.08	12.13	11.91	17.33	3.38	2.82	1.69	3	8	3	2	4	0
1	81	164.5	66.3	24.5	27	17	25	90	91	1	0.92	1.17	1.42	1.26	1.32	1.38	1.38	1.13	0.97	41.65	41.63	44.16	16.06	16.16	12.58	58.03	57.79	56.35	4.04	2.57	2.29	4.04	2.57	2.29	6.4	3.36	3.4	20	10.52	12.41	6.21	3.37	2.42	3	8	3	2	4	1
2	80	145.6	40.5	19.1	17	8	20.4	79	85	0.9	0.92	1.17	1.36	1.08	1.14	1.19	1.17	0.97	0.88	43.03	43.84	46.18	16.33	12.94	9.01	59.52	56.98	54.85	2.22	1.05	2.28	2.22	1.05	2.28	3.76	2.29	2.78	11.62	11.04	12.61	3.82	1.62	2.99	1	8	3	1	2	1
2	78	152.6	53.9	23.1	21	15	27.1	82	92	0.9	1.06	1.28	1.58	1.24	1.3	1.46	1.17	1.01	0.92	41.71	43.48	44.96	15.64	12.27	8.37	57.54	55.75	53.33	1.38	0.82	0.69	1.38	0.82	0.69	2.38	2.01	2.33	7.97	7.79	10.52	2.33	1.49	1.2	1	8	1	1	4	1
2	65	155	56	23.3	21	17	30.7	79	92	0.9	1.06	1.44	1.75	1.22	1.29	1.4	1.16	0.89	0.8	42.91	46.26	47.73	13.84	9.35	6.1	56.31	54.86	53.05	2.8	2.39	2.69	2.8	2.39	2.69	3.49	1.7	2.44	12.09	11.27	19.1	3.76	2.91	2.66	3	6	3	2	3	1
2	65	152.1	55.5	24	19	20	36.1	86	92	0.9	0.89	1.5	1.72	1.01	1.32	1.34	1.14	0.88	0.78	41.64	45.01	46.78	16.87	9.83	6.11	58.8	54.84	53.05	2.36	2.11	1.79	2.36	2.11	1.79	4.55	1.11	1.49	11.63	4.93	29.22	3.36	2.13	2.26	3	6	1	2	3	1
2	65	149.5	62.6	28	22	21	33.4	87	94	0.9	0.89	1.28	1.56	1.11	1.32	1.37	1.25	1.03	0.88	37.63	41.03	42.41	22.05	15.79	12.91	59.61	57.25	55.46	3.06	3.19	1.83	3.06	3.19	1.83	3.4	3.06	3.52	17.65	8.44	5.39	3.38	4.64	2.62	1	6	2	2	1	1
2	70	152.8	69.2	29.6	23	28	39.9	99	108	0.9	1	1.19	1.5	1.14	1.2	1.31	1.14	1	0.87	40.88	41.52	44.78	17.27	14.67	9.3	57.97	57.09	54.08	2.37	2.31	2.86	2.37	2.31	2.86	4.27	1.18	1.34	8.27	12.59	15.62	3.6	3.9	3.9	1	6	3	2	1	1
2	69	152.3	69.6	30	22	29	41.1	100	100	1	0.78	1.03	1.5	0.97	1.03	1.27	1.24	1	0.85	39.48	41.95	44.94	20.17	16.43	11.04	59.78	58.55	55.85	2.19	1.55	1.13	2.19	1.55	1.13	3.06	1.53	2.1	6.86	6.31	8.54	3.31	2.03	1.64	1	6	2	2	3	0
2	70	155.8	48.9	20.1	18	15	30.1	74	89	0.8	0.89	1.19	1.44	1.14	1.19	1.33	1.28	1	0.92	39.59	42.54	43.32	19.72	14.7	12.27	59.08	57.02	56.08	3.15	1.23	3.95	3.15	1.23	3.95	9.46	1.17	3.77	23.11	9.62	30.48	4.68	2.1	4.89	1	6	2	1	3	1
2	77	155.5	80.3	33.2	21	41	50.6	105	112	0.9	0.78	1	1.11	0.97	1.06	1.13	1.24	1.06	1.02	39.52	41.34	42.52	21.21	18	15.94	60.54	59.26	58.07	3.73	1.1	1.77	3.72	1.1	1.77	4.85	1.87	2.3	9.34	5.3	6.14	4.86	1.82	1.54	1	8	3	3	4	1
2	78	154.4	58.8	24.7	22	18	30.1	90	92	1	0.75	0.94	1.28	1	1.06	1.27	1.33	1.13	0.99	38.94	41.76	44.22	18.22	15.99	10.1	57.91	57.59	54.66	6.71	1.22	2.38	6.71	1.22	2.38	7.66	1.77	1.42	33.38	12.22	14	10.09	1.45	4.09	1	8	1	1	4	1
1	74	156	69.7	28.6	25	24	35	97	97	1	0.86	1.31	1.75	1.1	1.23	1.46	1.28	0.94	0.84	43.96	47.29	47.86	16.34	12.5	9.74	57.39	54.72	52.31	2.58	1.79	1.08	2.58	1.79	1.08	6.8	1.76	2.23	24.41	20.23	17.72	5.22	2.3	0.86	2	8	1	2	4	1
1	75	155.9	56.7	23.3	24	13	23.1	81	90	0.9	0.86	0.92	1.42	1	1.01	1.35	1.16	1.1	0.95	40.1	40.74	44.36	20.95	19.95	14.96	59.47	59.41	55.77	1.85	2.43	2.56	1.85	2.43	2.56	4	4.15	1.87	10	9.48	5.54	3.85	3.23	3.41	3	8	3	2	3	1
2	70	155.2	54.2	22.5	20	17	31	74	92	0.8	1.03	1.36	1.58	1.29	1.42	1.39	1.25	1.04	0.88	41.79	44.84	45.16	17.13	11.15	9.12	58.74	55.76	54.27	1.54	2.29	2.95	1.54	2.29	2.95	2.52	3.82	2.7	8.31	23.27	32.91	3.22	3.29	3.56	3	6	3	2	3	1
2	77	147	48.2	22.3	19	12	25.6	73	86	0.8	0.83	1.11	1.39	1.19	1.21	1.32	1.42	1.09	0.95	40.38	42.38	43.73	19.45	15.85	11.96	59.48	58.23	55.45	2.33	1.22	1.39	2.33	1.22	1.39	4.86	4.31	1.9	5.65	4.21	5.58	3.37	1.98	1.5	2	6	3	1	4	1
2	76	145.5	53.1	25.1	19	17	32.4	88	93	0.9	0.86	1.22	1.56	1.04	1.2	1.34	1.21	0.98	0.86	40.15	42.63	45.15	18.35	14.17	10.13	58.87	56.69	55.14	3.3	1.6	1.41	3.3	1.6	1.41	3.58	2.42	2.21	10.6	7.76	9.56	5.01	1.88	1.8	3	8	1	2	2	1
2	68	149.5	53.5	23.9	20	17	31.8	78	93	0.8	0.92	1.33	1.67	1.21	1.3	1.51	1.32	0.98	0.91	41.79	44.53	45.27	16.72	10.82	8.68	58.43	55.13	53.94	5.35	1.61	0.8	5.35	1.61	0.8	9.02	1.87	1.67	33.41	18.54	4.03	9.1	2.23	1.18	2	6	2	3	4	1
2	68	154.5	53.5	22.4	22	14	26.1	73	90	0.8	1.08	1.44	1.69	1.29	1.32	1.49	1.19	0.92	0.88	41.76	44.47	46.42	17.13	12.55	11.4	57.96	55.12	53.91	2.14	1.96	3.15	2.14	1.96	3.15	2.29	1.49	2.22	7.78	10.54	12.4	3.52	3.27	3.39	2	6	1	1	3	1
2	71	162	69.6	26.5	23	27	38.1	91	100	0.9	0.92	1.31	1.69	1.39	1.38	1.59	1.51	1.06	0.94	40.33	42.81	44.94	20.58	14.74	10.48	60.33	57.31	55.42	5.3	1.42	2.42	5.3	1.42	2.42	7.01	2	2.99	20.39	5.81	20.18	9.62	1.69	2.76	3	6	3	1	4	0
2	71	153.9	71.6	30.2	22	31	42.7	94	102	0.9	0.92	1.22	1.31	0.99	1.13	1.1	1.08	0.92	0.84	39.49	42.17	42.73	19.86	15.96	15.43	59.66	58.23	56.08	2.92	1.23	0.98	2.92	1.23	0.98	2.76	1.58	1.65	8.09	6.03	18.89	3.38	1.48	1.48	2	6	1	1	4	1
2	77	150.6	52.4	23.1	19	16	31.2	83	90	0.9	1.03	1.44	1.64	1.19	1.39	1.45	1.16	0.97	0.88	40.65	43.13	44.43	17.4	12.69	10.02	57.62	55.7	54.28	2.13	0.73	1.46	2.13	0.73	1.46	4.89	1.99	1.58	21.47	15.63	6.38	3.92	1.96	1.71	1	6	1	1	4	0
1	77	158.9	60.1	23.8	27	12	20.5	79	88	0.9	1.11	1.42	1.64	1.23	1.31	1.47	1.11	0.93	0.89	42.3	44.4	45.37	15.7	12.15	9.42	58.1	56.28	55.27	1.16	1.7	2.06	1.16	1.7	2.06	2.49	1.35	2.6	6.79	6.83	14.85	1.83	2.25	2.53	3	8	3	2	2	1
2	72	157.3	62.8	25.4	21	24	37.7	90	98	0.9	0.86	1.11	1.47	1.18	1.23	1.41	1.37	1.1	0.96	40.64	42.25	44.71	18.35	15.29	10.98	58.99	57.44	55.42	1.87	1.71	1.38	1.87	1.71	1.38	2.65	3.35	1.48	9.69	12.5	6.44	3.56	1.45	1.8	3	6	3	1	3	1
1	82	165	64.9	23.8	27	16	24.6	85	96	0.9	0.81	1.42	1.89	1.07	1.45	1.75	1.33	1.02	0.93	39.95	44.19	46.4	20.23	13.34	9.17	60.11	57.28	55.22	2.94	1.42	1.48	2.94	1.42	1.48	5.41	1.36	1.24	8.52	12.95	13.72	4.9	1.95	2.85	3	3	1	2	4	0
2	74	146	51.7	24.3	18	17	33.7	81	90	0.9	1.03	1.31	1.56	1.32	1.34	1.4	1.28	1.03	0.9	42.19	43.31	45.34	16.67	14.96	11.82	58.42	56.93	54.66	2.08	1.6	1.62	2.08	1.6	1.62	2.74	2	2.14	14.42	6.63	9.4	3.1	2.91	1.93	1	6	1	3	4	1
2	78	156.6	57.6	23.5	19	21	36.8	88	94	0.9	1.03	1.28	1.53	1.19	1.29	1.44	1.16	1.01	0.94	41.55	44.57	46.42	17.07	11.09	8.09	58.36	55.65	53.98	1.81	1.21	2.04	1.81	1.21	2.04	2.36	1.27	1.42	17.54	9.29	12.26	1.72	1.89	2.69	3	6	1	1	4	0
2	73	151	57.6	25.3	18	24	41	86	97	0.9	0.89	1.06	1.36	1.12	1.08	1.21	1.26	1.03	0.89	40.95	40.62	43.29	16.51	17.35	13.3	57.82	58.23	55.92	4.4	2.31	2.42	4.4	2.31	2.42	7.16	3.5	2.12	33.85	5.4	8.1	5.64	3.93	2.55	2	6	1	2	3	1
1	71	162.9	66.8	25.2	27	19	25.2	92	96	1	0.81	1.17	1.58	1.08	1.22	1.47	1.34	1.04	0.93	42	43.45	46.24	19.2	15.55	13.36	59.29	56.87	55.15	2.22	3	1.82	2.22	3	1.82	3.58	2.17	2	9.23	5.89	6.76	4.36	4.46	1.87	4	8	3	2	4	1
2	77	151.6	59.2	25.8	22	19	31.4	83	97	0.9	0.86	1.08	1.39	1.16	1.09	1.21	1.35	1	0.87	38.31	42.2	43.45	19.53	14.88	11.49	57.91	57.08	54.94	4.85	2.03	1.92	4.85	2.03	1.92	4.49	3.37	2.48	28.99	13.27	11	5.98	3.06	2.41	1	6	3	3	4	0
2	73	154.2	58.4	24.6	19	22	38.2	83	97	0.9	0.72	1.06	1.58	0.97	1.09	1.31	1.34	1.04	0.83	38.1	40.12	42.84	24.86	21.07	14.93	63.02	60.93	57.62	3.53	3.35	2.04	3.53	3.35	2.04	4.85	3.25	2.02	9.62	11.05	4.66	6.49	4.11	1.68	1	6	3	4	4	0
1	77	166.5	65.7	23.7	29	14	20.5	90	93	1	0.89	1.14	1.64	1.18	1.18	1.51	1.33	1.04	0.92	44.92	44.02	46.82	14	13.51	8.37	58.92	57.53	55.5	1.63	1.38	1.58	1.63	1.38	1.58	2.45	2.53	2.11	7.29	16.55	16.54	3.31	1.94	2.62	4	8	1	2	4	1
2	76	159.2	68.7	27.1	25	23	33.3	96	97	1	1.06	1.22	1.64	1.2	1.26	1.44	1.14	1.03	0.88	42.79	43.32	45.44	13.26	12.5	8.14	56.14	55.6	53.42	2.84	0.85	1.69	2.83	0.85	1.69	3.78	2.18	2.18	17.22	12.76	10.23	4.28	1.47	1.85	3	6	1	1	3	1
1	78	169	71.9	25.2	29	19	26.5	88	94	0.9	1.11	1.33	1.67	1.34	1.43	1.58	1.21	1.08	0.95	41.16	42.1	45.25	21.61	17.4	14.48	60.6	58.03	55.96	3.16	3.61	1.93	3.16	3.61	1.93	4.97	2.76	2.49	8.48	10.06	19.43	4.79	7.13	1.91	1	8	1	2	4	1
1	78	165	70.8	26	31	16	22.7	101	100	1	0.94	1.36	1.94	1.26	1.39	1.6	1.33	1.02	0.82	43.3	45.17	48.07	14.32	11.14	5.07	56.37	53.86	50.51	2.98	2.91	0.84	2.98	2.91	0.84	5.63	2.58	1.59	40.37	20.54	21.05	5.47	4.15	1.9	3	8	3	2	4	1
1	78	174.1	65.1	21.5	28	14	21.7	89	92	1	1.06	1.33	1.78	1.28	1.43	1.54	1.21	1.07	0.86	41.72	42.69	46.61	17.02	14.85	7.11	58.83	57.66	53.39	1.29	1.28	1.21	1.29	1.28	1.21	2.26	2.6	1.5	7.33	5.26	21.83	3.01	1.21	1.85	3	4	3	3	3	1
1	84	165.7	58.9	21.5	27	9	15.8	81	91	0.9	1.08	1.53	1.92	1.32	1.58	1.78	1.22	1.04	0.93	42.39	44.9	44.98	17.14	14.6	11.65	57.7	55.79	54.12	2.27	0.99	2.24	2.27	0.99	2.24	4.01	1.62	2.37	8.89	9.98	11.54	3.47	1.77	2.04	2	8	1	2	4	1
1	80	164.6	62.2	23	28	13	20.7	86	91	0.9	0.78	1.08	1.36	1.16	1.3	1.37	1.49	1.2	1.01	40.9	43.77	45.91	19.41	13.29	11.79	59.91	57.81	56.45	1.92	2.93	1.38	1.92	2.93	1.38	6.23	3.73	0.94	7.29	12	9.89	4.24	4.19	2.07	2	8	3	2	4	1
2	69	152.7	55.9	24	21	17	30.7	77	91	0.8	0.81	1.19	1.53	1.09	1.21	1.35	1.35	1.02	0.89	38.43	41.97	44.77	21.53	14.98	11.72	60.03	56.75	54.38	2.94	1.66	1.49	2.93	1.66	1.49	3.03	1.58	1.55	12.75	8.86	9.48	5.92	2.11	1.94	4	6	3	3	1	1
1	82	164	54.8	20.4	24	7	13.2	84	94	0.9	0.94	1.31	1.56	1.28	1.41	1.47	1.35	1.08	0.94	42.74	43.7	45.91	16.82	12.72	10.61	58.65	56.3	55.61	2.39	1.42	3.14	2.39	1.42	3.14	4.33	2.49	2.78	8.77	16.09	21.38	4.18	2.25	4.06	4	8	1	1	2	1
1	82	163.2	54.8	20.6	22	14	25.8	68	87	0.8	0.94	1.42	1.83	1.24	1.4	1.5	1.31	0.99	0.82	44.13	46.01	48.52	17.07	12.8	9.25	58.69	56.02	53.4	1.63	1.96	2.48	1.63	1.96	2.48	3.72	1.51	2.63	11.77	7.75	9.77	3.14	2.64	3.57	4	8	3	1	1	1
1	68	163.1	50.6	19	24	6	12.4	72	85	0.8	1.22	1.53	1.72	1.42	1.5	1.45	1.16	0.98	0.84	42.86	44.62	46.18	15.36	10.9	9	57.68	55.81	54.67	2.01	0.9	1.73	2.01	0.9	1.73	2.46	1.43	2.7	12.79	15.28	13.09	2.36	1.77	1.96	2	3	1	1	4	1
1	81	160.1	63.9	24.9	27	15	22.9	88	92	1	0.89	1.14	1.39	1.23	1.26	1.34	1.38	1.1	0.97	40.68	43.1	43.08	17.55	15.31	12.55	58.52	57.8	55.5	4.03	1.13	2	4.03	1.13	2	7.08	1.59	3.06	31.81	14.26	9.29	5.41	2.27	2.69	3	5	1	1	2	0
1	73	165.2	67.5	24.7	28	17	25	89	94	0.9	0.89	1.11	1.33	1.19	1.19	1.33	1.34	1.07	1	39.72	42.37	42.91	19.52	15.46	13.17	59.24	57.73	56.09	1.83	1.26	2.18	1.83	1.26	2.18	4.84	2.18	2.79	8.4	10.51	14.91	4.39	1.9	2.88	3	8	3	2	4	0
2	72	153	65	27.8	22	25	38.5	96	98	1	1	1.25	1.67	1.21	1.27	1.47	1.21	1.01	0.88	41.37	43.04	45.31	18.17	15.33	12.22	59.62	58.05	55.54	3.29	1.55	2.34	3.29	1.55	2.34	3.49	1.55	3.21	8.53	10.25	9.82	4.61	2.36	2.1	2	6	3	1	4	1
2	75	164.6	71.4	26.4	27	23	31.6	98	104	0.9	0.92	1.17	1.31	1.05	1.15	1.18	1.14	0.98	0.9	40.04	42.28	43.92	20.06	15.24	12.5	59.88	57.32	56.19	2.63	1.04	1.93	2.63	1.04	1.93	4.09	2.84	2.05	21.87	13.76	9.5	5.12	2.23	2.08	1	6	1	1	3	0
1	73	172.1	78.2	26.4	31	23	29.4	93	96	1	1.14	1.31	1.72	1.24	1.3	1.44	1.09	1	0.84	42.17	43.79	46.85	19.45	16.81	10.39	58.55	56.84	53.83	1.24	1.32	1.49	1.24	1.32	1.49	2.69	1.11	2.73	11.23	7.73	16.03	2.43	1.75	1.19	4	8	2	1	4	1
2	75	153.2	58.8	25.1	20	21	36.3	81	99	0.8	0.94	1.17	1.75	1.24	1.23	1.42	1.31	1.05	0.81	41.73	40.87	45.87	16.88	16.25	9.84	58.44	57.79	54.13	2.04	3.6	1.57	2.04	3.6	1.57	3.57	4.09	2.53	7.09	9.71	7.68	3.03	5.35	2.42	1	0	3	2	4	1
2	74	154.4	49.7	20.8	19	15	29.9	77	88	0.9	0.83	1.03	1.5	1.1	1.11	1.34	1.32	1.08	0.9	37.92	39.78	44.21	24.09	19.51	12.97	62.01	59.46	56.49	2.13	1.74	1.76	2.13	1.74	1.76	5.33	3.03	1.94	6.81	5.55	11.52	3.19	1.62	2.16	2	6	3	1	4	1
2	75	160.1	69.5	27.1	24	24	34.8	84	107	0.8	0.78	1.22	1.67	1.02	1.19	1.34	1.31	0.98	0.8	37.64	41.23	44.17	24.25	15.38	9.64	60.37	57.13	54.12	2.49	2.95	0.87	2.49	2.95	0.87	6.38	2.38	1.96	16.5	8.22	8.6	5.37	3.68	1.31	2	6	3	2	4	1
2	69	158	65.5	26.2	22	25	37.5	89	98	0.9	0.72	1	1.28	1.15	1.21	1.29	1.59	1.21	1.01	39.36	40.05	42.27	21.28	18.83	14.13	60.58	58.79	56.4	2.24	1.71	1.05	2.24	1.71	1.05	5.46	2.3	1.97	20.51	3.97	5.56	4.73	2.5	1.11	2	6	3	1	4	1
2	78	149.6	58.2	26	20	21	35.8	87	96	0.9	0.72	0.86	1.19	0.81	0.86	1.02	1.12	1	0.86	40.01	41.71	44.37	19.08	16.93	11.68	59.04	58.79	56.05	4.61	2.33	1.25	4.61	2.33	1.25	5.97	3.78	1.36	20.94	9.33	8.94	5.94	2.89	1.86	1	6	3	1	4	1
2	70	150.5	66.1	29.2	21	28	42.1	100	96	1	0.86	1.25	1.64	1.05	1.14	1.25	1.22	0.91	0.76	41.1	43.54	46.58	17.81	12.58	6.7	58.63	56.35	53.13	1.66	1	1.07	1.66	1	1.07	2.98	2.25	1.07	14.74	3.97	13.07	2.64	1.43	1.57	2	6	2	2	4	0
2	75	149.7	43.1	19.2	18	9	20.7	83	92	0.9	0.72	1.22	1.31	1.04	1.21	1.27	1.44	0.99	0.97	39.35	42.81	42.92	22.45	15.17	13.81	61.69	57.87	56.85	3.77	2.54	2.05	3.77	2.54	2.05	8.7	2.91	1.46	10.34	6.95	11.88	7.39	3.34	3.1	2	8	1	1	4	0
2	75	154.5	50.2	21	17	18	35.9	82	88	0.9	0.75	1.08	1.19	1.04	1.15	1.21	1.39	1.06	1.02	39.15	41.34	41.9	22.24	16.46	15.54	61.87	57.99	57.33	6.22	1.94	2.42	6.22	1.94	2.42	14.47	2.66	3.75	18.58	10.93	8.46	12.73	2.68	3.27	2	3	1	3	4	0
2	77	155.6	55.5	22.9	20	18	33	80	96	0.8	0.69	1.03	1.22	1.05	1.22	1.22	1.52	1.19	1	42.37	42.75	42.49	22.34	15.85	15.03	64.71	58.68	58.02	4.63	2.04	1.33	4.63	2.04	1.33	10.7	3.48	2.4	38.36	16.16	7.87	8.86	3.97	2.24	2	6	3	3	2	1
1	67	158	58	23.2	23	15	26.2	85	92	0.9	1.03	1.39	1.67	1.2	1.32	1.46	1.17	0.95	0.88	40.87	44.81	45.84	21.08	16.29	13.7	60.5	57.82	56.12	1.72	1.11	0.83	1.72	1.11	0.83	1.57	1.91	0.76	17.13	11.06	12.94	3.64	1.73	1.48	1	4	2	2	4	1
1	74	173	69.8	23.3	32	13	18.5	87	96	0.9	0.78	1.31	1.78	1.17	1.45	1.73	1.51	1.11	0.98	39.32	42.91	44.27	21.22	14.56	11.62	60.61	57.35	55.9	2.27	0.58	1.15	2.27	0.58	1.15	6.13	1.15	2.03	17.76	6.8	6.41	5.23	0.86	1.37	2	8	1	2	2	0
2	66	152	56	24.2	21	17	31.1	79	92	0.9	0.97	1.11	1.44	1.15	1.25	1.39	1.18	1.12	0.97	40.9	42.02	43.91	18.12	16.95	12.05	58.93	58.57	55.83	1.22	2.61	0.52	1.22	2.61	0.52	2.46	3.45	1.1	10.81	8.8	5.78	2.65	3.22	1.07	1	6	1	2	4	1
1	75	167.3	64.8	23.2	28	15	23.5	85	94	0.9	0.94	1.47	1.89	1.13	1.42	1.67	1.2	0.96	0.88	41.9	47.1	49.1	20.45	11.89	10.41	57.68	52.15	50.68	1.93	3.26	0.55	1.93	3.26	0.55	3.82	2.94	1	17.66	48.82	43.14	2.51	4.96	1.93	2	8	3	1	4	1
2	69	158.5	39.4	15.7	22	27	39.4	89	101	0.9	0.75	1.22	1.36	1.08	1.31	1.38	1.44	1.07	1.02	38.59	41.57	42.26	22.31	15.82	13.88	60.72	57.39	56.63	2.12	0.99	2.29	2.12	0.99	2.29	4.67	1.6	2.9	7.86	8.43	9.82	4.77	2.46	2.92	1	6	1	1	4	0
2	78	150	52.8	23.5	17	19	36.5	92	84	1.1	1	1.28	1.56	1.15	1.24	1.38	1.15	0.97	0.89	40.8	42.66	45.08	17.97	15.02	11.94	58.94	57.22	56.04	2.39	1.72	1.26	2.39	1.72	1.26	2.45	1.91	1.73	10.28	7.09	8.31	3.43	2.2	1.39	1	6	3	2	1	0
2	77	137	35.8	19.1	14	8	23.1	68	79	0.9	1	1.42	1.61	1.23	1.4	1.51	1.23	0.99	0.94	42.43	45.83	46.11	11.98	8.08	5.04	54.86	53.54	52.21	3.69	2.2	4.42	3.69	2.2	4.42	5.33	2.87	1.81	22.18	10.72	8.97	7.34	2.09	4.51	1	6	4	1	1	0
2	65	148.4	76.2	34.6	24	33	43.1	101	105	1	1.19	1.39	1.58	1.25	1.28	1.4	1.05	0.92	0.88	41.34	42.77	43.71	18.17	14.1	12.59	59.09	57.11	56.29	3.32	2.39	0.55	3.32	2.39	0.55	3.18	1.94	1.59	10.38	6.69	6.2	3.36	2.98	1.17	2	6	3	2	3	1
2	80	151.6	51.5	22.4	19	16	30.6	81	90	0.9	0.86	1.06	1.19	0.99	1.08	1.18	1.15	1.02	0.99	42.05	43.35	43.97	15.39	13.2	10.44	57.59	56.29	54.51	1.43	1.29	1.44	1.43	1.29	1.44	2.66	2.16	1.11	10.65	9.34	11.38	2.18	1.57	1.98	3	2	1	3	3	1
2	82	149	51.5	23.2	18	17	33.4	97	92	1	0.72	0.78	1.11	1.16	1.05	1.23	1.61	1.35	1.11	42.4	42.68	42.74	16.25	15.37	15.02	58.03	56.57	57.36	5.17	4.1	1.99	5.17	4.1	1.99	7.64	3.65	3.14	36.66	22.2	21.06	10.1	5.69	2.17	1	6	3	3	4	0
2	81	150	46	20.4	19	10	22.1	75	84	0.9	0.64	0.81	1.06	1.05	1.02	1.13	1.64	1.26	1.07	39	41.74	44.5	22.41	17.24	12.69	61.51	58.78	56.81	4.33	2.87	2.32	4.33	2.87	2.32	6.9	4.92	3.63	37.23	7.54	10.09	8.35	3.98	3.81	1	8	3	1	4	1
2	72	157.2	61.2	24.8	22	20	33	89	95	0.9	0.86	1.14	1.42	1.09	1.2	1.32	1.27	1.06	0.93	40.27	42.33	43.68	18.02	14.87	10.38	58.44	57.2	54.89	2.11	2.08	1.56	2.11	2.08	1.56	4.62	2.13	1.87	9.99	6.76	14.36	5.65	2.37	1.59	3	6	4	1	4	1
2	70	139.5	51.6	26.5	17	20	38.7	82	92	0.9	0.86	1.03	1.25	1.03	1.14	1.23	1.2	1.11	0.98	41.45	41.81	43.94	17.1	15.66	13.48	58.4	57.65	56.29	1.66	2.11	1.01	1.66	2.11	1.01	2.88	2.09	1.99	13.52	11.44	9.11	2.71	1.91	1.12	1	6	3	2	4	1
2	75	153.8	60.9	25.7	22	21	33.7	88	95	0.9	1	1.22	1.42	1.11	1.19	1.26	1.11	0.97	0.89	40.36	41.81	43.39	18.62	16.07	13.47	59.39	57.88	56.61	1.48	0.97	0.83	1.48	0.97	0.83	4.74	2.19	1.54	7.34	5.7	9.26	2.76	1.29	1.69	3	6	1	2	4	1
2	70	157.3	57.2	23.1	20	20	34.2	86	93	0.9	0.97	1.28	1.44	1.36	1.4	1.4	1.4	1.1	0.97	41.84	45.32	46.46	16.86	12.9	11.58	58.43	56.05	55.73	2.18	3.57	0.95	2.18	3.57	0.95	6.09	4.4	1.29	19.43	9.04	8.36	3.87	4.72	1.08	2	6	3	2	4	0
2	71	144.4	57.2	27.4	18	24	41.7	85	94	0.9	1	1.44	1.58	1.13	1.29	1.33	1.13	0.89	0.84	41.66	44.94	47.02	15.15	8.05	7.59	56.97	55.43	53.42	3.66	7.94	1.46	3.66	7.95	1.46	3.69	1.28	1.5	6.57	19.53	11.29	3.67	11.35	1.74	0	3	1	2	2	1
1	71	166.4	64.1	23.2	25	18	28.7	91	92	1	0.92	1.42	1.72	1.22	1.37	1.47	1.33	0.97	0.85	42.07	45.08	46.99	21.11	15.03	12.71	60.48	55.83	54.52	2.46	1.47	0.85	2.46	1.47	0.85	5.31	2.22	1.36	17.14	12	7.79	4.97	1.89	1.34	5	8	1	2	4	1
2	73	149	56.3	25.4	19	21	36.5	87	98	0.9	0.81	1.06	1.42	1.08	1.12	1.31	1.34	1.06	0.92	39.45	40.46	42.72	20.3	19.33	15.04	60.08	59.62	57.52	3.57	1.33	0.72	3.57	1.33	0.72	8.09	2.54	1.16	6.67	4.61	7.31	5.9	2.62	1.28	1	6	1	1	4	1
2	70	151.4	64.8	28.3	21	27	40.9	95	99	1	0.81	1.19	1.33	0.96	1.13	1.21	1.19	0.94	0.91	38.19	42.06	43.06	22.46	15.36	13.55	60.84	57.42	56.39	4.25	1.27	0.96	4.25	1.27	0.96	6.04	1.09	2.19	18.01	6	7.42	6.65	1.52	1.74	1	6	1	2	4	1
2	77	146.3	57.8	27	19	22	38.4	91	92	1	0.86	1.08	1.5	1.02	1.06	1.28	1.18	0.98	0.85	41.17	42.18	45.76	18.02	15.74	9.78	59.39	58.1	55.15	2.81	2.36	1.98	2.81	2.36	1.98	4.66	2.44	1.78	8.87	9.49	10.78	5.97	3.21	1.91	1	6	2	1	4	1
2	78	153.1	61.7	26.3	21	22	35	93	100	0.9	0.75	0.94	1.47	0.92	1.02	1.3	1.22	1.08	0.88	40.71	40.8	45.09	22.24	20.32	11.84	63.39	61.05	57.18	3.98	1.96	1.28	3.98	1.96	1.28	4.24	5.28	1.39	9.95	4.92	8.07	5.69	3.5	1.45	1	6	3	1	4	1
2	77	155	64.8	27	23	22	33.4	91	94	1	0.81	1.11	1.33	1.22	1.36	1.38	1.52	1.23	1.03	41.05	42.77	43.29	19.34	14.56	13.66	60.33	57.43	56.95	2.74	1.99	1.45	2.74	1.99	1.45	6.46	3.88	1.53	20.71	12.11	6.78	6.25	2.75	2.55	1	6	1	1	4	1
2	74	148.2	52.6	23.9	21	15	27.6	85	93	0.9	1.14	1.58	2.11	1.25	1.34	1.54	1.1	0.85	0.73	40.43	44.15	47.35	18.64	13.01	7.07	58.87	56.37	53.44	1.72	1.38	1.42	1.72	1.38	1.42	2.86	2.14	2.49	6.74	19.51	13.99	3.31	2.05	2.33	2	6	1	2	4	1
2	77	156.5	63.8	26	21	24	38	96	96	1	0.83	1.14	1.61	1.15	1.17	1.38	1.38	1.03	0.85	39.99	42.02	45.1	19.16	16.05	10.1	59.8	57.59	54.17	2.31	1.13	2.02	2.31	1.13	2.02	6.99	2.07	1.57	9.69	17.01	13.04	4.36	2.3	2.21	1	6	3	1	4	0
2	75	155.5	65.8	27.2	23	24	36.3	94	96	1	0.92	1.08	1.47	1.09	1.19	1.37	1.19	1.1	0.93	38.73	39.82	42.74	21.24	19.45	14.78	60.43	59.45	56.45	2.93	2.09	2.28	2.93	2.09	2.28	3.89	4.08	1.01	9.22	9.49	9.41	4.38	3.23	3.43	1	6	3	1	3	1
2	74	156.1	57.7	23.7	19	21	37	86	97	0.9	1.03	1.33	1.81	1.12	1.27	1.39	1.09	0.95	0.77	43.01	44.8	47.11	14.14	10.64	5.77	57.15	55.32	52.89	1.79	1.57	2.17	1.79	1.57	2.17	2.8	1.53	2.1	8.72	8.22	18.19	2.16	2.27	2.23	1	6	1	2	3	1
2	76	154.4	54.2	22.7	19	19	34.1	88	87	1	0.78	0.97	1.33	1.05	1.03	1.22	1.35	1.06	0.91	40.35	41.99	45.07	18.69	15.86	10.64	59.22	58.01	54.39	1.97	1.71	1.89	1.97	1.71	1.89	4.21	2.83	0.67	8.96	11.47	11.16	3.59	3.34	2.63	1	6	1	2	4	1
2	71	150	64	28.4	19	27	42.9	95	101	0.9	0.78	1.11	1.31	0.95	1.1	1.18	1.22	0.99	0.9	37.33	40	41.24	23.12	19.08	16.74	60.64	58.53	58.09	2.6	2.84	1.7	2.6	2.84	1.7	3.73	2.47	0.97	13.87	7.35	9.04	3.35	2.92	2.58	1	6	2	1	4	1
1	74	165.8	56.8	20.7	25	11	20.1	73	92	0.8	0.83	1.25	1.83	1.17	1.3	1.6	1.41	1.04	0.87	40.97	44.43	47.99	19.99	14.97	9.94	59.46	56.41	52.77	3.02	3.18	2.03	3.02	3.18	2.03	7.5	2.23	1.87	17.54	11.54	7.5	4.33	5.84	1.55	1	3	3	1	4	1
2	68	151.4	49.2	21.5	20	11	23.2	73	86	0.9	0.78	1.06	1.31	1.07	1.22	1.3	1.38	1.15	0.99	39.47	41.76	42.89	21.19	18.13	13.33	60	58.92	56.48	4.21	1.82	1.12	4.21	1.82	1.12	3.46	2.63	1.62	14.76	23.89	7.26	6.79	1.69	1.06	1	6	3	2	3	1
1	74	161.2	59	22.7	28	9	14.7	79	86	0.9	1.31	1.53	2.03	1.42	1.39	1.66	1.09	0.91	0.82	42.37	45.75	48.07	16.58	13.52	10.39	56.71	54.72	52.55	1.77	1.81	1.92	1.77	1.81	1.92	3.57	1.08	2.3	9.12	5.18	9.22	3.11	2.12	2.46	1	8	3	2	3	1
2	75	159.7	55.2	21.6	20	18	33.1	83	92	0.9	0.97	1.06	1.31	1.23	1.11	1.24	1.26	1.05	0.95	42.36	42.88	44.15	14.32	14.52	12.53	56.94	57.4	56.44	2.5	3.61	2.74	2.5	3.61	2.74	3.87	5.79	4.33	9.56	10.24	18.6	3.41	5.06	4.02	1	8	3	1	4	1
2	72	158	58.6	23.5	21	19	32.5	87	93	0.9	1	1.31	1.56	1.28	1.41	1.4	1.28	1.08	0.9	41.33	43.32	44.18	17.16	14.17	11.91	58.84	57.61	55.96	2.54	1.22	1.73	2.54	1.22	1.73	3.95	1.98	2.64	23.47	12.6	5.55	3.01	2.3	1.79	2	8	3	2	4	1
2	77	145.7	61.6	29	21	23	29	89	101	0.9	0.86	1.14	1.5	1.05	1.16	1.39	1.22	1.02	0.93	37.59	40.63	43.34	22.35	16.98	11.84	60.24	57.61	55.32	1.12	1.42	0.84	1.12	1.42	0.84	2.8	1.21	1.53	9.51	8.35	11.17	2.46	2.46	1.26	1	6	4	1	4	1
2	69	153.3	61.3	26.1	20	24	38.6	94	94	1	0.97	1.28	1.58	1.2	1.3	1.43	1.23	1.02	0.9	43.31	43.85	45.68	17.92	13.6	10.2	61.07	57.56	57.65	1.92	1.63	6.09	1.92	1.63	6.09	4.03	2.8	1.64	13.31	9.46	20.94	3.52	2.28	7.99	2	8	2	1	3	1
2	79	159.6	55.5	21.8	19	20	21.5	84	93	0.9	0.89	1.25	1.5	1.09	1.29	1.36	1.23	1.03	0.91	39.75	42.52	45.25	19.02	15.5	11.83	58.7	57.37	55.16	2.82	1.27	1.69	2.82	1.27	1.69	4.89	2.06	2.33	7.85	6.8	11.77	4.62	1.8	2.11	1	6	2	2	1	0
2	70	156.7	52.7	21.5	22	12	22.4	80	94	0.9	0.86	1.39	1.64	1.12	1.32	1.36	1.3	0.95	0.83	40.1	43.02	45.26	18.34	12.19	9.32	58.51	55.22	54.59	1.8	1.39	1.64	1.8	1.39	1.64	3.02	2.39	1.89	7.87	13.46	18.38	3.43	1.91	0.89	1	6	3	2	4	1
2	75	160.4	71.1	27.6	22	30	42.1	103	104	1	1.06	1.19	1.47	1.25	1.23	1.34	1.19	1.03	0.91	40.02	41.83	44.11	18.56	16.76	11.64	58.2	58.17	56.03	2.03	1.09	2.99	2.03	1.09	2.99	2.39	2.37	1.88	14.81	12.64	23.5	2.56	2.05	3.93	1	6	3	1	4	0
2	72	155	74.2	30.9	21	35	47.6	109	114	1	0.89	1.44	1.78	1.18	1.39	1.52	1.32	0.96	0.85	39.2	44.55	46.82	21.37	13.64	9.87	59.06	55.06	53.34	3.1	2.42	1.75	3.1	2.42	1.75	3.69	0.74	1.98	18.25	21.2	5.02	5.4	2.87	2.81	3	8	3	1	1	1
2	69	154.3	51.1	21.5	19	16	30.2	76	86	0.9	1.06	1.31	1.75	1.35	1.28	1.37	1.28	0.98	0.79	44.71	44.6	47.29	11.67	9.67	6.69	57.84	54.61	53.5	4.59	3.05	2.21	4.59	3.05	2.21	8.07	2.61	2.88	13.85	31.26	27.72	9.65	3.11	2.47	4	6	3	1	4	0
2	67	147.7	57.2	26.2	19	22	37.7	85	89	1	0.86	1.22	1.75	0.99	1.12	1.48	1.15	0.92	0.85	40.15	43.15	46.28	19.56	12.93	7.94	59.71	56.2	54.05	2.99	1.37	0.59	2.99	1.37	0.59	4.43	1.48	1.38	11.7	8.78	8.82	4.66	2.39	0.84	2	6	3	2	2	1
2	67	151.4	56.1	24.5	19	20	35.3	87	93	0.9	0.97	1.31	1.67	1.19	1.26	1.36	1.22	0.96	0.82	40.9	44.41	46.79	19.26	14.42	11.01	59.84	57.09	55.5	2.2	0.98	2.27	2.2	0.98	2.27	2.31	1.42	1.41	13.98	8.92	15.06	3.08	1.65	2.54	3	6	3	2	3	1
2	69	153.9	70.5	29.8	22	30	43	102	101	1	0.75	1.14	1.5	1.11	1.18	1.37	1.48	1.04	0.91	39.2	43.96	45.75	23.37	16.9	13.56	61.9	59.48	56.58	2.07	3.25	1.96	2.07	3.25	1.96	4.28	3.15	1.45	13.44	12.99	7.32	5.56	5.5	1.75	2	6	1	2	4	1
2	65	151	74.2	32.5	22	33	44.9	108	107	1	0.94	1.17	1.56	1.16	1.25	1.39	1.22	1.07	0.9	40.15	42.07	44.91	19.46	16.06	10.6	59.61	57.62	54.81	2.45	2.32	1.85	2.45	2.32	1.85	3.24	3.95	2.89	10.23	4.89	13.34	3.78	2.92	3.34	3	6	1	3	2	0
2	70	154.6	51.3	21.5	21	12	23.9	67	90	0.7	1.22	1.58	1.83	1.3	1.45	1.49	1.06	0.92	0.81	42.8	44.7	47.02	13.67	9.81	6.84	56.47	54.52	53.16	1.88	1.12	2.06	1.88	1.12	2.06	1.6	1.2	1.49	6.99	7.7	20.46	1.95	1.39	2.4	1	8	1	2	4	1
1	74	170.2	76.2	26.3	33	18	23.4	94	97	1	1.36	1.67	1.92	1.32	1.45	1.51	0.97	0.87	0.79	44.52	45.98	47.82	12.65	8.62	5.82	57.55	55.03	53.64	2.7	2.87	0.93	2.7	2.87	0.93	2.08	2.66	1.52	7.66	10.05	20.25	2.85	2.94	2.53	3	8	1	2	4	1
2	68	157.8	60.6	24.3	22	21	35	82	92	0.9	0.92	1.39	1.64	1.13	1.26	1.47	1.23	0.91	0.9	39.2	44.08	44.66	21.37	13.19	11.96	60.06	56.04	55.18	2.19	1.72	1.32	2.19	1.72	1.32	2.93	1.67	1.2	15.62	11.3	5.85	3.85	2.66	2.54	2	8	3	2	4	1
2	69	150.5	55	24.3	21	15	27.9	80	87	0.9	1	1.14	1.64	1.28	1.33	1.35	1.28	1.17	0.82	41.21	40.46	42.92	18.36	18.52	11.57	59.13	59.45	56.16	5.25	2.91	6.01	5.25	2.91	6.01	6.52	2.85	1.54	8.94	6.24	11.44	5.37	3.97	8.74	3	6	3	2	3	1
2	71	153.3	56.1	23.9	20	18	32.7	77	90	0.9	0.86	1.19	1.61	1.08	1.14	1.39	1.25	0.96	0.86	39.93	43.32	45.3	18.6	12.53	8.39	58.53	55.74	53.55	2.26	1.38	1.41	2.26	1.38	1.41	4.02	1.86	0.73	12.25	10.71	16.58	3.48	2.43	1.55	2	6	3	2	2	0
2	68	161	57.7	22.3	23	23	35	80	89	0.9	1.25	1.56	1.64	1.43	1.49	1.51	1.14	0.96	0.92	41.23	43.75	44.41	17.17	12.35	11.49	58.02	55.95	55.75	1.88	1.25	2.09	1.88	1.25	2.09	1.83	1.73	1.44	9.78	10.97	10.25	2.15	1.57	2.66	1	6	3	2	4	1
2	66	160.5	64.2	24.9	23	23	35	88	95	0.9	0.78	0.86	1.22	1.08	1.07	1.27	1.39	1.24	1.04	38.33	38.94	43.74	23.04	21.09	13.37	61.13	60.1	56.9	2.4	1.86	1.47	2.4	1.86	1.47	4.78	2.64	1.9	11.21	8.45	10.25	5.11	3.27	1.75	2	0	3	2	4	1
2	68	154	59.4	25	20	22	37.6	89	90	1	1.06	1.31	1.75	1.19	1.18	1.38	1.13	0.91	0.79	41.7	43.99	47.08	16.24	12.68	7.27	57.76	56.34	53.87	2.03	3.76	1.6	2.03	3.76	1.6	3.03	1.59	1.4	16.07	10.13	21.48	3.33	3.84	2.06	2	6	3	2	4	1
2	74	147.5	55.6	25.6	18	22	39	90	89	1	0.92	1.17	1.44	1.11	1.13	1.18	1.21	0.97	0.82	38.96	40.84	42.93	21.4	18	12.32	60.29	59.05	55.73	2.89	1.65	2.31	2.89	1.65	2.31	4.35	1.91	1.4	10.44	9.04	13.32	3.16	2.03	2.41	2	6	3	1	4	1
2	66	150.7	54.3	23.9	20	16	30.1	80	88	0.9	1.03	1.5	1.69	1.18	1.41	1.44	1.15	0.94	0.85	38.74	43.2	45.12	21.73	16.27	13.47	60.91	58	56.73	2.25	1.58	2.03	2.25	1.58	2.03	3.5	1.64	1.55	10.98	7.37	10.39	3.01	2.27	2.39	2	6	1	4	4	0
1	69	162.4	67.9	25.7	28	18	26.9	91	94	1	1.06	1.5	1.78	1.18	1.41	1.61	1.12	0.94	0.91	43.06	46.59	46.88	18.26	12.59	13.05	58.73	54.48	54.6	1.96	0.68	2.27	1.96	0.68	2.27	3.36	1.37	3.43	7.01	5.07	6.88	2.66	1.89	1.75	2	8	1	2	4	1
2	74	154.6	52.7	22	18	18	34	86	94	0.9	1	1.42	1.61	1.29	1.36	1.46	1.29	0.96	0.91	39.72	42.13	43.4	19.43	15.08	13.21	59.07	57.22	56.29	1.79	1.32	0.92	1.79	1.32	0.92	3.65	1.68	1.68	10.29	10.99	14.59	4.07	1.75	0.62	4	6	3	2	4	0
2	76	159.3	85.2	33.6	21	19	32	87	97	0.9	0.86	1.36	1.67	1.05	1.25	1.34	1.22	0.92	0.81	40.05	44.19	45.43	18.87	10.53	8.22	58.72	54.84	53.18	2.65	1.52	1.51	2.65	1.52	1.51	4.06	2.41	1.07	10.38	18.99	16.03	3.51	1.49	1.98	4	8	3	2	2	1
2	71	155.2	61.6	25.6	22	22	35.3	84	95	0.9	1.06	1.33	1.69	1.2	1.31	1.45	1.14	0.98	0.86	40.91	45.17	46.5	18.96	15.14	9.67	58.21	55.73	53.5	2.2	1.89	1.73	2.2	1.89	1.73	2.24	1.07	1.37	9.78	3.96	10.66	4	2.15	4.17	3	2	3	2	3	1
2	74	151.7	55.9	24.3	20	18	32.6	86	95	0.9	1.03	1.25	1.56	1.14	1.15	1.32	1.11	0.92	0.85	41.47	43.55	45.07	17.06	13.54	11.49	58.71	56.66	55.67	2.51	1.54	1.71	2.51	1.54	1.71	3.38	2	1.84	15.51	9.48	7.22	3.16	2.37	1.74	2	6	3	1	4	0
2	71	157.7	57.8	23.2	24	14	23.9	85	95	0.9	1.06	1.47	1.81	1.12	1.33	1.4	1.06	0.9	0.78	41.24	44.58	45.81	17.61	11.11	8.87	58.42	55.83	54.52	2.45	1.24	0.65	2.45	1.24	0.65	3.47	1.75	1.54	9.15	11.02	6.76	3.08	1.18	0.79	3	6	3	2	4	1
2	70	153.7	59	25	22	19	32.2	90	93	1	0.97	1.14	1.42	1.07	1.14	1.31	1.1	1	0.93	40.36	40.78	43.71	16.96	15.25	12.69	57.24	56.03	54.37	1.8	1.79	1.42	1.8	1.79	1.42	3.39	1.72	1.57	15.15	6.59	8.93	2.29	1.75	1.53	1	6	1	2	4	1
2	75	147.2	49	22.6	17	17	33.8	83	87	1	0.78	0.97	1.42	1.18	1.21	1.47	1.52	1.24	1.03	40.59	41.07	43.65	20.86	16.61	13.26	61.32	57.77	56.77	2.1	2.08	1.02	2.1	2.08	1.01	5.94	3.53	1.46	22.5	10.62	12.56	5.73	3.41	1.55	1	6	1	2	4	1
2	73	151	59.3	26	20	23	38	94	92	1	0.78	1.33	1.75	0.92	1.23	1.38	1.18	0.92	0.79	41.14	45.24	47.07	18.08	11.82	6.5	59.16	56.45	52.93	2.77	1.65	2.87	2.77	1.65	2.87	3.01	2.08	1.97	15.14	11.59	9.23	3.36	2.05	2.95	1	6	1	3	4	1
1	75	161.6	68.7	26.3	27	20	28.5	87	91	1	0.97	1.17	1.44	1.04	1.09	1.21	1.07	0.93	0.84	40.99	42.86	42.72	19.1	17.94	16.8	57.69	55.42	55.16	3.32	2.17	1.37	3.32	2.17	1.37	3.59	1.63	1.33	11.41	6.62	11.38	4.56	3.44	3.08	3	8	3	2	1	1
1	73	164.2	67	24.9	28	16	24.4	93	93	1	0.97	1.47	1.83	1.19	1.39	1.37	1.22	0.94	0.75	40.61	45.43	49.81	19.69	14.04	7.28	59.48	55.36	51.92	3.35	1.58	2.13	3.35	1.58	2.13	1.99	1.72	1.99	13.63	19.42	23.05	6.21	2.51	1.35	4	8	3	2	4	1
2	66	154	55.6	23.4	19	19	34.9	92	93	1	0.86	1.25	1.56	1.02	1.18	1.36	1.18	0.95	0.87	40.35	42.87	44.13	20.07	14.89	10.46	60.49	57.34	55.01	1.16	2.5	0.76	1.16	2.5	0.76	2.29	1.87	1.13	7.37	12.18	7.46	2.38	3.74	1.29	2	6	3	2	4	1
2	69	153.2	52.1	22.2	18	18	35	77	92	0.8	1	1.28	1.61	1.16	1.3	1.45	1.16	1.02	0.9	42.72	43.78	46.04	16.11	13.65	9.04	58.83	57.97	55.08	1.7	3.03	1.3	1.7	3.03	1.3	3	2.66	2.41	16.2	7.28	17.87	3.65	3.15	2.22	1	6	3	2	2	1
2	77	150.7	58.9	25.9	19	24	40.1	99	97	1	0.94	1.17	1.47	1.16	1.2	1.33	1.22	1.03	0.9	39.9	41.34	42.32	20.11	17.86	14.11	59.85	58.98	56.71	2.16	1.12	0.95	2.16	1.12	0.95	3.51	2.01	2.29	14.1	9.88	12.15	3.32	1.62	1.71	2	6	3	2	2	1
2	66	163.5	65.9	24.7	25	21	31.4	99	93	1.1	1.08	1.47	1.81	1.2	1.41	1.44	1.11	0.96	0.8	40.92	43.82	47.67	17.9	13.86	9.14	58.81	57.08	53.58	1.38	1.03	0.88	1.38	1.03	0.88	2.25	1.22	1.12	10.14	6.35	11.27	2.76	0.79	2.58	2	6	1	2	3	1
2	74	149.9	58.9	26.2	20	21	36.1	91	97	0.9	1.06	1.33	1.69	1.17	1.28	1.43	1.11	0.96	0.85	39.82	41.34	43.92	20.18	15.59	10.47	59.91	57.04	54.39	1.4	2.18	1.98	1.4	2.18	1.98	2.46	1.9	2.56	8.05	7.41	13.91	1.71	3.14	2.41	2	6	3	2	4	1
2	69	160.5	57.5	22.3	22	17	30.1	89	86	1	0.89	1.19	1.42	1.23	1.32	1.4	1.38	1.11	0.99	39.94	42.53	44.64	21.06	15.35	11.88	60.64	57.47	56.38	3.41	1.58	2.35	3.41	1.58	2.35	5.11	2.06	2.39	17.18	16.54	10.75	6.46	2.84	3.12	4	6	3	2	4	1
1	73	158.9	50.5	20	25	14	23.1	83	89	0.9	1.03	1.28	1.89	1.28	1.36	1.81	1.24	1.07	0.96	43.2	44.48	45.83	17.62	14.44	11.25	58.41	56.46	53.13	2.21	1.48	2.87	2.21	1.48	2.87	2.89	1.56	2.39	7.3	7.7	3.56	2.44	2.25	3.57	3	1	3	2	4	1
2	72	162.5	74.7	28.3	27	26	35.1	96	98	1	0.89	1.44	1.64	1.16	1.31	1.4	1.3	0.91	0.85	40.52	45.12	46.11	17.73	10.45	9.1	58.25	55.3	55.07	1.88	1.28	1.8	1.88	1.28	1.8	7.3	1.57	2.82	9.92	8.28	10.63	6.31	1.97	1.42	2	6	3	4	2	1
2	65	149.5	57.5	25.7	19	23	39.3	79	91	0.9	1.06	1.22	1.39	1.15	1.2	1.3	1.09	0.98	0.93	41.38	41.9	43.4	16.06	15.49	12.84	57.34	57.19	56	1.42	1.61	1.02	1.42	1.61	1.02	2.28	2.71	1.14	7.5	10.33	9.71	2.73	3.07	1.46	3	6	3	1	4	1
2	69	150.5	53.8	23.8	20	16	29.8	78	93	0.8	0.86	1.31	1.56	1.1	1.28	1.38	1.28	0.98	0.89	39.16	42.76	45.29	21.25	13.46	11.81	59.63	56.33	54.43	3.15	1.34	1.19	3.15	1.34	1.19	5.71	1.1	1.46	11.67	6.81	26.77	6.97	1.45	1.57	2	6	3	2	4	1
2	67	164.1	55.3	20.5	21	16	28.8	86	90	1	1.06	1.39	1.75	1.16	1.29	1.49	1.1	0.93	0.85	40.95	43.2	46.13	17.38	13.25	7.91	58.42	56.44	53.7	1.75	2.93	0.98	1.75	2.93	0.98	3.45	2.12	0.76	8.32	9.42	8.85	3.41	4.19	1.36	1	6	1	2	4	1
2	71	153.5	56.7	24.1	19	20	36	91	92	1	1.06	1.31	1.5	1.13	1.2	1.27	1.07	0.92	0.85	43.03	44.3	46.07	16.18	14.33	12.04	59.12	58.2	56.28	2.03	2.35	2.57	2.03	2.35	2.57	2.94	3.47	2.6	5.56	7.51	12.85	3.01	2.68	2.62	3	6	3	1	3	1
2	72	156.6	61.2	25	22	20	32	85	93	0.9	0.83	1.11	1.42	1.15	1.2	1.36	1.38	1.08	0.96	40.1	40.91	44.01	20.52	17.44	12.89	60.55	58.26	56.12	2	1.48	1.8	2	1.48	1.8	6.53	2.78	1.5	10.27	9.53	6.65	6.26	2	1.39	4	6	3	2	4	1
2	70	158.1	57.3	22.9	20	19	33.8	81	91	0.9	0.78	1.06	1.47	1.06	1.19	1.4	1.36	1.13	0.95	38.76	40.83	43.74	23.15	19.13	15.02	62.17	60.23	56.52	2.84	1.4	1.44	2.84	1.4	1.44	5.8	1.71	1.14	10.32	7.09	7.98	4.55	2.68	0.86	3	6	3	1	4	1
1	77	167.5	58	20.7	25	11	18.9	80	90	0.9	1.06	1.53	2.08	1.2	1.48	1.68	1.14	0.97	0.81	41.78	46.17	49.26	16.93	11.65	7.92	57.05	53.69	52.48	2.32	2.84	1.64	2.32	2.84	1.64	3.21	1.91	1.52	13.86	10.97	12.87	3.48	4.22	0.93	5	8	3	2	4	1
2	72	149.3	54	24.2	20	17	30.5	85	94	0.9	0.83	1.22	1.58	1.1	1.21	1.37	1.32	0.99	0.87	39.39	41.03	43.21	20.8	17.6	13.58	60.26	58.63	56.79	3.08	1.61	1	3.08	1.61	1	3.9	1.62	1.12	8.79	3.89	4.87	4.82	1.69	1.37	3	6	1	2	4	1
2	67	155.2	50.2	20.8	18	16	32.1	81	86	0.9	0.94	1.14	1.44	1.3	1.25	1.4	1.38	1.1	0.97	42.19	42.93	44.85	14.98	13.64	10.18	57	56.77	55.28	4.44	3.66	2.68	4.44	3.66	2.68	8.19	4.5	1.11	24.38	27.87	26.19	6.97	4.71	4.78	1	6	1	2	2	1
2	67	154.6	54.6	22.8	22	13	24.6	73	90	0.8	0.75	1.36	1.72	1.2	1.34	1.42	1.59	0.99	0.82	39.79	43.35	45.37	18.68	11.91	8.19	58.61	55.13	53.87	1.7	1.01	1.35	1.7	1.01	1.35	4.61	1.53	2.19	6.57	10.9	8.07	3.78	2.02	1.59	1	6	3	2	2	0
1	78	165.8	80	29.1	30	26	31.8	102	98	1	0.92	1.31	1.75	1.05	1.26	1.42	1.14	0.96	0.81	40.1	42.51	44.46	21.72	17.86	14.24	61.58	57.83	56.06	1.5	1.48	1.57	1.5	1.48	1.57	3.16	1.92	1.44	7.3	5.77	6.35	2.32	1.78	1.61	1	8	3	3	4	1
1	73	164.3	65.1	24.1	27	17	25.9	88	90	1	0.97	1.31	1.67	1.14	1.3	1.48	1.18	1	0.89	40.26	42.98	44.94	21.19	16.92	14.45	60.77	57.64	56.66	1.87	2.39	1.34	1.87	2.39	1.34	4.85	2.16	2.91	9.54	5.48	9.38	3.47	2.74	0.87	3	5	3	2	4	0
2	80	145.2	39.3	18.6	19	23	39.3	90	99	0.9	0.75	1.17	1.28	1.16	1.36	1.34	1.55	1.16	1.05	39.3	42.86	43.66	21.98	13.86	13.42	61.34	57.14	57.08	3.72	2.27	3.52	3.73	2.27	3.52	9.71	2.46	3.81	6.75	14.18	23.93	7.12	1.96	4.13	2	6	3	3	2	0
2	73	154.5	57.1	23.9	18	23	40.1	84	92	0.9	0.81	1.14	1.39	1.01	1.11	1.23	1.26	0.98	0.88	39.02	41.19	42.77	20.24	16.96	13.33	59.72	57.97	56.1	4.91	1.54	1.19	4.91	1.54	1.19	5.92	2.5	3.07	10.38	5.82	6.87	7.14	2.79	1.9	1	6	3	1	3	0
1	82	161	67.9	26.2	27	18	27.2	88	97	0.9	1.19	1.42	2.14	1.29	1.39	1.67	1.08	0.98	0.78	44.43	44.9	48.34	17.94	15.69	9.21	58.04	56.38	51.41	1.99	2.45	2.05	1.99	2.45	2.05	2.48	1.11	0.83	11.75	7.77	8.13	2.83	3.52	1.91	2	8	1	2	3	1
1	78	173	68.3	22.8	29	16	23.5	92	93	1	1.06	1.33	1.75	1.3	1.41	1.63	1.23	1.06	0.93	41.32	43.04	44.79	17.56	15.45	12.88	58.38	55.42	54.75	2.45	2.26	2.02	2.45	2.26	2.02	2.24	1.99	1.56	6.33	13.71	4.15	3.25	3.09	2.39	3	8	1	2	4	1
2	67	152.8	56.6	24.2	20	18	32.2	81	89	0.9	0.97	1.33	1.47	1.15	1.31	1.32	1.19	0.98	0.9	40.34	41.4	43.25	19.92	16.31	14.19	60.59	58.34	57.44	1.86	1.87	1.3	1.86	1.87	1.3	2.89	2.07	1.8	4.6	7.51	6.82	3.6	2.53	1.73	2	6	1	2	4	1
1	75	169	68.3	23.9	28	17	24.6	90	92	1	0.83	1.17	1.56	1.19	1.33	1.5	1.42	1.14	0.96	39.03	41.53	43.39	20.75	17.27	12.33	59.63	57.81	56.02	1.77	1.63	0.66	1.77	1.63	0.66	2.63	2.41	2.37	15.58	17.31	10.1	3.16	2.51	1.14	1	4	2	2	4	1
2	70	156	66.8	27.4	23	24	36.2	90	97	0.9	0.83	1.14	1.44	1.17	1.3	1.4	1.4	1.14	0.97	41.13	42.15	44.65	18.24	16.1	12.26	59.59	58.34	56.65	2.79	1.78	2.09	2.79	1.78	2.09	7.63	3.54	2.17	10.76	11.34	11.85	5.2	2.3	2.71	1	6	2	2	4	1
1	72	172	70.3	23.8	33	12	16.5	90	95	0.9	0.97	1.33	1.83	1.17	1.34	1.63	1.2	1.01	0.89	40.45	44.15	46.99	20.85	16.17	10.34	59.22	56.34	52.82	2.41	1.57	1.41	2.41	1.57	1.41	2.48	1.58	2.01	13.13	12.66	6.65	3.55	2.34	2.54	3	8	3	2	4	0
2	66	152	58.6	25.4	22	18	31.3	84	93	0.9	1	1.31	2.14	1.29	1.5	1.66	1.29	1.15	0.78	41.55	43.8	52.15	17.59	13.03	1.5	58.97	56.45	50.43	2.94	1.18	3.03	2.94	1.18	3.03	2.8	1.66	1.46	28.99	17.41	71.04	4	1.89	3.87	3	8	3	2	2	1
2	66	157.5	69.8	28.1	24	26	37.4	88	101	0.9	1.06	1.44	1.69	1.19	1.31	1.41	1.13	0.9	0.83	41.08	43.12	44.81	17.23	13.64	10.23	57.86	56.63	54.74	1.71	1.81	1.27	1.71	1.81	1.27	1.96	2.19	1.85	6.99	9.78	10.93	2.35	2	1.58	3	6	4	1	4	1
2	74	147.5	55.2	25.4	19	20	37	86	96	0.9	0.92	1.17	1.47	1.22	1.2	1.31	1.33	1.03	0.89	41.17	40.68	42.98	18.41	17.96	14.75	59.2	58.64	56.88	4.43	3.31	1.12	4.43	3.31	1.12	7.51	4.59	1.93	12.68	13.47	8.6	6.13	3.25	1.74	2	6	3	2	4	1
2	66	158.7	62.9	25	22	22	34.3	80	95	0.8	1.67	1.28	1	1.42	1.25	1.2	0.85	0.98	1.2	45.15	43.83	40.95	12.94	15.74	19.85	55.59	57.64	59.97	4.32	1.48	3.68	4.32	1.48	3.68	1.54	1.08	5.47	19.32	6.77	16	4.47	2.18	5.82	3	6	3	1	4	1
2	67	142	49.4	24.5	17	17	34.3	87	92	1	0.78	0.86	1.19	1.04	1.05	1.19	1.34	1.22	1	39.25	40.3	41.67	20.54	19.03	15.96	59.86	59.18	57.53	2.82	3.3	1.69	2.82	3.3	1.69	7.15	4.02	1.2	13.02	17.62	13.57	5.52	5.78	3.02	1	6	3	1	4	1
2	76	157.3	53.3	21.5	19	17	32.2	81	92	0.9	1.17	1.28	1.64	1.34	1.36	1.55	1.15	1.07	0.94	41.99	42.2	45.91	14.77	14.65	9.09	56.76	56.86	54.39	2.07	2.04	1.36	2.07	2.04	1.36	3.72	2.37	1.92	14.97	14.85	15.4	3.71	3.93	0.83	3	6	3	1	4	1
2	75	161.2	64.7	24.9	23	22	33.5	86	97	0.9	0.83	1.31	1.69	1.27	1.41	1.54	1.52	1.08	0.91	39.53	43.79	45.3	19.18	13.36	10.82	59.52	57.03	56.27	3.95	1.67	1.23	3.95	1.67	1.23	11.55	2.41	2.56	13.63	9.12	9.15	8.23	2.62	2.06	3	6	2	3	4	1
2	70	156.2	50.1	20.5	20	13	25.2	71	85	0.8	0.92	1.28	1.61	1.24	1.3	1.46	1.35	1.02	0.91	40.76	43.17	45.86	20.13	15.52	10.31	61.05	56.94	55.43	1.2	1.73	1.89	1.2	1.73	1.89	4.97	2.98	2.09	13.81	12.44	9.14	3.87	2.26	3.95	3	6	3	2	4	1
2	72	150	44.6	19.8	15	16	34.8	73	81	0.9	0.92	1.14	1.56	1.21	1.27	1.41	1.32	1.11	0.91	42.77	44.56	45.79	14	11.69	7.31	56.93	56.34	53.1	1.87	1.45	1.34	1.87	1.45	1.34	2.82	2.82	1.89	18.96	9.88	16.67	3.12	2.65	1.98	4	6	3	1	3	0
2	73	159.2	69.2	27.3	22	28	40.4	97	100	1	0.86	1	1.47	1.14	1.12	1.35	1.32	1.12	0.91	39.68	41.79	46.1	22.83	20.27	14.5	60.54	59.46	55.81	3.9	3.24	1.09	3.9	3.24	1.09	7.91	2.44	2.28	5.47	14.83	8.96	7.02	4.05	1.55	1	6	1	3	1	0
2	69	155	68	28.3	21	29	42.9	97	103	0.9	1.11	1.25	1.39	1.21	1.24	1.29	1.09	0.99	0.93	40.42	41.59	42.93	20.81	19.06	17.23	60.13	59.19	58.28	2.23	1	1.56	2.23	1	1.56	3.58	1.89	2.72	5.35	5.77	5.03	3.65	1.13	1.59	1	6	3	2	3	1
1	79	170.9	58.5	20	24	14	23.5	84	84	1	0.92	1.22	1.92	1.2	1.36	1.61	1.31	1.11	0.84	43.46	45.38	49.9	16.98	13.74	6.93	58.23	56.19	52.87	3.68	2.34	1.27	3.68	2.34	1.27	5.14	2.9	1.16	28.42	9.46	15.4	4.49	3.97	0.95	1	8	1	3	1	1
2	69	155.4	72.1	29.9	24	29	40.3	95	98	1	0.94	1.19	1.44	1.15	1.18	1.25	1.21	0.99	0.87	40.12	41.08	44.3	20.84	17.65	14.85	60.71	58.72	57.36	1.44	1.3	1.78	1.44	1.3	1.78	4.32	2.24	2.16	11.76	4.53	4.96	2.22	2.08	2.14	3	8	3	2	2	1
2	69	157.8	70.4	28.3	24	26	37.5	95	98	1	1.03	1.53	1.69	1.26	1.4	1.48	1.23	0.92	0.87	42.52	44.9	46.41	17.14	11.29	8.5	59.75	56.33	55.07	1.77	1.92	1.03	1.77	1.92	1.03	3.75	1.47	1.57	8.25	8.79	8.57	4.08	2.13	1.51	3	6	1	2	4	1
2	69	163.6	63.5	23.7	23	21	32.3	79	94	0.8	1.03	1.39	1.61	1.24	1.37	1.42	1.2	0.99	0.88	42.03	43.62	46.59	15.45	10.62	8.1	57.39	54.74	53.55	1.45	1.47	4.02	1.45	1.47	4.02	2.18	1.37	3.04	12.68	14.89	19.95	2.64	2.32	4.12	3	6	3	2	4	1
2	69	154.3	51.5	21.6	21	13	25.5	77	89	0.9	1.14	1.56	1.72	1.27	1.44	1.52	1.12	0.93	0.88	42.15	44.77	45.54	14.31	10.15	8.43	56.86	54.77	54.13	2.38	0.9	0.95	2.38	0.9	0.95	2.36	1.11	1.4	7.36	12.74	8.64	4.15	1.17	1.29	3	6	2	2	3	1
2	66	156.6	55.1	22.5	21	17	30.6	82	95	0.9	0.92	1.22	1.69	1.12	1.19	1.4	1.22	0.98	0.83	39.15	41.56	44.48	20.95	16.79	10.74	60.85	58.44	55.07	3.18	1.52	1.04	3.18	1.52	1.04	4.23	3.6	3.13	8.72	8.08	13.52	5.81	2.35	1.57	1	6	3	2	3	1
1	71	159	64.8	25.6	28	15	23.5	85	85	1	1.11	1.36	1.56	1.21	1.36	1.45	1.09	1	0.93	42.52	44.75	47	17.19	14.63	12.14	57.58	56.25	54.22	1.42	1.22	1.63	1.42	1.22	1.63	2.51	1.48	1.87	4.57	7.6	13.73	2.23	2.31	3.93	2	4	3	2	4	1
1	69	165.8	76.8	27.9	28	27	35.4	97	99	1	1.17	1.42	1.61	1.37	1.46	1.61	1.17	1.03	1	39.17	41.72	42.6	20.81	15.72	14.31	59.77	57.16	56.74	1.78	2.64	0.69	1.78	2.64	0.69	3.24	4.14	2.21	5.85	9.27	7.73	2.9	3.2	1.88	2	8	3	2	4	1
1	67	166.3	70.4	25.5	27	22	31.5	95	93	1	0.92	1.42	1.86	1.35	1.4	1.68	1.47	0.99	0.9	41.23	44.05	46.77	17.78	14.3	9.06	59.23	56.58	52.5	1.55	4.8	0.76	1.55	4.8	0.76	6.68	2.78	1.47	11.08	8.15	16.15	3.65	6.21	1.42	3	4	3	2	4	1
1	82	156.2	64.9	26.6	26	18	27.2	102	93	1.1	0.81	0.92	1.14	1.08	1.02	1.22	1.34	1.12	1.08	40.75	40.93	42.25	18.92	17.98	14.98	59.53	58.83	57.44	1.78	2.53	1.25	1.78	2.53	1.25	3.35	3.91	2.26	13.39	13.3	19	3.64	3.41	2.43	4	8	1	2	1	1
1	79	168.3	72	25.4	30	18	25.6	92	98	0.9	1.14	1.44	1.75	1.35	1.39	1.49	1.18	0.96	0.85	42.34	45.57	48.07	15.21	13.54	9.08	57.23	53.91	51.09	2.64	4.66	2.35	2.64	4.66	2.35	2.49	2.12	1.33	11.86	8.26	11.35	4.43	7.29	3.11	2	8	1	2	4	1
1	80	165	60.8	22.3	24	16	27	85	87	1	0.89	1.19	1.64	1.16	1.29	1.57	1.3	1.08	0.96	40.87	42.64	45.37	19.94	16.89	11.34	59.66	57.67	54.48	2.06	2.56	1.33	2.06	2.56	1.33	4.24	3.13	1.09	19.16	8.73	8.72	4.16	3.9	1.53	1	8	1	1	4	1
2	89	158.1	60.4	24.2	21	20	33.1	98	98	1	0.86	1.17	1.33	1.06	1.12	1.24	1.23	0.96	0.93	39.69	41.31	42.26	19.81	17.57	15.48	59.57	58.97	57.26	2.92	1.79	1.24	2.92	1.79	1.24	6.01	2.16	1.97	5.31	5.85	10.15	4.58	2.83	1.2	1	8	3	1	2	1
2	85	147.2	54.2	25	19	18	33.3	91	93	1	1.17	1.5	1.69	1.07	1.16	1.17	0.92	0.77	0.69	42.63	45.73	49.04	15.33	10.62	4.5	57.86	55.31	52.25	1.35	1.9	1.98	1.35	1.9	1.98	1.35	2.41	1.16	8.55	15.06	35.43	1.44	2.15	2.46	1	6	3	1	4	1
2	82	146.3	54.7	25.6	17	23	41.8	86	94	0.9	0.86	1.17	1.33	1.05	1.14	1.22	1.22	0.98	0.92	38.61	40.8	42.42	21.54	19.12	16	60.22	58.9	57.09	2.24	2.14	2.67	2.24	2.14	2.67	5.64	2.56	2.34	8.01	9.07	7.22	4.79	2.76	3.5	1	8	1	1	3	1
2	88	143	45.6	22.3	15	17	36.2	86	89	1	1.06	1.19	1.39	1.13	1.16	1.23	1.08	0.97	0.89	42.98	43.55	44.97	14.79	12.07	10.96	58.05	55.93	55.93	2.47	2.71	1.04	2.47	2.71	1.04	2.91	4.08	1.94	6.38	10.51	11.58	3.46	3.18	1.65	1	8	2	1	4	1
2	73	162.6	58.9	22.3	23	17	29.4	92	95	1	0.94	1.08	1.47	1.1	1.14	1.3	1.17	1.05	0.88	43.1	43.45	44.89	13.09	13	9.21	56.43	55.79	54.22	2.26	1.65	2.03	2.26	1.65	2.03	2.23	2.87	2.6	22.35	38.32	11.95	3.45	3.83	2.26	1	6	3	1	4	1
1	76	156.1	61.1	25.1	28	11	18.4	87	90	1	0.92	1.33	1.94	1.35	1.31	1.67	1.47	0.98	0.86	41.56	42.55	47.57	17.3	17.2	11.65	57.08	56.69	53.59	3.31	3.2	1.7	3.31	3.2	1.7	6.78	1.95	0.78	8.67	5.39	9.91	6.75	4.58	1.87	2	8	2	2	4	1
1	69	171	68.7	23.5	32	12	17.7	85	94	0.9	1.06	1.42	1.56	1.27	1.35	1.44	1.2	0.95	0.92	43.03	46.32	46.59	16.25	12.37	12.23	57.25	53.03	54.33	1.41	3.49	1.61	1.41	3.49	1.61	2.13	2.41	1.62	8.76	10.5	8.42	2.09	3.99	2.68	3	8	1	2	1	1
1	69	154	60.1	25.3	25	15	25.1	88	90	1	0.86	1.03	1.47	1.11	1.19	1.42	1.28	1.16	0.97	39	40.87	44.3	22.22	19.39	13.86	61.01	60.17	56.48	1.97	1.7	1.37	1.97	1.7	1.37	2.31	2.13	1.49	12.34	13.09	10.16	3.3	2.49	1.53	1	5	1	2	1	1
1	69	166.8	59	21.2	27	10	16.1	75	90	0.8	1.11	1.42	1.78	1.33	1.47	1.61	1.2	1.04	0.91	42.81	45.52	47.89	15.73	12.83	8.26	57.29	55.31	53.21	1.5	1.99	1.34	1.5	1.99	1.34	1.13	1.4	1.04	8.07	8.03	15.24	3.24	3.01	1.4	3	8	3	2	2	1
2	65	148.7	63	28.5	21	25	39	95	94	1	1.06	1.56	1.86	1.29	1.51	1.62	1.22	0.97	0.87	43.6	49.34	50.1	14.37	6.17	5.74	56.81	51.69	50.86	2.82	2.03	2.03	2.82	2.03	2.03	2.61	1.08	0.94	19.5	22.93	20.13	4.22	4.35	3.34	2	8	3	2	4	1
1	71	159.5	62.7	24.6	23	20	39	91	84	1.1	1.11	1.33	1.53	1.21	1.32	1.42	1.09	0.99	0.93	41.36	42.57	43.76	19.12	17.25	15.17	58.73	57.93	56.24	1.15	0.98	1.65	1.15	0.98	1.65	2.16	1.95	1.51	7.69	5.37	3.95	2.08	1.49	1.98	2	6	3	2	4	1
1	68	163.7	69.4	25.9	25	24	34.1	95	95	1	1.06	1.33	1.53	1.23	1.39	1.48	1.17	1.04	0.97	40.78	43.34	45.29	20.53	17.17	13.24	58.94	57.62	55.44	1.53	1.76	1.6	1.53	1.76	1.6	1.16	3.15	1.67	6.07	6.79	4.83	2.71	3.13	2.03	3	8	1	2	1	1
1	72	165.6	73.4	26.8	30	20	26.8	90	98	0.9	0.94	1.56	2.11	1.28	1.44	1.69	1.36	0.92	0.8	40.49	44.43	46.88	19.51	11.46	5.21	59.67	56.04	52.5	2.63	1.12	2.17	2.63	1.12	2.17	5	1.2	2.68	16.76	4.32	32.16	6.04	1.84	3.48	1	5	3	2	4	1
2	66	152.9	82	35.1	22	42	50.6	111	111	1	1.08	1.33	1.58	1.18	1.26	1.32	1.09	0.94	0.83	40.5	42.47	45.65	18.46	16.12	11.86	58.49	56.82	54.96	2.03	1.13	1.78	2.03	1.13	1.78	2.05	1.74	1.55	5.11	7.61	7.81	2.03	1.66	2.53	1	8	1	2	4	1
2	74	156.4	55.6	22.7	19	20	35.8	86	89	1	0.78	0.92	1.17	0.89	0.92	1.07	1.15	1	0.92	40.59	40.29	42.96	19.64	18.72	15.38	60.04	59.09	57.24	3.26	1.75	1.07	3.26	1.75	1.07	4.91	2.21	1.5	10.67	5.69	8.53	4.72	2.66	1.73	1	6	1	1	3	0
2	77	152	52.5	22.7	18	19	35.2	87	92	1	1.03	1.14	1.25	1.14	1.15	1.21	1.11	1.01	0.97	41.74	42.4	43.74	16.79	15.09	12.82	58.35	57.8	56.46	1.28	2.18	1.67	1.28	2.18	1.67	2.21	2.12	2.3	11.63	9.28	14.04	1.71	2.54	1.81	1	6	1	2	4	1
2	73	149.6	53.2	23.8	19	18	33.9	86	93	0.9	0.94	1.28	1.53	1.03	1.23	1.35	1.09	0.96	0.89	41.36	42.62	44.99	15.77	14.35	10.58	57.2	56.24	54.58	1.92	1.46	2.11	1.92	1.46	2.11	2.44	2.1	2.59	10.72	10.25	6.58	3.53	2.57	2.58	1	8	1	4	4	1
1	76	173.8	63.6	21.1	27	19	28	89	91	1	1.03	1.31	1.58	1.25	1.41	1.54	1.21	1.08	0.97	40.62	42.86	45.15	19.49	17.31	14.41	59.1	58.07	56.18	3.75	1.61	1.4	3.75	1.61	1.4	3.28	2.46	2.49	11.09	5.73	5.25	5.85	3.1	1.3	3	8	1	2	4	1
1	76	167.9	73.4	26	29	21	28.6	92	98	0.9	0.89	1.11	1.36	1.15	1.21	1.34	1.3	1.09	0.99	40.49	42.3	43.35	18.95	15.19	12.93	59.3	57.59	56.15	2.22	1.83	1.68	2.22	1.83	1.68	3.55	1.74	2.23	16.59	15.55	10.05	3.51	3.04	1.77	2	8	3	1	4	1
1	74	163.8	79.8	29.7	30	27	33.2	96	102	0.9	1.11	1.22	1.42	1.16	1.22	1.35	1.04	1	0.95	43.47	44.5	45.99	14.11	12.2	8.67	57.49	56.7	54.93	0.72	1.67	1.33	0.72	1.67	1.33	2.53	2.51	2.61	8.99	12.59	16.05	1.22	2.09	2.36	3	8	3	2	4	1
1	77	162.7	71.4	27	28	21	29.4	90	92	1	0.75	0.89	1.19	0.89	1.03	1.18	1.19	1.16	0.99	40.53	40.82	44.32	20.38	20.3	17.04	60.73	61.12	58.42	1.45	2.73	1.65	1.45	2.73	1.65	2.71	2.85	1.44	5.69	7.92	5.12	3.39	3.6	2.05	1	1	3	1	3	1
1	76	163	66.1	24.9	25	21	31.4	86	94	0.9	1.08	1.28	1.67	1.24	1.36	1.56	1.15	1.06	0.94	42.83	43.71	46.18	16.38	14.45	11.37	57.56	56.99	53.64	2.1	2.57	1.89	2.1	2.57	1.89	2.57	2.29	1.61	8.53	8.43	6.56	3.57	5.88	2.33	3	8	3	2	2	1
1	72	165.6	60.6	22.1	26	13	21.3	82	94	0.9	1.06	1.31	1.67	1.29	1.43	1.63	1.22	1.1	0.98	42.51	42.92	46.26	19.44	18.15	12.42	59.85	58.45	55.1	1.59	2.54	0.59	1.59	2.54	0.59	4.44	2.6	2.39	6.31	4.3	5.54	3.13	3.31	1.05	2	8	1	2	4	1
1	70	164.5	50	18.5	24	7	13.5	73	84	0.9	1.25	1.64	1.83	1.42	1.62	1.65	1.13	0.99	0.9	43	45.96	46.57	14.33	8.25	8.16	56.34	53.2	53.06	2.29	2.97	2.07	2.29	2.97	2.07	3.02	5.58	2.89	9.06	12.94	11.55	3.37	3.54	1.78	4	5	3	2	4	1
1	72	173.1	72	24	32	17	22.9	91	97	0.9	1.22	1.61	1.89	1.38	1.52	1.6	1.13	0.95	0.85	43.13	46.22	45.76	15.96	11.78	9.86	56.87	54.53	52.86	2.16	1.86	1.78	2.16	1.86	1.78	2.3	1.51	2.06	10.85	7.07	12.65	4.26	2.37	3.02	3	5	3	2	4	1
1	72	172.6	74.7	25.1	35	13	17.2	94	95	1	0.97	1.25	1.64	1.22	1.37	1.57	1.25	1.1	0.96	42.18	43.93	45.64	16.96	13.66	10.28	57.55	56.38	54.18	2.9	0.94	1.16	2.91	0.94	1.16	4.71	2.79	2.42	12.67	10.91	8.73	2.84	1.95	1.66	5	5	3	2	4	1
1	66	162.2	61.5	23.4	26	15	23.9	82	93	0.9	1.39	2	2.31	1.49	1.72	1.74	1.07	0.86	0.76	43.33	48.45	50	15.6	9.88	6.35	56.13	52.71	51.32	2.25	1.34	1.79	2.25	1.34	1.79	1.14	1.95	2.33	4.49	12.73	23.15	2.22	1.41	2.59	3	8	3	2	4	1
1	76	163.5	60.6	22.7	27	12	19.5	80	92	0.9	1	1.36	1.67	1.21	1.43	1.6	1.21	1.05	0.96	41.9	44.96	48.7	17.11	13.22	8.87	57.55	55.59	52.52	4.29	0.94	1.94	4.29	0.94	1.94	3.64	2.2	2.27	6.62	4.83	5.64	7.3	2.67	3.75	3	8	3	2	4	1
2	71	150.4	56.3	24.9	19	21	37	83	91	0.9	1	1.22	1.61	1.18	1.19	1.37	1.18	0.97	0.85	41.96	43.81	45.8	16.6	12.27	8.54	58.47	55.88	54.2	2.67	1.13	1.37	2.67	1.13	1.37	4.77	1.14	0.72	12.71	16.49	21.71	5.25	2.09	1.85	2	6	1	2	4	0
2	76	151.1	64	28	20	26	41.1	95	98	1	0.94	1.11	1.47	1.09	1.15	1.28	1.15	1.04	0.87	39.42	40.68	43.62	18.09	15.94	13.52	57.35	56.72	55.48	3.98	1.38	1.26	3.98	1.38	1.26	4.62	2.04	1.08	9.38	8.98	16.27	4.58	2.62	0.85	1	6	1	3	4	1
2	74	148.9	44.7	20.2	15	15	34.2	80	85	0.9	1.03	1.36	1.58	1.25	1.31	1.4	1.21	0.96	0.88	42.49	45.27	46.39	15.57	10.51	10.04	58.06	55.08	54.74	1.69	1.88	2.11	1.69	1.88	2.11	2.51	2.35	2.41	8.26	14.5	20.19	2.31	1.91	2.57	3	8	1	2	4	1
1	76	171.5	69.9	23.8	27	21	29.8	92	94	1	0.97	1.25	1.72	1.18	1.28	1.46	1.22	1.02	0.85	41.54	43.7	47.98	18.97	16.85	9.43	58.78	56.3	52.69	2.93	2.34	1.17	2.93	2.34	1.17	2.89	1.87	1.46	6.44	10	5.67	4.58	4.2	1.96	2	8	1	2	4	1
1	69	160	66.2	25.9	26	20	29.6	93	97	1	0.94	1.25	1.56	1.12	1.23	1.39	1.18	0.98	0.89	40.86	44.17	46.08	19.54	15.97	13.03	58.04	55.72	53.92	2.48	1.12	1.56	2.48	1.12	1.56	2.69	1.51	1.69	6.65	4.18	9.35	4.02	1.2	1.72	2	5	3	1	4	1
1	78	162	45.8	17.5	22	4	8.8	72	83	0.9	0.97	1.39	1.64	1.12	1.26	1.4	1.15	0.91	0.85	42.03	47.13	49.92	18.38	11.72	8.54	58.52	54.46	51.76	2.46	3.15	1.5	2.46	3.15	1.5	2.56	2.11	1.81	10.33	8.04	14.96	3.37	4.51	1.61	2	8	1	2	4	1
1	82	163.6	56.2	21	26	8	14.4	81	87	0.9	1.03	1.36	1.75	1.26	1.38	1.54	1.23	1.02	0.88	41.49	43.37	46.5	17.3	12.16	7.64	58.79	55.65	53.33	2.43	1.82	1.87	2.43	1.82	1.87	2.65	1.8	2.68	7.6	13.6	5.91	2.83	2.37	1.56	1	8	1	2	4	1
2	74	153.3	58.3	24.8	20	22	34	83	93	0.9	1.19	1.47	1.75	1.18	1.26	1.23	0.99	0.86	0.7	43.42	45.21	48.58	12.96	9.84	4.59	56.28	54.66	52.22	2.01	2.18	2.49	2.01	2.18	2.49	2.62	1.39	1.52	14.97	16.66	35.26	1.81	1.82	2.21	4	8	2	2	4	1
1	71	163.5	70	26.2	31	15	21	92	100	0.9	1	1.56	1.81	1.26	1.53	1.61	1.26	0.98	0.89	42.28	44.77	46.92	18.62	14.68	10.84	58.61	56.4	54.39	1.15	1.18	1.2	1.15	1.18	1.2	1.49	1.69	1.46	7.64	8.81	6.88	1.76	1.29	0.92	3	8	3	2	4	1
1	70	170.4	74.4	25.6	32	18	23.5	90	98	0.9	0.94	1.33	1.58	1.15	1.39	1.52	1.22	1.04	0.96	42.38	44.72	45.02	15.49	11.39	9.66	57.87	56	54.53	2.67	0.63	1.3	2.67	0.63	1.3	2.99	2.22	1.96	8.39	11.97	15.37	4.1	1.24	1.66	5	8	3	2	4	0
2	70	157	61	24.7	22	20	33.1	90	92	1	0.92	1.33	1.86	1.12	1.3	1.46	1.22	0.98	0.78	38.02	42.14	45.44	22.4	16.63	10.95	61.38	58.54	54.93	5.13	1.88	2.23	5.13	1.88	2.23	3.43	2.08	1.6	13.36	8.4	14.53	8.87	2.72	1.95	2	6	3	2	4	1
1	76	165.4	68.7	25.1	31	14	20.1	90	94	1	1.11	1.36	1.89	1.31	1.37	1.63	1.18	1.01	0.87	43.17	46.4	48.75	13.65	11.04	5.2	56.19	53.72	51.83	1.77	3.28	1.97	1.77	3.28	1.97	5.05	1.43	1.84	17.35	9.54	14.68	3.07	5.22	2.59	1	8	1	2	1	1
1	76	166.8	57.9	20.8	27	10	16.9	79	87	0.9	0.97	1.39	2.03	1.39	1.53	1.74	1.43	1.11	0.86	42.64	45.85	48.05	17.16	12.97	9.14	58.58	55.81	52.53	2.66	2.94	1.74	2.66	2.94	1.74	5.68	2.06	2.22	11.65	9.62	17.19	4.51	3.96	1.9	3	8	3	2	2	1
2	71	159.8	48.8	19.1	20	11	21.8	75	86	0.9	1.25	1.53	1.75	1.32	1.36	1.47	1.06	0.89	0.84	44.33	47.04	48.12	10.99	6.2	4.44	55.44	53.1	52.73	0.92	1.76	0.84	0.92	1.76	0.84	2.09	2.76	1.83	4.4	8.07	10.18	1.55	1.47	1.21	3	8	3	2	1	0
1	66	162.8	72.6	27.4	28	22	29.9	98	98	1	1.33	1.61	1.92	1.37	1.43	1.56	1.03	0.89	0.81	43.29	45.97	46.61	16.95	16.61	11.29	56.34	54.03	52.57	2.63	2.33	2.18	2.63	2.33	2.18	1.61	2.24	1.47	8.31	20.53	23.66	3.94	2.7	2.61	5	5	3	2	4	1
2	65	152.2	48.1	20.8	19	13	26.6	75	88	0.8	0.92	1.33	1.75	1.03	1.25	1.38	1.13	0.94	0.79	41.12	44.44	46.28	16.94	12.65	10.3	58.65	56.26	54.52	3.65	1.23	2.32	3.65	1.23	2.32	2.07	1.41	1.87	10.63	10.17	7.58	5.5	1.77	2.05	4	5	1	2	4	0
1	85	168.3	58	20.5	25	12	19.8	82	89	0.9	0.75	0.97	1.47	1.2	1.24	1.48	1.6	1.28	1.01	40.95	42.91	44.82	21.16	17.75	13.62	61.36	60.23	56.45	3.91	3.28	1.65	3.91	3.28	1.65	7.74	5.13	2.21	34.69	14.05	6.47	5.36	5.61	1.75	3	8	3	2	2	0
1	76	167.2	57.5	20.6	24	14	23.4	78	89	0.9	0.94	1.08	1.42	1.1	1.15	1.31	1.16	1.06	0.92	40.81	42.43	44.72	17.98	17.5	14.09	58.87	58.33	56.78	1.38	1.58	1.18	1.38	1.58	1.18	3.2	1.96	0.97	11.73	8.16	5.02	2.44	2.3	1.96	2	8	3	2	4	1
1	83	166.1	71.1	25.8	29	20	27.6	95	98	1	0.86	1.17	1.5	1.1	1.3	1.43	1.28	1.12	0.95	39.05	42.49	44.09	23.04	18.39	13.39	60.53	58.52	56.43	1.56	1.42	2.27	1.56	1.42	2.27	4.01	2.02	1.6	9.32	6.66	4.94	3.17	1.65	3.16	2	8	1	1	3	1
1	75	161	66	25.5	24	21	33	93	94	1	0.89	1.22	1.47	1.24	1.32	1.42	1.39	1.08	0.96	39.91	43.83	45.02	23.4	17.88	15.9	61.81	58.94	57.06	2.11	1.3	1.03	2.11	1.3	1.03	4.78	3.02	2.58	9.78	12.8	14.54	4.06	1.98	1.46	1	8	1	2	1	1
1	79	162.6	71.4	27	28	22	30.2	92	95	1	0.97	1.44	1.72	1.12	1.27	1.4	1.15	0.88	0.81	43.67	44.7	46.38	17.16	13.64	11.82	58.15	55.56	54.14	1.61	1.61	1.75	1.61	1.61	1.75	2.93	2.36	1.07	11.6	5.99	10.95	2.1	1.79	2.3	2	8	1	2	3	1
1	69	162.7	62	23.4	26	16	25.2	84	93	0.9	0.75	1.17	1.53	1.06	1.23	1.36	1.42	1.06	0.89	37.44	41.96	44.8	22.63	15.25	10.53	59.74	56.99	54.92	2.08	2.27	1.86	2.08	2.27	1.86	5.02	2.75	1.34	19.17	11.75	8.14	3.5	4.03	2.12	1	8	2	2	4	1
1	76	171.7	60.1	20.4	25	15	25.4	81	89	0.9	1.06	1.36	1.58	1.29	1.4	1.55	1.22	1.03	0.98	40.58	42.77	44.31	17.38	12.76	11.08	58.05	55.65	54.96	1.42	2.4	2.89	1.42	2.4	2.89	2.36	3.09	3.79	11.75	7.27	28.72	1.71	2.95	3.82	3	3	1	1	4	1
1	79	156	69.4	28.5	24	25	36.6	100	100	1	1.03	1.33	1.67	1.1	1.22	1.38	1.07	0.92	0.83	40	41.89	43.66	20.09	16.59	15.26	58.13	56.05	54.98	1.45	0.86	2.69	1.45	0.86	2.69	2.92	2.28	1.79	8.1	3.79	16.03	3.06	2.08	2.03	1	8	1	2	4	1
1	70	162.6	63.4	24	24	20	30.7	92	89	1	0.89	1.22	1.44	1.18	1.29	1.4	1.33	1.06	0.97	40.09	42.63	43.81	25.77	21.89	20.35	62.62	59.79	59.29	3.23	3.32	2.02	3.23	3.32	2.02	7.21	4.82	2.4	14.6	12.45	7.29	6.04	4.05	1.77	1	8	1	2	4	1
1	80	168	66.2	23.5	26	19	28.2	96	95	1	0.81	1.03	1.19	1.12	1.23	1.26	1.39	1.2	1.06	39.27	41.45	43.68	20.35	17.38	14.42	59.69	59.2	57.89	2.38	1.37	1.42	2.38	1.37	1.42	3.45	2.57	2.94	25.6	9.31	15.94	3.41	2.49	1.27	1	8	1	2	4	1
1	82	171.6	69.1	23.5	27	20	29.5	94	100	0.9	0.86	1.11	1.44	1.09	1.17	1.36	1.26	1.05	0.94	40.35	42.79	44.87	21.69	17.74	13.58	60.23	58.16	55.26	2.36	2.37	1.8	2.36	2.37	1.8	7.8	2.2	2.35	24.18	8.38	8.02	3	3.69	2.47	1	8	1	1	4	0
1	84	156.6	63.7	26	24	20	30.5	87	94	0.9	0.81	1.08	1.33	1.05	1.06	1.27	1.3	0.98	0.95	40.58	42.75	45.44	17.7	14.78	10.16	58.79	57.06	54.56	3.33	1.84	1.82	3.33	1.84	1.82	5.27	2.79	3.07	11.64	13.65	13.12	5.48	1.95	1.82	2	8	1	2	4	1
1	75	167	64.2	23	29	12	19	80	92	0.9	0.78	0.89	1.53	0.98	1.05	1.41	1.27	1.19	0.93	41.46	42.79	48.61	18.78	17.94	10.49	58.36	56.29	52.78	1.85	2.95	0.79	1.85	2.95	0.79	3.97	5.09	1.9	10.88	24.01	12.18	3.73	4.91	1.58	3	8	1	2	4	1
1	78	174	75.8	25	33	17	22.5	89	96	0.9	0.86	1.19	1.44	1.13	1.27	1.42	1.32	1.06	0.99	41.44	43.84	45.63	20.38	15.34	12.8	60.3	56.79	55.51	1.6	2.08	1.89	1.6	2.08	1.89	4.61	1.86	2.68	19.6	8.69	12.92	2.35	2.05	2.34	3	8	3	2	4	0
1	78	166.1	54.6	19.8	22	13	24.6	84	87	1	0.89	1.11	1.44	1.13	1.29	1.49	1.27	1.16	1.03	41.11	42.54	44.44	19.34	16.06	14.03	59.81	57.74	56.67	2.3	1.98	1.76	2.3	1.98	1.76	3.32	3.86	2.61	16.97	9.73	7.48	1.99	1.9	2.25	2	8	1	2	4	1
1	73	174.1	67.3	22.2	30	14	20.5	88	91	1	1.22	1.33	1.75	1.32	1.36	1.56	1.08	1.02	0.89	42.26	41.77	44.86	16.1	15.6	10.84	58.36	57.62	55.14	1.23	1.18	1.2	1.23	1.18	1.2	2.44	2.39	2.23	7.24	11.3	6.88	2.1	1.21	0.68	2	5	1	2	4	0
1	85	163.4	58.2	21.8	25	12	20.5	80	88	0.9	1.03	1.31	1.5	1.3	1.32	1.41	1.27	1.01	0.94	40.63	43.39	44.46	19.79	16.44	15.17	58.49	57.11	55.69	3.47	1.15	2.3	3.47	1.15	2.3	7.79	2.43	2.53	9.66	2.94	5.8	6.44	1.91	2.51	2	8	1	1	4	1
1	77	165	67	24.6	28	17	25	86	93	0.9	1.08	1.33	1.78	1.29	1.35	1.54	1.19	1.01	0.87	40.93	43.76	46.71	20.09	14.22	10.36	60.65	57.85	55.76	1.9	2.12	1.79	1.9	2.12	1.79	4.95	3.18	1.56	9.95	9.26	13.65	3.22	4.15	1.62	2	8	1	2	4	1
1	67	165.8	68.5	24.9	26	21	31.3	94	96	1	1.11	1.75	1.97	1.34	1.54	1.57	1.21	0.88	0.8	42.87	45.93	47.49	17.67	12.05	9.41	58.57	55.37	53.97	4.31	1.32	1.87	4.31	1.32	1.87	5.27	1.92	0.78	15.23	9.77	8.11	7.01	1.63	1.51	1	8	3	2	3	1
1	66	170.5	62.2	21.4	29	17	16.5	87	90	1	1	1.22	1.61	1.26	1.29	1.52	1.26	1.05	0.95	42.2	42.66	45.47	16.12	15.42	10.42	58.59	58.39	55.89	2.71	2.32	1.68	2.71	2.32	1.68	5.56	3.4	2.35	9.7	7.96	22.01	3.81	3.34	2.01	3	2	1	2	4	1
1	67	165.2	66.2	24.3	30	13	19	89	92	1	0.89	1.39	1.56	1.36	1.44	1.46	1.53	1.04	0.94	41.46	43.66	44.53	20.03	17.22	15.96	58.05	56.47	56.38	3.56	1.34	0.8	3.56	1.34	0.8	3.4	1.6	1.43	7.46	10.03	4.74	5	2.09	0.95	2	2	3	2	4	1
1	75	159.8	63.2	24.7	26	17	27.4	88	89	1	0.89	1.47	1.58	1.06	1.33	1.38	1.19	0.9	0.87	41.26	44.03	44.75	16.39	11.53	10.22	57.82	56.11	55.11	3.38	1.36	0.69	3.38	1.36	0.69	6.45	1.58	1.34	10.3	4.2	3.24	5.12	2.18	1.42	1	8	2	2	1	1
1	71	158.5	66.1	26.3	26	19	29	92	90	1	0.94	1.22	1.67	1.23	1.25	1.49	1.3	1.02	0.9	42.34	43.79	47.37	16.25	16.12	11.48	56.54	57.19	54.7	0.99	2.73	2.3	0.99	2.73	2.3	4.01	2.41	1.91	13.74	9.75	7.67	2.06	4.36	2.76	2	8	1	2	4	1
1	82	162	59.6	22.7	25	15	24.4	85	88	1	1.06	1.25	1.56	1.16	1.33	1.38	1.1	1.06	0.89	42.61	42.57	46.46	18.68	17.57	11.58	58.39	57.43	54.5	1.52	2.54	1.94	1.52	2.54	1.94	2.97	2.18	1.51	6.43	5.65	8.9	2.56	3.42	1.93	2	1	1	2	4	1
1	65	164.6	56.3	20.8	25	11	19.2	75	90	0.8	1.08	1.44	1.69	1.48	1.5	1.56	1.37	1.04	0.92	44.42	46.02	47.65	16.37	15.11	11.01	57.04	56.87	54.33	2.44	1.7	1.84	2.44	1.7	1.84	2.23	1.39	2.1	5.52	8.46	9.69	3.43	1.46	2.47	4	8	3	2	4	1
1	72	171.3	56.1	19.1	26	9	15.4	82	82	1	1.14	1.5	2.14	1.38	1.66	1.92	1.22	1.11	0.9	42.28	43.07	45.43	14.71	11.75	8.24	56.79	55.12	53.45	1.43	0.67	1.48	1.43	0.67	1.48	2.03	1.09	2.57	12.46	6.95	14.56	1.52	2.34	1.18	3	8	3	2	4	0
1	74	162	65.5	25	29	14	21.7	88	91	1	1.11	1.78	2	1.11	1.74	1.82	1	0.98	0.91	44.93	45.08	45.49	12.81	11.68	12.31	55.41	54.71	54.29	2.19	1.39	3.03	2.19	1.39	3.03	1.29	1.4	3.83	2.91	4.19	13	2.71	2.48	2.99	2	8	1	2	4	1
1	72	163.3	75.8	28.4	32	19	25.4	95	98	1	1.19	1.36	1.5	1.25	1.34	1.41	1.05	0.98	0.94	42.75	43.26	45.14	15.66	13.61	10.12	57.67	56.87	54.99	1.62	1.95	1.64	1.62	1.95	1.64	2.32	2	2.2	12.81	7.29	8.56	1.85	3.1	3.14	1	8	3	2	4	1
1	69	168.8	64.2	22.5	30	11	17.1	79	94	0.8	1.08	1.44	1.78	1.27	1.45	1.52	1.18	1	0.86	41.59	44.37	45.74	18.15	14.84	11.02	58.7	56.92	54.26	2.31	1.45	2.33	2.31	1.45	2.33	4	2.04	2.46	7.35	9.82	20.5	3.31	1.88	2.38	4	8	3	2	4	1
1	82	165.8	71.4	26	27	21	30	98	101	1	0.75	1.06	1.56	1.04	1.1	1.4	1.39	1.04	0.9	39.45	41.21	44.04	19.27	17.32	14.63	56.96	57.83	56.12	2.12	1.04	2.26	2.12	1.04	2.26	5.01	1.74	1.65	22.76	7.78	4.37	3.18	1.72	2.31	3	8	1	2	4	1
1	73	153.5	42.9	18.2	21	5	11.3	68	79	0.9	1.06	1.42	1.72	1.13	1.26	1.4	1.07	0.89	0.81	44.43	47.81	49	13.75	5.88	4.47	58.09	53.94	53.47	2.07	1.38	1.44	2.07	1.38	1.44	2.31	1.04	0.88	11.29	7.07	22.2	2.93	1.37	0.91	3	8	2	2	4	0
1	72	149.8	44.4	19.8	21	7	14.8	70	81	0.9	0.78	1.03	1.56	0.98	1.09	1.44	1.26	1.06	0.92	40.17	43.08	47.3	19.66	14.1	9.43	59.43	56.92	53.32	2.29	1.81	2.3	2.29	1.81	2.3	4.44	3.94	1.86	12.77	9.56	23.18	3.91	2.17	2.18	4	8	3	3	4	1
1	72	173.5	66.4	22.1	32	9	13.2	95	95	1	1.33	1.53	1.69	1.36	1.49	1.56	1.02	0.98	0.92	43.89	44.3	46.1	16.01	14.77	11.8	56.11	55.41	53.54	2.06	3.31	1.46	2.06	3.31	1.46	1.37	1.02	1.02	9.33	11.37	9.05	2.95	5.05	2.94	5	8	3	2	2	1
1	71	169.8	75.3	26.1	33	17	22.8	91	94	1	1.14	1.42	1.75	1.33	1.55	1.52	1.17	1.09	0.87	42.25	42.56	45.3	15.72	12.79	9.88	57.65	55.74	55.02	1.45	1.88	1.02	1.45	1.88	1.02	2.03	2.77	1.54	6.31	8.36	5.01	1.93	2.35	1.27	4	8	3	2	3	1
1	86	165	62.3	22.9	25	15	24.8	90	88	1	0.75	0.86	1.03	0.86	0.99	1.05	1.15	1.14	1.03	37.62	38.44	39.72	23.83	22.24	19.09	61.45	60.42	59.14	5.51	4.88	2.65	5.51	4.88	2.65	6.54	6.61	3.1	15.31	20.38	9.19	7.17	5.35	3.26	3	8	3	2	4	1
1	74	167.3	74.4	26.6	30	21	28.1	91	97	0.9	0.78	1.14	1.47	0.95	1.18	1.38	1.23	1.04	0.94	39.29	41.45	45.66	20.86	17.29	14.02	59.71	57	54.34	2.35	2.6	1.3	2.35	2.6	1.3	3.48	3.14	3.05	13.88	8.36	9.05	4.33	3.51	2.33	1	8	3	2	4	1
1	77	168.1	73.9	26.2	31	18	23.9	95	93	1	1.22	1.33	1.58	1.41	1.44	1.54	1.16	1.08	0.98	42.49	43.29	45.68	16.22	14.24	10.25	58.38	57.29	55.78	1.22	0.8	0.93	1.22	0.8	0.93	3.21	2.24	1.59	9.12	7.8	7.38	1.92	2.04	1.31	2	8	3	3	4	1
1	74	167.8	71.1	25.3	27	22	30.6	95	96	1	1.03	1.36	1.81	1.27	1.45	1.65	1.24	1.07	0.91	41.69	43.58	46.53	16.62	11.9	7.66	58.04	55.62	54.01	1.62	0.78	2.16	1.62	0.78	2.16	3.94	1.67	3.67	14.21	5.88	18.45	4.12	0.89	1.75	1	8	3	2	1	0
1	76	170	62.2	21.5	27	13	20.7	81	89	0.9	0.81	1.25	1.75	1.15	1.29	1.6	1.43	1.03	0.92	43.44	45.79	47.91	17.54	13.82	8.74	58.95	55.08	51.55	2.98	3.65	2.58	2.98	3.65	2.58	7.74	2.61	0.78	14.19	15.55	11.44	5.93	6.29	3.05	3	8	1	2	4	1
1	73	167.4	75.9	27.1	31	21	27.1	91	95	1	1.03	1.31	1.75	1.24	1.39	1.57	1.21	1.06	0.89	42.13	42.76	45.85	17.2	14.25	9.11	59.25	57.13	54.47	2.3	2.68	1.01	2.3	2.68	1.01	2.36	2	1.17	8.12	7.39	12.35	3.66	3.6	1.28	4	8	3	2	4	1
1	70	176	78.2	25.2	36	15	19	93	95	1	1.14	1.31	1.58	1.41	1.47	1.66	1.23	1.12	1.05	40.02	42.06	42.7	18.44	16.39	12.86	59.27	58.58	56.19	2.18	1.33	1.98	2.18	1.33	1.98	2.48	1.66	1.61	24.37	5.51	5.94	2.59	1.69	2.3	3	5	3	2	4	1
1	74	171	70.8	24.2	33	11	16	89	93	0.9	1.22	1.5	1.94	1.34	1.41	1.57	1.09	0.94	0.81	44.85	45.36	47.22	11.9	10.08	7.84	57.21	55.57	54.64	1.43	1.89	1.32	1.43	1.89	1.32	2.73	3.07	1.46	14.56	13.12	15.92	3.5	3.36	1.26	3	8	3	2	4	1
2	73	150.6	51.9	22.9	18	18	34.9	76	88	0.9	1.28	1.47	1.97	1.3	1.31	1.6	1.01	0.89	0.81	43.48	44.82	46.11	12.49	11.9	7.58	55.97	55.6	54.1	1.15	1.34	1.36	1.15	1.34	1.36	1.69	1.58	2.08	7.55	7.2	4.92	1.64	1.78	1.07	4	6	3	2	2	1
2	75	154.5	50.1	21	18	16	31.5	74	84	0.9	1.11	1.42	1.58	1.35	1.42	1.46	1.22	1	0.92	42.88	44.08	45.24	15.69	12.58	11.14	58.76	56.91	56.52	1.68	1.65	0.94	1.68	1.65	0.94	2.86	2.72	1.54	5.57	6.81	3.89	2.67	2.55	1.53	1	6	3	2	3	1
2	81	156.4	52.2	21.3	18	17	33	82	61	1.4	0.92	1.28	1.47	1.14	1.31	1.41	1.24	1.02	0.96	39.05	41.74	42.8	20.66	15.65	13.22	59.41	57.72	56.41	3.08	1.51	2.03	3.08	1.51	2.03	6.12	2.26	1.82	8.82	5.22	6.48	3.67	2.16	1.64	3	6	3	1	4	1
2	82	154.6	53.4	22.3	20	16	30.1	85	90	0.9	0.75	1.08	1.28	1.11	1.28	1.25	1.49	1.18	0.98	40.18	43.29	45.01	20.24	14.93	11.45	60.31	57.65	55.56	2.59	1.74	2.97	2.59	1.74	2.97	6.8	1.82	3.69	12.54	7.73	9	6.49	3.04	3.81	1	6	3	3	4	1
2	80	146.7	52.1	24.2	18	18	35	86	91	0.9	1.06	1.22	1.39	1.14	1.23	1.19	1.08	1.01	0.86	43.68	44.54	45.74	13.57	11.25	10.85	57.43	55.57	54.91	3.17	4.1	1.73	3.17	4.1	1.73	4.46	3.58	2.52	11.97	13.9	11.49	5.66	4.87	1.88	1	6	3	3	4	1
1	72	175.8	72	23.3	31	16	22.2	90	100	0.9	0.92	1.22	1.81	1.19	1.32	1.63	1.3	1.08	0.91	40.24	41.93	45.49	17.89	15.21	8.84	58.39	57.35	54.7	2.08	1.27	0.84	2.08	1.27	0.84	3.05	2.51	1.51	18.21	6.28	13.06	3	1.16	1.4	4	5	1	1	4	1
1	74	176.9	79.1	25.3	33	20	25.3	103	100	1	1.17	1.42	1.78	1.37	1.46	1.61	1.17	1.03	0.91	42.37	43.95	45.5	14.62	11.02	9.91	57.2	55.45	55.05	2.07	2.26	2.15	2.07	2.26	2.15	2.34	1.1	2.07	7.97	10.08	13.03	2.47	3.22	2.1	4	8	3	2	4	1
1	81	163	68.9	25.9	25	17	27.6	89	88	1	1.06	1.33	1.83	1.37	1.4	1.62	1.3	1.05	0.88	43.57	44.08	46.98	16.99	14.12	10.57	56.72	55.73	52.83	2.73	1.11	1.07	2.73	1.11	1.07	4.55	2.22	1.63	6.86	5.3	4.46	4.36	2.69	2.09	1	8	3	2	4	1
1	71	167.3	67.8	24.2	29	14	21.2	89	93	1	1	1.22	1.81	1.16	1.22	1.47	1.16	0.99	0.81	40.91	42.79	47.45	21.02	19.11	13.18	59.17	57.43	54.13	2.39	3	1.08	2.39	3	1.08	2.94	1.94	1.9	14.31	11.03	20.96	2.4	3.71	2.21	5	8	1	2	3	1
1	72	166.6	67.2	24.2	27	18	26.7	84	96	0.9	1.08	1.36	1.81	1.28	1.27	1.53	1.18	0.93	0.85	41.88	45.78	48.04	18.4	15.8	10.39	58.22	55.82	52.55	4.83	3.03	2.04	4.83	3.03	2.04	2.28	2.11	1.43	7.59	15.75	8.64	8.03	5.1	3.59	5	5	3	2	3	1
1	74	166.6	64.5	23.2	28	14	22.3	87	96	0.9	0.92	1.17	1.61	1.1	1.23	1.47	1.2	1.06	0.91	41.4	41.68	44.67	17.36	15.37	10.82	58.68	57.47	55.33	2.18	2.05	1.23	2.18	2.05	1.23	3.89	1.6	2.6	18.35	7.37	5.91	3.58	2.59	1.9	4	8	1	2	3	1
1	72	176.6	77.9	25	32	21	26.5	93	97	1	0.97	1.25	1.44	1.13	1.3	1.42	1.16	1.04	0.98	40.33	42.2	43.54	19	14.53	11.47	59.24	56.62	54.86	2.18	1.87	1.2	2.18	1.87	1.2	3.41	2.35	2.27	12.33	15.37	12.95	3.58	2.82	2.58	1	8	1	2	4	1
1	82	175	65	21.2	29	12	18.5	90	93	1	0.92	1.03	1.31	1.18	1.19	1.38	1.28	1.16	1.06	42.43	42.08	44.81	17	16.97	11.79	59.67	58.79	56.25	2.31	2.58	1.42	2.31	2.58	1.42	3.68	3.22	2.23	7.8	12.96	12.72	3.45	4.4	1.24	3	8	1	2	4	1
1	83	166	65.7	23.8	26	18	27.7	92	91	1	0.81	0.94	1.28	1.16	1.01	1.23	1.44	1.07	0.96	40.96	43.21	45.02	20.79	18.46	14.93	59.25	60.12	57.06	2.94	2.06	1.55	2.94	2.06	1.55	11.78	2.75	2.73	28.7	20	11.38	10.25	3.43	2.45	3	8	2	2	4	0
1	82	164.8	67.1	24.7	24	22	33.2	96	100	1	1.08	1.67	1.72	1.27	1.45	1.52	1.17	0.87	0.88	41.75	44.17	44.1	17.27	13.96	13.73	57.87	55.4	55.09	1.77	1.95	1.02	1.77	1.95	1.02	3.65	1.58	2.1	4.55	9.77	9.07	2.55	2.1	1.27	3	8	3	2	3	1
1	80	158.5	70.9	28.2	28	21	30	99	97	1	0.94	1.31	1.72	1.07	1.25	1.53	1.13	0.96	0.89	44.09	45.23	47.57	20.11	15.58	11.61	58.25	55	53	2.82	0.72	0.92	2.82	0.72	0.92	4.08	1.39	0.99	22.65	5.62	14.64	4.38	1.25	0.7	1	8	2	2	4	1
1	79	163.6	72.2	27	25	26	36.3	101	99	1	0.86	1.31	1.56	1.23	1.42	1.54	1.43	1.09	0.99	41.91	43.23	45.88	18.35	16.16	12.59	57.54	56.5	55.14	1.34	1.89	2.34	1.34	1.89	2.34	7.06	3.5	1.92	15.15	5.59	12.64	4.83	2.48	2.89	2	8	1	2	4	1
1	81	161.7	55.6	21.3	24	12	21.3	84	89	0.9	0.81	1.22	1.64	0.99	1.18	1.43	1.24	0.96	0.87	39.74	41.91	44.11	17.34	11.51	9.77	57.02	53.63	53.02	4	1.55	2.15	4	1.55	2.15	7.65	1.58	2.25	15.16	17.56	10.24	6.77	2.21	2.74	1	8	3	4	4	1
1	66	162.1	71.9	27.4	29	20	28.2	90	95	0.9	1.28	1.56	1.89	1.25	1.38	1.57	0.98	0.89	0.83	45.46	48.73	49.5	13.04	9.32	9.42	55.22	53.67	52.1	1.08	2.33	1.28	1.08	2.33	1.28	1.83	1.6	1.39	8.69	7.1	35.43	1.58	3.09	1.43	2	3	3	2	2	1
1	66	165.8	71.8	26.1	29	20	27.3	97	92	1.1	1.06	1.28	1.72	1.4	1.42	1.61	1.33	1.11	0.94	43.14	43.1	44.48	19.08	18.74	13.52	59.59	59.03	55.34	4.12	1.55	0.8	4.12	1.55	0.8	7.32	2.59	1.06	14.81	9.02	11.82	6.91	2.03	1.62	1	1	4	2	4	1
1	68	168.9	67.2	23.6	30	14	20.6	91	92	1	0.92	1.17	1.5	1.11	1.25	1.4	1.21	1.07	0.94	41.46	42.26	45.5	19.49	18.17	14.05	59.12	57.94	55.27	4.2	4.13	1.79	4.2	4.13	1.79	5.71	2.68	2.31	15.78	11.92	8.87	7.14	6.9	2.69	2	8	3	2	4	1
1	65	172	65.3	22.1	31	11	16.2	77	93	0.8	1.47	1.89	2.11	1.51	1.61	1.7	1.02	0.85	0.81	46.86	49.12	48.64	12.69	8.61	7.44	56.49	53.23	53.35	4.57	2.66	3	4.57	2.66	3	3.23	2.47	1.54	16.31	23.86	8.5	5.79	4.15	3.93	3	8	3	2	4	1
1	73	169.5	75.9	26.4	32	20	25.9	99	100	1	1	1.17	1.56	1.21	1.3	1.54	1.21	1.11	0.99	40.68	43.69	45.66	21.13	18.02	14.45	59.49	57.55	55.49	2.03	1.1	1.14	2.03	1.1	1.14	2.32	3.96	1.82	8.53	7.85	4.84	3.59	2.2	1.5	4	5	3	2	4	1
1	70	156.6	62.9	25.6	26	17	26.7	90	92	1	0.86	1.06	1.42	1.15	1.24	1.39	1.34	1.18	0.98	40.37	42.04	44.1	20.22	16.6	16.89	60.07	58.47	59.1	1.97	1.91	7.94	1.97	1.91	7.94	4.21	2.43	2	9.75	9.04	30.67	3.43	2.54	9.36	2	8	1	2	3	1
1	72	170	75.8	26.2	29	24	32.2	98	97	1	0.94	1.11	1.42	1.09	1.2	1.4	1.16	1.08	0.99	39.81	40.18	44.32	21.16	18.45	15.53	59.48	58.89	55.93	4.46	5.93	2.14	4.46	5.93	2.14	5.36	1.81	2.38	10.54	7.67	12.02	5.96	10	3.34	3	8	2	2	4	1
1	76	163.9	70	26.1	27	20	28.6	96	100	1	0.69	1.03	1.42	0.98	1.17	1.4	1.41	1.14	0.99	38.37	39.61	43.54	25.18	19.98	16.33	63.27	58.46	56.58	3.4	2.16	2.76	3.4	2.16	2.76	8.3	4.34	5.85	17.04	8.61	22.59	6.89	2.97	4.95	3	8	3	1	4	1
1	67	163.4	65.2	24.4	27	17	25.3	82	97	0.8	0.97	1.39	1.75	1.21	1.3	1.51	1.25	0.93	0.86	43.37	46.32	49	18.34	14.06	10.3	58.68	55.56	53.32	2.03	1.41	1.39	2.03	1.41	1.39	3.51	2.09	1.7	12.96	2.35	19.02	3.19	1.41	1.86	4	5	3	2	2	1
1	66	179.5	74.2	23	33	16	21.3	86	98	0.9	1.25	1.58	2.06	1.61	1.67	1.9	1.29	1.05	0.92	43.8	44.53	48.16	14.21	13.47	9.11	55.56	54.99	51.84	4	4.51	1.74	4	4.51	1.74	3.9	1.54	1.02	12.63	9.97	14.89	6.63	8.23	0.77	3	8	1	1	4	1
1	69	170.1	65	22.5	29	13	19.8	81	83	1	0.89	1.31	1.53	1.19	1.38	1.36	1.34	1.05	0.89	42.35	44.48	46.55	19.34	13.76	12.24	59.37	55.4	53.31	3.84	1.71	2.84	3.84	1.71	2.84	7.47	4.12	2.13	22.59	15.42	7.58	5.85	2.01	3.86	3	8	3	2	4	1
1	65	170.1	78	27	34	18	23.5	91	99	0.9	1	1.31	1.72	1.32	1.44	1.67	1.32	1.1	0.97	39.02	42.06	45.19	20.52	15.31	9.28	59.54	57.37	54.47	2.06	0.99	0.84	2.06	0.99	0.84	4.01	1.65	2.36	9.74	6.06	8.8	3.36	1.69	1.96	2	8	3	2	4	1
1	72	165.2	80.1	29.4	31	24	30.5	98	104	0.9	1.06	1.22	1.5	1.31	1.32	1.45	1.24	1.08	0.97	42.52	43.09	44.32	15.4	14.43	12.02	58.55	57.73	56.07	3.14	1.5	1.44	3.14	1.5	1.44	3.47	1.59	2.38	12.41	4.75	14.38	5.28	2.92	2.48	3	8	3	2	4	1
1	68	166.7	78.7	28.3	33	21	26.7	98	103	1	1.11	1.42	1.64	1.32	1.46	1.62	1.18	1.03	0.99	41.18	43.21	44.59	17.53	13.85	11.32	58.82	57.06	55.57	1.46	0.81	2.53	1.46	0.81	2.53	2.91	2.43	2.24	6.84	7.44	10.72	2.94	1.12	3.66	3	5	1	2	2	1
1	74	160	72.9	28.5	26	26	35.7	98	98	1	0.83	1.17	1.53	1.12	1.28	1.4	1.34	1.1	0.92	40.28	41.86	44.08	19.51	16.28	10.61	59.79	57.94	55.51	2	1.09	1.92	2	1.09	1.92	5.49	2.52	2.27	4.26	7.9	21.46	5.07	1.41	2.21	3	8	1	2	3	1
1	69	166.3	74.8	27	30	21	27.6	97	91	1.1	1.03	1.25	1.64	1.43	1.45	1.58	1.4	1.16	0.97	42.92	43.64	44.14	15.68	13.79	12.59	58.96	57.54	56.55	3.19	1.83	1.65	3.19	1.83	1.65	5.39	2.27	1.69	26.38	17	5.46	6.27	3.22	0.83	2	8	1	2	4	1
1	75	162.5	69.7	26.4	28	19	27	91	95	0.9	1.25	1.17	1.5	1.43	1.45	1.54	1.14	1.24	1.03	43.15	43.21	44.31	15.33	15.71	13.47	58.6	59.11	57.78	1.48	2.01	1.42	1.48	2.01	1.42	2.24	5.21	1.12	9.78	15.33	10.81	1.33	4.08	1.26	2	8	1	2	4	1
1	76	168	60.1	21.3	24	16	27.1	90	96	0.9	1	1	1.36	1.17	1.18	1.35	1.17	1.18	0.99	43.93	43.46	46.97	15.24	14.77	10.48	58.94	58.23	57.2	1.23	1.76	1.96	1.23	1.76	1.96	2.43	5.66	2.38	8.31	14.82	8.18	2.34	4.9	2.76	1	8	3	2	4	0
1	68	163.8	59	22	24	15	25.2	84	87	1	1.08	1.44	1.78	1.38	1.53	1.71	1.27	1.06	0.96	39.57	41.89	45.41	18.41	14.86	9.01	58.37	57.7	54.59	2.05	2.56	0.71	2.05	2.56	0.71	2.45	3.54	1.64	6.04	7.81	8.27	3.37	4.14	0.92	2	8	3	2	2	1
1	78	167.9	73.1	25.9	25	27	36.5	95	98	1	0.94	1.08	1.56	1.2	1.2	1.52	1.27	1.11	0.98	40.85	40.34	44.3	19.16	21.32	11.84	60.02	60.06	56.29	2.49	1.47	1.95	2.49	1.47	1.95	6.27	3.04	2.33	8.75	31.81	10.92	5.45	1.92	2.33	1	8	1	2	4	0
1	67	164.7	71.7	26.4	29	20	28.3	89	93	1	0.83	1.28	1.42	1.11	1.3	1.35	1.33	1.02	0.95	38.9	42.11	43.03	20.34	14.93	12.89	59.38	56.67	55.66	2.51	1.03	1.82	2.51	1.03	1.82	4.81	1.68	2.45	11.09	20.57	5.13	4.59	2.56	1.67	2	8	2	2	2	1
1	65	168	68.1	24.1	28	17	25.3	90	92	1	0.97	1.19	1.44	1.34	1.34	1.52	1.38	1.13	1.05	39.48	41.56	42.88	20.06	17.44	13.57	59.39	58.56	56.31	2.3	2.13	1.5	2.3	2.13	1.5	4.94	4.62	1.94	6.65	19.64	7.59	4.31	1.8	2.06	2	5	1	2	4	1
1	71	177.6	78.9	25	31	23	29.3	91	101	0.9	0.97	1.42	1.81	1.26	1.5	1.69	1.3	1.06	0.94	41.44	43.86	46.7	17.47	12.55	7.13	58.9	56.28	53.65	1.62	1.38	0.53	1.62	1.38	0.53	3.17	2.06	1.6	6.61	5.58	6.61	2.67	1.29	0.69	2	8	3	2	4	1
1	73	159.4	72.3	28.5	28	22	30.3	98	97	1	0.92	1.19	1.58	1.07	1.26	1.47	1.16	1.05	0.93	40.36	42.3	44.33	18.74	14.66	10.28	59.48	57.07	54.45	2.18	1.18	1.06	2.18	1.18	1.06	2.8	1.97	1.58	6.36	6.52	7.09	3.05	1.53	1.62	2	8	3	1	4	1
1	77	161.4	58.9	22.6	25	13	22.1	83	89	0.9	0.83	1.33	1.39	1.1	1.42	1.47	1.32	1.07	1.06	40.32	43.44	43.58	20.88	13.47	13.19	61.2	56.67	56.3	3.21	0.91	1.2	3.21	0.91	1.2	4.52	1.11	2.22	19.4	12.83	5.36	4.78	1.97	2.47	1	8	1	2	3	1
1	66	160.4	60.7	23.6	25	16	25.5	84	92	0.9	1.06	1.25	1.94	1.2	1.32	1.64	1.13	1.06	0.84	41.45	42.62	46.53	16.05	13.81	7.13	57.58	56.43	53.07	2.74	2.03	1.07	2.74	2.03	1.07	2.16	3.41	2.61	8.72	10.82	16.2	3.81	3.29	0.89	4	5	1	1	4	0
1	65	170	72.1	24.9	32	16	22.3	91	95	1	0.86	1.28	1.69	1.25	1.39	1.62	1.45	1.09	0.96	40.53	43	44.87	18.26	13.99	9.57	58.92	57.34	54.78	6.09	1.65	2.44	6.09	1.65	2.44	14.52	2.71	2.88	9.86	6.92	7.18	10.97	1.95	2.3	3	3	1	3	4	1
1	65	174	73.3	24.2	29	21	28	93	94	1	0.81	1.11	1.86	1.12	1.27	1.64	1.39	1.14	0.88	38.58	41.37	45.47	22.63	17.37	10.38	61.14	58.63	55.09	4.19	1.87	1.25	4.19	1.87	1.25	6.56	3.31	1.97	20.47	8.49	10.28	7.03	2.98	1.35	3	3	3	2	4	1
1	66	166	68.2	24.7	26	21	30.7	91	91	1	1	1.42	1.69	1.28	1.38	1.4	1.28	0.97	0.83	41.83	43.65	44.18	17.74	13.86	11.35	59.65	57.12	55.98	1.72	1.25	1.59	1.72	1.25	1.59	4.08	1.98	1.96	10.63	10.82	7.55	2.47	1.5	1.48	3	3	3	1	4	1
1	66	167.8	71.1	25.3	30	18	24.7	93	95	1	0.89	1.33	1.83	1.15	1.36	1.66	1.29	1.02	0.9	39.44	40.91	44.28	19.88	16.22	10.7	59.24	57.13	54.8	2.89	1.18	1.38	2.89	1.18	1.38	3.4	2.09	2.26	6.38	4.36	6.97	4.22	1.05	0.91	4	2	1	2	4	1
1	73	166.4	63.5	22.9	29	12	19.5	80	93	0.9	0.94	1.19	1.58	1.18	1.26	1.47	1.25	1.06	0.93	41.63	43.49	46.3	17.38	14.92	9.26	59.09	58.51	55.25	3.17	1.71	1.99	3.17	1.71	1.99	3.84	2.17	1.8	18.87	10.85	18.12	4.57	2.05	2.25	1	5	3	2	2	1
2	70	155.8	61.9	25.5	23	19	31	86	92	0.9	0.89	1.44	1.56	1.15	1.37	1.39	1.29	0.95	0.89	40.73	43.89	44.68	17.7	12.88	11.48	58.96	56.77	56.16	3.63	0.82	1.08	3.63	0.82	1.08	6.22	0.99	1.34	20.44	8.46	5.76	5.83	1.25	1.39	1	6	3	2	2	0
1	67	169.5	68.7	23.9	31	14	20.7	86	94	0.9	0.92	1.19	1.53	1.21	1.32	1.56	1.32	1.11	1.02	40.21	42.26	44.26	18.9	14.92	11.34	59.49	57.18	55.88	2.32	1.42	1.66	2.32	1.42	1.66	3.11	1.57	1.44	16.4	10.06	10.38	3.98	1.16	3.17	5	5	3	1	4	1
1	70	168	72	25.5	34	11	15.9	93	98	0.9	0.92	1.19	1.47	1.23	1.31	1.45	1.34	1.1	0.99	39.22	42.03	43.77	19.57	14.58	12.75	58.87	57.18	56.38	3.03	3.78	1.31	3.03	3.78	1.31	4.01	3.46	1.46	8.27	8.4	7.08	4.96	5.37	1.86	3	8	3	2	4	1
1	72	171.5	74.7	25.4	32	18	24.1	93	97	1	1.03	1.5	1.69	1.28	1.46	1.57	1.24	0.97	0.93	41.59	44.71	45.3	15.74	10.44	9.86	57.42	54.85	54.85	1.55	0.66	1.25	1.55	0.66	1.25	2.53	1.11	1.18	9.98	7.98	10.04	2.32	1.28	1.52	1	8	3	2	4	0
1	73	166.9	67.2	24.1	29	16	23.5	91	93	1	0.58	0.89	1.22	0.77	0.89	1.06	1.33	1	0.87	41.33	42.62	44.41	17.14	13.87	10.69	58.53	56.83	55.43	2.09	1.52	1.43	2.09	1.52	1.43	4.1	2.71	1.11	16.89	9.27	6.55	3.94	1.75	2.25	4	8	3	2	4	1
1	70	176.6	80.6	25.8	35	18	22.7	97	103	0.9	0.94	1.44	1.83	1.2	1.43	1.57	1.27	0.99	0.86	40.68	43.24	45.5	19.28	14.92	8	59.8	56.76	53.33	3.06	1.63	1.2	3.06	1.63	1.2	6.22	3	1.66	17.25	31.58	10.41	6.35	2.4	2.4	3	2	2	2	4	1
1	65	162.5	65.8	24.9	27	16	25	86	97	0.9	1.06	1.36	1.83	1.41	1.48	1.71	1.33	1.09	0.93	40.75	41.94	45.8	17.09	15.47	9.48	57.75	57.54	55.1	2.53	1.63	1.44	2.53	1.63	1.44	4.21	2.1	2.06	7.02	6.4	7.25	3.05	1.79	2.49	3	8	3	2	4	1
1	75	168.9	73.6	25.8	30	20	27.2	100	97	1	1.08	1.42	1.67	1.24	1.45	1.55	1.15	1.02	0.93	40.37	42.37	44.1	18.66	14.53	13.02	59.46	58.97	56.97	2.31	6.64	0.75	2.31	6.64	0.75	2.49	1.14	1.45	8.71	8.73	8.64	3.82	10.24	1.46	2	8	1	2	4	1
2	70	153.8	52.7	22.3	18	19	36.6	81	94	0.9	0.97	1.31	1.75	1.18	1.25	1.41	1.21	0.96	0.8	40.68	42.13	45.88	19.06	15.51	8.71	59.9	57.87	54.59	1.95	1.9	0.87	1.95	1.9	0.87	2.47	2.77	1.31	8.61	15.03	11.48	3.27	2.46	1.93	1	5	1	2	4	0
1	72	162.7	60.7	22.9	24	17	28.4	91	91	1	0.81	1.14	1.56	1.1	1.21	1.39	1.37	1.06	0.9	41.79	43.02	44.77	18.27	14.8	11.3	60	57.4	55.79	4.91	1.04	1.11	4.91	1.04	1.11	9.51	1.93	1.34	11.19	9.56	6.91	9.28	1.97	1.55	1	8	1	2	3	1
1	65	165.5	66.1	24.1	31	11	16	79	93	0.9	0.83	1.25	1.61	1.26	1.38	1.61	1.51	1.11	1	42.04	44.07	45.17	17.85	12.32	8.83	59.59	55.93	54.67	2.48	1.19	1.41	2.48	1.19	1.41	6.44	1.88	1.99	24.84	12.8	12.08	5.35	2.08	1.36	4	5	3	2	4	1
1	69	163.4	68.5	25.7	25	23	34	96	101	1	1.08	1.25	1.58	1.27	1.37	1.62	1.18	1.09	1.02	41.78	42.17	43.95	17.86	16.8	12.42	59.45	59.09	56.21	2.09	1.02	0.8	2.09	1.02	0.8	2.38	1.85	2.76	14.21	4.14	8.9	3.59	1.45	0.84	2	5	3	2	4	1
1	68	179	82.6	25.8	33	23	27.4	96	102	0.9	0.81	1.36	1.61	1.04	1.4	1.54	1.29	1.03	0.96	38.46	42.42	44.18	23.71	16	13.13	61.96	57.94	57.01	2.11	1.49	1.33	2.11	1.49	1.33	5.24	2.28	1.99	13.62	6.99	3.77	4.23	2.96	1.58	3	8	3	2	4	1
1	66	167.8	67.3	23.9	28	17	25	87	92	0.9	1.17	1.44	1.86	1.35	1.49	1.64	1.16	1.03	0.88	40.56	43.07	44.51	17.15	14.82	11.74	58.04	57.89	55.68	1.64	1.41	1.47	1.64	1.41	1.47	2.47	1.15	1.54	3.5	4.72	8.03	2.69	1.52	1.47	3	8	3	2	4	1
1	66	174.6	78.7	25.8	31	22	28	101	104	1	1.06	1.39	1.64	1.44	1.49	1.61	1.36	1.07	0.98	39.87	40.93	42.44	18.97	16.67	13.24	59.03	57.6	56.2	1.79	2.84	0.7	1.79	2.84	0.7	5.01	5.61	1.11	13.03	7.47	11.53	4.24	4.12	1.22	4	8	3	2	3	1
1	69	167.8	73.2	26	30	20	26.8	87	101	0.9	0.97	1.17	1.67	1.21	1.27	1.51	1.25	1.09	0.9	40.51	41.28	44.87	18.65	17.13	10.58	59.17	58.61	55.45	3.31	1.98	0.55	3.31	1.98	0.55	4.01	1.98	1.62	9.9	6.16	4.68	4.81	1.88	0.63	4	3	3	2	4	1
1	69	168.3	78.7	27.8	31	24	30	93	102	0.9	0.92	1.39	1.81	1.19	1.41	1.63	1.3	1.01	0.91	41.62	44.39	45.86	17.54	11.59	7.55	59.62	55.98	53.59	4.52	1.39	1.24	4.52	1.39	1.24	6.58	1.59	1.09	11.35	7.15	14.13	7.55	1.73	1.79	3	8	3	2	4	1
[truncated: 56 more columns]
