# Supplementary material for: Estimating Health-Related Quality of Life Based on Demographic Characteristics, Questionnaires, Gait Ability, and Physical Fitness in Korean Elderly Adults
Source: Int J Environ Res Public Health. 2021 Nov 11;18(22):11816. doi: 10.3390/ijerph182211816 (PMC8624167; doi:10.3390/ijerph182211816)
Supplement: Supplementary file 1 [file ijerph-18-11816-s001.zip › Table S2. Results of the feature rank.xlsx]

## Sheet: Physical_Feture_Rank_PV
Rank	Features	FDR Adjusted p-value
1	Walking_distance_6m	0
2	Total_MF_SRI	0
3	Timed_up_and_go_3m_left	0
4	Timed_up_and_go_3m_right	0
5	Fear_of_falling	0
6	Sit_to_stand_5times	0
7	Stand_up_from_bottom	0
8	F_Walking_speed	0
9	F_Stride_length	0
10	P_Stride_length	0
11	P_Walking_speed	0
12	Dumbbellcurls_right	0
13	Handgrip_right	0
14	Total_ISI	0
15	Dumbbellcurls_left	0
16	F_Stance_phase	0
17	F_Single_support_phase	0
18	S_Stride_length	0
19	Handgrip_left	0
20	Total_PAs	0
21	Percent_body_fat	0
22	S_Walking_speed	0
23	P_Single_support_phase	0
24	F_Double_support_phase	0
25	Sex	0
26	Muscle_mass	0
27	P_Stance_phase	1e-10
28	Education	1e-10
29	P_Double_support_phase	4e-09
30	Total_number_of_diseases	4e-09
31	Total_number_of_medicine_doses	1.1e-08
32	F_CV_Single_support_phase	2.62e-08
33	Height	1.004e-07
34	S_Single_support_phase	1.314e-07
35	P_CV_Single_support_phase	2.556e-07
36	Experience_of_exercise	2.923e-07
37	S_Stance_phase	5.656e-07
38	Body_fat_mass	2.1839e-06
39	Household_member	3.4491e-06
40	S_Double_support_phase	4.0296e-06
41	F_Stride_time	8.2852e-06
42	S_CV_Single_support_phase	9.893e-06
43	S_CV_Stance_phase	1.31024e-05
44	F_CV_Stance_phase	1.38902e-05
45	Job	4.25579e-05
46	S_CV_Double_support_phase	5.43358e-05
47	Knee_joint_pain	6.75805e-05
48	antiinflammatory_painkiller	0.000132999
49	F_CV_Stride_length	0.000173045
50	F_CV_Stride_time	0.000173045
51	Cerebrovascular_Cardiovascular_drug	0.000222481
52	Gastrointestina_drug	0.000252247
53	Osteoporosis_drug	0.000339346
54	Single_leg_stance	0.000348402
55	Number_of_falling	0.000461123
56	Drinking	0.000530564
57	falling_history	0.000537962
58	S_CV_Stride_time	0.0007461
59	S_CV_Stride_length	0.0007461
60	Low_back_pain	0.000975428
61	Osteoporosis	0.00127816
62	Cerebrovascular_disease	0.00325661
63	Cardiovascular_disease	0.00347484
64	Age	0.00348603
65	Total_MMSE	0.00408325
66	P_CV_Stance_phase	0.00477435
67	Blood_viscosity_depression_drug	0.00719721
68	P_Stride_time	0.0091999
69	Hypertension_drug	0.0178521
70	Hip_joint_pain	0.0247765
71	Body_weight	0.0316389
72	Waist_circumstance	0.0407766
73	P_CV_Stride_length	0.0407766
74	P_CV_Stride_time	0.0407766
75	BMI	0.0730517
76	Social_relationship	0.0762939
77	Hip_circumstance	0.100255
78	Sleeping_pill	0.115328
79	Hypertension	0.130125
80	Diabetes_drug	0.184806
81	Hyperlipidemia_drug	0.22999
82	Glaucoma_Cataract	0.2382
83	Hyperlipidemia	0.248939
84	Smoking	0.311603
85	P_CV_Double_support_phase	0.349343
86	S_Stride_time	0.424635
87	Diabetes	0.429397
88	Respiratorydisease	0.473553
89	WHR	0.503971
90	Antipsychotic_drug	0.545017
91	Gastrointestina_disorder	0.613011
92	Residential_environment	0.627504
93	Sit_and_reach_left	0.638302
94	Sit_and_reach_right	0.68785
95	Liver_disease	0.68785
96	F_CV_Double_support_phase	0.808878

## Sheet: Mental_Feture_Rank_PV
Rank	Features	FDR Adjusted p-value
1	Total_MF_SRI	0
2	Walking_distance_6m	0
3	Total_ISI	0
4	Sit_to_stand_5times	0
5	Timed_up_and_go_3m_left	0
6	Timed_up_and_go_3m_right	0
7	Fear_of_falling	0
8	Dumbbellcurls_right	0
9	Dumbbellcurls_left	2e-10
10	F_Walking_speed	1.41e-08
11	Stand_up_from_bottom	3.35e-08
12	Total_number_of_diseases	3.35e-08
13	F_Stride_length	8.52e-08
14	P_Stride_length	1.33e-07
15	Total_PAs	2.582e-07
16	S_Stride_length	4.516e-07
17	F_Stance_phase	8.977e-07
18	Education	2.6211e-06
19	Experience_of_exercise	4.3192e-06
20	Muscle_mass	6.0564e-06
21	P_Walking_speed	8.6052e-06
22	F_Single_support_phase	9.988e-06
23	S_CV_Stance_phase	1.01263e-05
24	Total_number_of_medicine_doses	3.65448e-05
25	Household_member	4.00905e-05
26	Handgrip_right	6.39362e-05
27	F_CV_Single_support_phase	6.5278e-05
28	Cardiovascular_disease	7.5933e-05
29	Number_of_falling	8.64402e-05
30	Cerebrovascular_Cardiovascular_drug	9.61249e-05
31	Handgrip_left	0.000106652
32	falling_history	0.000127789
33	S_CV_Stride_length	0.000275012
34	S_CV_Stride_time	0.000275012
35	S_Walking_speed	0.000607128
36	P_Stance_phase	0.000744731
37	Total_MMSE	0.000880528
38	Single_leg_stance	0.00111717
39	Sex	0.00121741
40	Social_relationship	0.00165134
41	S_CV_Double_support_phase	0.00177585
42	F_Stride_time	0.00185114
43	F_Double_support_phase	0.00187637
44	F_CV_Stance_phase	0.00197841
45	Hip_joint_pain	0.0020628
46	Age	0.00337516
47	Height	0.00337516
48	Body_weight	0.00516394
49	P_Single_support_phase	0.00881247
50	S_CV_Single_support_phase	0.0123344
51	Low_back_pain	0.0130018
52	P_CV_Double_support_phase	0.0155965
53	Percent_body_fat	0.0165494
54	Sleeping_pill	0.0167906
55	S_Stance_phase	0.0178005
56	F_CV_Stride_length	0.0178005
57	F_CV_Stride_time	0.0178005
58	Hypertension_drug	0.020339
59	P_CV_Single_support_phase	0.0249742
60	Drinking	0.0272291
61	Osteoporosis_drug	0.0275326
62	Gastrointestina_drug	0.03492
63	Residential_environment	0.0377458
64	Osteoporosis	0.0377458
65	P_Double_support_phase	0.0412605
66	Diabetes_drug	0.0459257
67	Cerebrovascular_disease	0.0482716
68	Diabetes	0.0559675
69	S_Single_support_phase	0.0592554
70	Job	0.0686153
71	Blood_viscosity_depression_drug	0.110371
72	Knee_joint_pain	0.115181
73	Gastrointestina_disorder	0.131965
74	Hypertension	0.160032
75	WHR	0.179827
76	Hip_circumstance	0.237662
77	Hyperlipidemia	0.24414
78	S_Double_support_phase	0.267055
79	Sit_and_reach_right	0.286433
80	Glaucoma_Cataract	0.369238
81	Hyperlipidemia_drug	0.385772
82	Respiratorydisease	0.385772
83	P_CV_Stance_phase	0.385772
84	Smoking	0.423337
85	BMI	0.433266
86	Sit_and_reach_left	0.433266
87	P_CV_Stride_length	0.455768
88	P_CV_Stride_time	0.455768
89	S_Stride_time	0.455768
90	P_Stride_time	0.484814
91	Body_fat_mass	0.53003
92	F_CV_Double_support_phase	0.608595
93	Antipsychotic_drug	0.608595
94	antiinflammatory_painkiller	0.697057
95	Liver_disease	0.803346
96	Waist_circumstance	0.80855

## Sheet: Physical_Feture_Rank_FI
Rank	Features	RF Feature Importance
1	Total_MF_SRI	0.131518
2	Walking_distance_6m	0.128775
3	Stand_up_from_bottom	0.0744498
4	Timed_up_and_go_3m_right	0.0320663
5	Total_ISI	0.0317133
6	Total_PAs	0.027476
7	Single_leg_stance	0.0217263
8	Age	0.0159688
9	P_CV_Single_support_phase	0.0156005
10	F_CV_Single_support_phase	0.0142957
11	Sit_to_stand_5times	0.0141445
12	Fear_of_falling	0.0140944
13	Handgrip_right	0.013438
14	Total_number_of_diseases	0.0131665
15	S_Stride_time	0.012803
16	Timed_up_and_go_3m_left	0.0124461
17	P_CV_Double_support_phase	0.0119045
18	S_CV_Double_support_phase	0.0118661
19	P_Stride_time	0.0117768
20	F_CV_Double_support_phase	0.0117147
21	Handgrip_left	0.0114365
22	Dumbbellcurls_right	0.0108024
23	Percent_body_fat	0.0107492
24	F_CV_Stance_phase	0.0106449
25	S_CV_Single_support_phase	0.0106443
26	Body_weight	0.0103258
27	Sit_and_reach_right	0.0094529
28	S_CV_Stance_phase	0.0091472
29	S_Single_support_phase	0.0090954
30	F_Stride_length	0.0089863
31	P_CV_Stance_phase	0.0089335
32	S_Stance_phase	0.0087459
33	Sit_and_reach_left	0.0086685
34	P_Stride_length	0.0085876
35	Hip_circumstance	0.0084201
36	Total_number_of_medicine_doses	0.0083948
37	F_Single_support_phase	0.0083866
38	P_Stance_phase	0.0083014
39	BMI	0.0081343
40	F_Double_support_phase	0.0080752
41	S_CV_Stride_time	0.0080455
42	S_CV_Stride_length	0.008001
43	Height	0.0078595
44	F_Stride_time	0.0076971
45	F_Stance_phase	0.0076673
46	F_Walking_speed	0.0074773
47	F_CV_Stride_length	0.0074291
48	F_CV_Stride_time	0.0073881
49	P_Single_support_phase	0.0072571
50	Dumbbellcurls_left	0.0071815
51	P_Double_support_phase	0.0071521
52	antiinflammatory_painkiller	0.0071189
53	S_Stride_length	0.0071123
54	S_Double_support_phase	0.0066752
55	Total_MMSE	0.006392
56	Waist_circumstance	0.0062835
57	Body_fat_mass	0.0059891
58	Muscle_mass	0.0055579
59	P_Walking_speed	0.0053286
60	P_CV_Stride_time	0.0052113
61	P_CV_Stride_length	0.0051729
62	S_Walking_speed	0.0051174
63	Education	0.0030389
64	Diabetes_drug	0.0028986
65	Social_relationship	0.0023783
66	Knee_joint_pain	0.0023049
67	Number_of_falling	0.0023039
68	WHR	0.0021399
69	Cerebrovascular_disease	0.0021182
70	Household_member	0.0020333
71	Experience_of_exercise	0.0019496
72	Job	0.0018426
73	Residential_environment	0.0017538
74	Blood_viscosity_depression_drug	0.0017164
75	Osteoporosis	0.0016833
76	falling_history	0.0014035
77	Low_back_pain	0.0013938
78	Glaucoma_Cataract	0.0013686
79	Cerebrovascular_Cardiovascular_drug	0.0011819
80	Osteoporosis_drug	0.0010839
81	Respiratorydisease	0.0009439
82	Hypertension_drug	0.0009139
83	Cardiovascular_disease	0.0009085
84	Hypertension	0.0008299
85	Hyperlipidemia_drug	0.0007799
86	Diabetes	0.0007659
87	Gastrointestina_drug	0.0007655
88	Hyperlipidemia	0.0007633
89	Sex	0.0007355
90	Gastrointestina_disorder	0.0005896
91	Antipsychotic_drug	0.0004759
92	Drinking	0.0004464
93	Hip_joint_pain	0.000221
94	Smoking	9.35e-05
95	Liver_disease	9.32e-05
96	Sleeping_pill	8.88e-05

## Sheet: Mental_Feture_Rank_FI
Rank	Features	RF Feature Importance
1	Total_MF_SRI	0.26992
2	Total_PAs	0.0377135
3	Timed_up_and_go_3m_right	0.0265481
4	Total_ISI	0.0236376
5	Sit_to_stand_5times	0.022516
6	Single_leg_stance	0.0211343
7	S_CV_Single_support_phase	0.0189302
8	BMI	0.0176596
9	S_Stride_time	0.0172668
10	P_CV_Double_support_phase	0.0171865
11	Percent_body_fat	0.0159096
12	Hip_circumstance	0.0158438
13	F_CV_Double_support_phase	0.0151218
14	P_CV_Stance_phase	0.0139927
15	F_CV_Single_support_phase	0.0137388
16	S_CV_Stance_phase	0.0133344
17	Stand_up_from_bottom	0.0132473
18	F_CV_Stance_phase	0.0128628
19	Handgrip_left	0.0117067
20	Timed_up_and_go_3m_left	0.0110321
21	Total_number_of_diseases	0.0109761
22	Body_weight	0.0109587
23	Walking_distance_6m	0.0104608
24	S_CV_Double_support_phase	0.0102891
25	S_CV_Stride_length	0.0101663
26	S_CV_Stride_time	0.0101079
27	Sit_and_reach_right	0.0098917
28	P_CV_Single_support_phase	0.0097678
29	Handgrip_right	0.0097174
30	Body_fat_mass	0.0096703
31	Height	0.009612
32	S_Single_support_phase	0.0096075
33	Fear_of_falling	0.0094367
34	F_Single_support_phase	0.0094155
35	Sit_and_reach_left	0.0094056
36	Dumbbellcurls_left	0.009112
37	F_Stride_time	0.0091007
38	P_Stride_time	0.0084459
39	Education	0.0083398
40	S_Stance_phase	0.0080242
41	Number_of_falling	0.0079858
42	Waist_circumstance	0.0077594
43	P_Single_support_phase	0.0076027
44	S_Double_support_phase	0.0075341
45	S_Stride_length	0.0074087
46	F_Stance_phase	0.0073964
47	F_Double_support_phase	0.0072059
48	P_Stance_phase	0.0071966
49	F_Stride_length	0.0071309
50	P_CV_Stride_time	0.0070984
51	P_CV_Stride_length	0.0070256
52	Dumbbellcurls_right	0.0068467
53	Social_relationship	0.0067741
54	Total_MMSE	0.0067057
55	P_Double_support_phase	0.006688
56	F_CV_Stride_time	0.0066289
57	Age	0.0066116
58	F_CV_Stride_length	0.0066007
59	Muscle_mass	0.0060036
60	F_Walking_speed	0.0049205
61	P_Walking_speed	0.0047823
62	Household_member	0.0046631
63	P_Stride_length	0.0046094
64	WHR	0.0042834
65	Total_number_of_medicine_doses	0.0042532
66	S_Walking_speed	0.0040568
67	Residential_environment	0.0034894
68	Job	0.0033285
69	Knee_joint_pain	0.0023515
70	Diabetes_drug	0.0017483
71	falling_history	0.0016654
72	Experience_of_exercise	0.0014265
73	Drinking	0.0013386
74	Hyperlipidemia	0.0012211
75	Diabetes	0.0011963
76	Smoking	0.0011948
77	Blood_viscosity_depression_drug	0.0011689
78	Cerebrovascular_disease	0.0011494
79	Cardiovascular_disease	0.0009803
80	Hypertension_drug	0.0009219
81	Hip_joint_pain	0.0008816
82	Cerebrovascular_Cardiovascular_drug	0.0008795
83	Hypertension	0.000823
84	Gastrointestina_drug	0.0008214
85	Hyperlipidemia_drug	0.0007312
86	Sleeping_pill	0.0007105
87	Low_back_pain	0.0006697
88	Osteoporosis_drug	0.0005957
89	antiinflammatory_painkiller	0.0005701
90	Antipsychotic_drug	0.0005585
91	Osteoporosis	0.0005446
92	Gastrointestina_disorder	0.0005401
93	Respiratorydisease	0.0002977
94	Sex	0.0002846
95	Liver_disease	0.0001922
96	Glaucoma_Cataract	0.0001351

## Sheet: Physical_Optimal_Model_Details
Seed No.	LR_PV CNoF(33)	LR_FI CNoF(15)	RF_PV CNoF(31)	RF_FI CNoF(15)	SVM_PV CNoF(8)	SVM_FI CNoF(8)
1	13.7775	13.6174	14.1323	13.7324	13.9936	12.9145
2	14.0869	14.1372	15.0457	14.8575	15.4343	14.567
3	14.6648	14.7903	15.2788	15.0484	15.8799	16.3347
4	13.9605	13.8158	13.9481	14.3631	14.1683	14.1631
5	14.1985	14.0388	15.1016	14.3387	15.1443	15.2649
6	13.6543	13.1385	14.1125	13.7973	14.5441	14.1338
7	12.6479	11.8661	13.6547	13.445	13.9085	13.7008
8	14.7745	14.7356	15.0137	14.9597	15.2289	15.035
9	13.0766	13.0156	14.1022	13.9868	14.2332	14.1615
10	13.9593	13.7379	14.8795	14.775	15.3395	14.8542
11	12.8374	12.3619	12.5745	12.6608	13.149	13.3524
12	14.4046	13.8967	14.8622	14.7423	15.2487	15.4796
13	13.426	13.6408	13.9182	13.7725	14.9451	13.5524
14	13.7577	12.8052	13.4223	12.8946	13.6015	12.8789
15	14.6574	14.4519	14.5352	14.5261	15.8301	15.2051
16	14.7378	14.8233	15.7904	15.318	15.9674	15.0175
17	13.8591	14.0238	15.3804	15.1208	15.5976	15.2872
18	14.3138	13.9022	14.7843	14.5401	15.0816	14.894
19	13.645	12.9077	13.7217	13.8268	13.9784	12.8158
20	14.0409	14.3292	14.7896	14.592	16.2106	15.1414
21	13.781	13.7147	14.1	14.31	14.7153	14.3269
22	14.7456	14.8868	15.4847	14.9763	15.6035	15.1354
23	14.8165	14.5492	15.1383	14.7607	15.2564	15.3002
24	14.0616	13.6834	14.1639	14.0765	15.2634	14.3724
25	14.8497	15.041	14.6918	14.7131	15.1884	15.2287
26	14.4141	13.9185	14.6556	14.8869	15.1321	15.3972
27	14.4379	13.9956	14.9816	14.0242	15.1804	14.3061
28	12.5093	12.7053	13.1392	12.9358	13.2089	13.742
29	14.9233	15.1897	15.9427	15.9008	16.3656	16.1493
30	13.6833	13.8915	13.9417	13.8659	14.5482	14.3893
31	13.0987	13.2034	14.0464	13.8754	14.6321	14.0795
32	14.4647	14.4149	14.5968	14.9373	15.2432	14.4397
33	14.2718	13.7573	14.7303	14.555	14.7868	14.1321
34	13.6524	12.9187	13.4095	13.36	13.8522	13.4319
35	13.6157	13.2933	13.9549	13.655	13.7797	13.075
36	12.9149	12.7746	13.4274	13.6762	13.7162	13.5172
37	15.1765	14.6936	15.065	14.6604	14.9573	14.6263
38	12.5527	12.6261	13.2869	13.1527	13.1013	12.8805
39	13.1271	12.7596	13.889	13.55	13.5898	13.7029
40	15.0628	14.1765	15.1614	14.7389	15.0536	14.3895
41	14.1939	14.0397	14.2623	14.2258	14.2851	13.5269
42	13.3764	13.3217	13.2452	13.1767	13.9734	13.6359
43	14.5173	14.3651	15.5131	15.3384	15.0462	14.5913
44	14.5303	14.5095	14.1247	14.2125	14.6291	13.945
45	13.0888	12.9645	13.1201	12.6252	13.7678	13.2244
46	15.3841	15.4322	15.9266	15.3471	16.3389	16.0741
47	13.9533	13.5261	14.6484	14.7673	14.7696	14.4022
48	14.3355	14.3414	14.5643	13.9161	14.8041	14.6111
49	14.0067	14.0563	14.93	14.8216	15.3782	14.9339
50	13.0585	12.7181	13.4524	13.4775	13.9936	13.3722
51	13.609	13.6356	13.8954	13.518	13.5967	13.9979
52	13.4938	13.3333	13.5032	13.4635	13.9952	13.1507
53	14.5194	14.3137	15.0817	14.7429	15.533	14.8167
54	14.1717	13.6965	14.248	14.209	14.9813	14.8381
55	13.6051	12.8892	14.0219	13.6256	13.9314	13.4616
56	14.6047	14.6183	15.5772	15.0555	15.3796	15.0161
57	12.7977	12.9344	13.6143	13.3501	13.3296	13.4014
58	13.8911	13.6425	14.964	14.4512	15.0896	14.0878
59	14.3773	14.2731	14.6249	14.5534	15.186	15.2305
60	14.208	14.2311	14.1729	14.5097	14.6328	14.2789
61	13.8876	13.6572	14.2101	14.1168	14.5532	14.0537
62	13.7782	13.7459	15.5562	15.4884	15.6633	15.122
63	14.6466	14.1907	14.6896	14.4457	15.9729	15.4865
64	13.1855	13.1096	13.8403	13.5663	14.2135	14.3575
65	13.445	13.6654	13.5038	13.4653	14.6519	14.5022
66	13.5812	13.4896	14.0819	13.6915	14.8864	14.797
67	13.5357	13.3919	13.8679	13.8172	14.5399	13.3434
68	14.2556	14.0834	14.6148	14.7038	15.2861	15.1855
69	14.7434	14.5847	15.1842	14.7225	15.9151	15.2201
70	14.0212	13.9883	15.1183	14.7258	14.7978	14.6355
71	13.2778	13.2913	14.6734	14.3438	13.8779	13.7448
72	14.3038	14.0964	14.9947	14.8067	15.4053	15.3926
73	13.6787	13.6748	14.2934	13.9054	14.0915	14.5539
74	14.6833	13.9295	15.0998	14.7602	14.7523	14.6763
75	13.7361	13.9152	14.1556	14.1055	15.2215	15.0201
76	14.4689	14.5798	14.3367	14.3124	15.3903	15.0733
77	13.5303	13.5318	14.0499	13.617	14.3849	13.9764
78	13.6497	13.3224	13.5768	13.2611	14.4297	13.9294
79	13.4841	13.818	14.5464	14.1955	14.1771	14.1853
80	13.5128	13.5987	14.2229	14.3371	14.7954	14.2341
81	14.0514	14.0006	14.7997	14.2712	14.9262	14.5879
82	13.2356	12.8144	14.2064	14.0819	14.5818	14.2544
83	13.6046	13.3444	14.2438	14.0725	15.0612	14.9284
84	13.4434	13.2344	14.3362	14.2628	14.3335	14.7506
85	12.1977	12.5092	13.073	12.8683	13.3328	12.669
86	14.5234	14.3792	15.4359	14.9355	16.2225	15.5273
87	13.1875	12.4852	13.2386	13.2329	14.1161	13.3862
88	14.2822	14.04	14.9147	14.8888	14.9831	14.7965
89	15.2207	14.9672	15.3788	14.8767	15.8491	15.0686
90	13.5529	13.5522	13.7368	13.9511	14.4464	14.2053
91	13.4261	13.3484	13.8915	13.4952	14.1349	13.8821
92	11.9654	12.2361	12.8414	12.8545	12.9978	12.5813
93	13.4483	13.037	13.1223	13.3184	13.557	13.4559
94	14.5471	14.6762	14.7458	14.6101	15.2191	14.685
95	14.0818	14.0387	14.3367	14.1376	14.8395	14.3434
96	13.9982	13.8576	14.3957	14.1658	14.6646	14.3675
97	14.282	14.181	15.1252	14.9074	15.0267	14.6232
98	14.9182	14.9634	15.5508	15.024	17.1702	16.6075
99	14.9231	14.571	15.1876	14.8937	15.6197	14.8896
100	14.1183	13.1154	14.3489	14.3313	14.7762	14.5032
aRMSE	13.9278	13.7609	14.3987	14.2086	14.7617	14.3958

## Sheet: Mental_Optimal_Model_Details
Seed No.	LR_PV CNoF(12)	LR_FI CNoF(6)	RF_PV CNoF(18)	RF_FI CNoF(39)	SVM_PV CNoF(4)	SVM_FI CNoF(2)
1	10.8126	10.9214	10.4491	10.1138	10.3017	10.4689
2	11.7127	12.0747	12.0036	11.8498	11.8908	12.2273
3	11.1218	11.1227	11.4774	11.3001	11.6839	11.5607
4	11.1879	11.4347	11.6032	11.5298	10.975	11.3215
5	11.0277	11.0278	11.5994	11.2938	12.0374	11.6735
6	10.4407	10.0449	10.8729	11.0409	10.5739	10.2913
7	10.9001	10.9936	10.8747	10.5456	11.4019	11.3225
8	11.7367	11.3666	12.4431	12.166	11.9587	11.7854
9	11.889	12.1877	12.1323	11.9146	12.4288	12.483
10	11.5498	11.4908	11.7845	11.3556	12.4768	11.9421
11	11.211	11.1971	11.8523	11.9478	11.5759	11.2823
12	11.889	11.8854	12.1219	12.0827	12.4488	12.0341
13	10.8073	10.6223	10.9103	11.3423	10.8856	11.0834
14	11.4034	11.6715	12.0913	11.8528	11.9613	12.0971
15	12.9643	13.2438	12.4537	12.7657	13.4268	13.5791
16	11.113	11.1054	11.2409	10.9879	11.715	11.3187
17	11.899	12.1081	12.4173	12.7275	12.0833	11.9988
18	11.3779	11.6551	12.2919	12.1826	12.9428	12.667
19	10.9607	10.7941	11.6271	11.6597	10.9617	11.0942
20	11.1808	11.2092	11.5382	11.5639	11.573	11.5102
21	10.9066	11.0889	11.077	11.206	11.5074	11.4573
22	11.4471	11.3947	11.709	11.5247	11.5229	11.637
23	10.8524	10.5531	11.0787	11.4605	11.3144	11.2004
24	10.6077	10.1409	11.4673	10.8383	11.0231	10.8413
25	12.7642	12.9914	13.0048	12.6145	13.5895	13.4094
26	11.9928	12.268	12.4218	12.2619	12.7194	12.647
27	12.1775	12.349	11.9068	11.7397	12.9094	12.8011
28	10.5785	10.6286	11.0557	10.7875	10.4097	10.4994
29	11.97	11.8063	11.9338	12.1257	12.1876	12.2508
30	11.1729	11.2487	11.2419	11.1213	11.5579	11.5301
31	10.8645	10.7696	11.2249	11.0882	11.6067	11.5888
32	12.5228	12.7194	12.8772	13.4705	13.8275	13.5927
33	12.5146	12.6945	12.9085	12.612	12.9951	12.8234
34	10.818	10.7441	10.9763	10.9558	10.8672	10.8135
35	12.1661	12.1809	12.1273	12.1336	12.1819	12.0816
36	10.969	10.8906	11.0793	11.4169	11.1336	11.201
37	11.8503	11.9561	12.0109	11.9726	12.4068	12.2879
38	9.53575	9.17258	10.0946	10.1729	10.1478	10.0544
39	11.6854	11.8192	11.6549	11.4336	11.7853	11.8806
40	11.6475	11.312	11.4256	10.8571	11.2696	11.1649
41	11.074	10.779	11.6598	11.5833	11.3693	11.0631
42	10.0828	9.91108	10.5021	10.2203	10.2739	10.2363
43	11.7699	11.9828	11.6842	11.4945	12.2198	12.3611
44	11.4066	11.3563	11.737	11.6314	11.3062	10.795
45	11.3808	11.3804	11.6911	11.6469	12.1656	11.7751
46	10.8747	11.0526	10.9775	10.6511	11.1887	11.2403
47	10.7221	10.8644	12.0572	11.8168	11.491	11.3326
48	11.7729	11.8924	12.3005	12.2242	11.9925	12.1997
49	12.2732	12.4915	12.1867	12.2591	13.0736	13.2963
50	9.967	9.92689	10.793	10.609	10.4386	10.3421
51	10.6725	10.6382	10.8181	10.8903	11.3876	11.4311
52	11.297	10.8352	11.2094	11.049	11.3742	11.3933
53	10.6439	10.6196	10.9396	11.1046	11.3373	11.5362
54	11.8731	11.7647	11.784	11.8533	12.5568	12.0254
55	12.2963	12.455	12.5354	12.6176	13.1756	13.0725
56	11.3855	11.6054	11.7818	11.6238	11.9362	12.2335
57	11.774	11.7663	11.7779	11.7621	12.1854	11.927
58	12.0156	12.0526	12.6487	12.5985	12.639	12.3764
59	11.6489	11.6423	11.6308	11.702	11.9158	11.8077
60	11.8194	11.8178	12.4544	12.2151	12.8561	12.7198
61	11.2821	11.3025	11.2901	11.2761	11.7536	11.6385
62	11.1515	11.4053	11.5458	11.5033	11.3446	11.3814
63	12.0375	11.8214	11.9614	11.7025	12.103	12.1351
64	11.8365	11.9072	11.7945	11.8924	12.1559	12.0698
65	11.3763	11.1727	11.1827	11.0887	11.3448	11.0828
66	11.949	12.0017	11.9297	12.0167	12.8141	12.4059
67	11.7421	11.8473	11.6612	11.6687	11.6784	11.5877
68	10.8993	11.1933	11.1726	11.0057	10.921	11.0367
69	12.0011	11.9802	12.2447	12.3441	12.5644	12.2294
70	11.0443	11.1267	11.1823	11.9274	11.5399	11.2915
71	10.8724	10.765	11.2241	11.1012	11.0618	10.7122
72	11.9203	12.0266	11.8499	12.1929	12.5064	12.463
73	11.5237	11.6172	11.6698	11.5972	12.0202	12.0204
74	10.855	10.8646	11.0707	11.0462	11.0638	11.0489
75	10.4194	10.3818	10.4755	10.5309	10.7606	10.7227
76	10.7999	10.4667	10.9994	10.9619	11.2193	10.5376
77	11.0592	10.9111	11.6021	11.7199	11.3909	11.0842
78	11.1651	10.7753	11.7889	11.6411	11.5591	11.0874
79	11.0279	10.7454	11.381	11.2367	11.2981	11.0789
80	10.7967	10.9837	10.752	11.112	11.696	11.2604
81	11.0905	11.0671	11.8486	11.7097	11.7496	11.854
82	11.5539	11.5033	11.8839	11.8823	12.6692	12.3365
83	10.5736	10.7075	10.8642	11.2009	11.2155	10.8012
84	10.7966	10.5381	11.5576	11.3145	11.4272	11.1229
85	11.1568	11.2231	11.2145	10.9341	11.2977	11.3402
86	12.2284	12.1085	12.6645	12.3206	12.4901	12.4772
87	11.4421	11.3559	11.7716	11.8939	12.2208	12.0944
88	11.6762	11.6964	12.1322	12.4052	11.5749	11.3325
89	11.2143	11.1436	11.5966	11.7393	11.4757	11.4895
90	10.5217	10.7499	11.4622	11.3275	10.6252	11.014
91	11.748	11.7314	12.1576	12.2993	12.2708	12.3219
92	11.5994	11.6858	11.8749	11.9679	12.0975	11.4419
93	10.6862	10.5675	10.446	10.7244	11.0112	11.2525
94	11.7394	11.5326	11.7644	11.7727	12.1258	11.7295
95	12.5385	12.6209	12.7894	12.8865	13.0749	13.0265
96	11.2745	11.4601	11.5501	11.2366	11.8792	11.7565
97	11.4611	11.4612	11.6159	11.8172	11.794	11.7526
98	12.3331	12.1411	12.5906	12.4352	12.9574	12.7146
99	10.7811	10.992	11.5516	11.6386	11.1135	10.8581
100	11.6515	11.7228	11.8133	12.065	12.5973	12.3897
aRMSE	11.3681	11.3702	11.6416	11.6071	11.7961	11.6865

## Sheet: Best_Prediction_Models_Details
Seed No.	Physical LR_FI CNoF(15)	Mental LR_PV CNoF(12)
1	13.5973	10.6523
2	14.0327	11.5912
3	14.5356	11.1402
4	13.8556	10.9972
5	13.6562	10.9896
6	13.1787	10.1686
7	11.737	10.792
8	14.7312	11.7292
9	13.037	11.8473
10	13.7076	11.4151
11	12.2747	11.0897
12	13.833	11.8652
13	13.6175	10.679
14	12.7115	11.3365
15	14.4603	12.938
16	14.8455	10.9594
17	13.9358	11.8865
18	13.9408	11.3138
19	12.8425	10.9309
20	14.2702	11.2058
21	13.5888	10.9414
22	14.6959	11.3667
23	14.5033	10.7021
24	13.4906	10.393
25	15.0429	12.7781
26	13.975	11.9589
27	13.8782	12.117
28	12.5341	10.5606
29	15.1205	11.8009
30	13.7005	11.1273
31	13.1421	10.7726
32	14.3683	12.4477
33	13.643	12.3987
34	12.8836	10.6147
35	12.9209	12.1277
36	12.8294	10.9805
37	14.4782	11.7754
38	12.5207	9.43751
39	12.7481	11.628
40	14.0303	11.4263
41	13.9573	11.0708
42	13.0203	9.98232
43	14.1688	11.6549
44	14.4555	11.1903
45	12.979	11.3088
46	15.3151	10.8304
47	13.3036	10.6623
48	14.3126	11.7449
49	14.0998	12.1887
50	12.7553	9.84371
51	13.5615	10.5029
52	13.2366	11.1667
53	13.846	10.5318
54	13.7267	11.8069
55	12.8736	12.1248
56	14.4778	11.3092
57	12.8862	11.6061
58	13.3367	11.9864
59	14.2219	11.5275
60	14.0694	11.6745
61	13.6545	11.2461
62	13.6334	11.1019
63	14.1502	11.9725
64	12.9381	11.8471
65	13.4683	11.2485
66	13.4165	11.8644
67	13.2935	11.6015
68	14.1074	10.8558
69	14.495	11.8884
70	13.907	11.0408
71	13.0244	10.6571
72	14.0447	11.9173
73	13.4609	11.507
74	13.9842	10.6877
75	13.7283	10.2738
76	14.5748	10.5156
77	13.4925	11.1062
78	13.3304	11.1782
79	13.8412	10.9211
80	13.4682	10.7783
81	14.0065	10.8515
82	12.7868	11.4394
83	13.183	10.3749
84	13.2319	10.7388
85	12.4596	11.0751
86	14.3683	12.1046
87	12.4865	11.3575
88	13.8614	11.1722
89	14.8393	11.177
90	13.5876	10.563
91	13.388	11.5773
92	12.1008	11.4828
93	12.9672	10.6809
94	14.7002	11.6375
95	14.0614	12.3952
96	13.9079	11.2003
97	13.9624	11.2688
98	15.0079	12.3361
99	14.3973	10.7166
100	13.1764	11.4639
aRMSE	13.6799	11.2742
