# Supplementary material for: Estimating Health-Related Quality of Life Based on Demographic Characteristics, Questionnaires, Gait Ability, and Physical Fitness in Korean Elderly Adults
Source: Int J Environ Res Public Health. 2021 Nov 11;18(22):11816. doi: 10.3390/ijerph182211816 (PMC8624167; doi:10.3390/ijerph182211816)
Supplement: Supplementary file 1 [file ijerph-18-11816-s001.zip › Table S3. Raw data.xlsx]

## Sheet: Raw data_09032021
No.	Participants	Sex	Age_yrs	Height_cm	Body_weight_kg	BMI_kg/m2	Muscle_mass_kg	Body_fat_mass_kg	Percent_body_fat_%	Waist_circumstance_cm	Hip_circumstance_cm	WHR	S_Walking_speed_m/s	P_Walking_speed_m/s	F_Walking_speed_m/s	S_Stride_length_m	P_Stride_length_m	F_Stride_length_m	S_Stride_time_s	P_Stride_time_s	F_Stride_time_s	S_Single_support_phase_%	P_Single_support_phase_%	F_Single_support_phase_%	S_Double_support_phase_%	P_Double_support_phase_%	F_Double_support_phase_%	S_Stance_phase_%	P_Stance_phase_%	F_Stance_phase_%	S_CV_Stride_length_%	P_CV_Stride_length_%	F_CV_Stride_length_%	S_CV_Stride_time_%	P_CV_Stride_time_%	F_CV_Stride_time_%	S_CV_Single_support_phase_%	P_CV_Single_support_phase_%	F_CV_Single_support_phase_%	S_CV_Double_support_phase_%	P_CV_Double_support_phase_%	F_CV_Double_support_phase_%	S_CV_Stance_phase_%	P_CV_Stance_phase_%	F_CV_Stance_phase_%	Education	Job	Residential_environment	Household_member
1	Participant001	2	74	154	58.2	24.5	21	20	34.5	82	97	0.8	0.89	1.19	1.5	0.83	1.06	1.57	0.94	0.89	1.05	45.2	46.63	43.16	11.03	14.42	14.85	56.23	54.96	57.58	2.01	13.65	1.95	2.01	13.65	1.95	2.09	2.1	2.63	8.55	64.42	7.18	1.68	21.95	2.95	3	6	3	2
2	Participant002	2	66	156	54.6	22.4	19	18	32.8	80	93	0.9	0.83	0.94	1.31	1.21	1.02	1.21	1.45	1.08	0.93	38.34	40.7	43.11	24.55	17.3	13.05	61.86	58.3	56.17	2.37	2.22	1.22	2.37	2.22	1.22	5.11	1.87	1.09	21.34	7.95	10.49	5.79	3.17	1.77	3	6	3	2
3	Participant003	1	68	163	60	22.6	27	12	19.4	82	92	0.9	1.14	1.31	1.69	1.29	1.4	1.63	1.14	1.07	0.96	40.76	41.96	46.27	14.96	12.24	5.37	58.94	57.34	55.98	1.66	4.39	1.63	1.66	4.39	1.64	2.83	3.37	10.27	7.72	17.54	57.29	2.99	7.9	2.4	3	8	3	2
4	Participant004	2	67	153.4	53.4	22.7	20	16	29.9	87	97	0.9	1	1.11	1.39	1.3	0.99	1.38	1.3	0.89	0.99	41.28	44.87	43.18	15.13	9.46	13.89	56.5	54.33	55.93	3.28	2.03	1.96	3.28	2.03	1.96	3.96	2.92	2.52	8.81	13.68	30.07	4.58	2.76	3.09	4	6	3	2
5	Participant005	2	74	151.5	53.7	23.4	21	15	27.5	83	95	0.9	1.11	1.5	1.69	1.27	1.4	1.53	1.15	0.94	0.9	40.5	43.52	44.06	16.86	12.82	11.73	58.14	56.21	55.78	4.11	1.68	1.1	4.11	1.68	1.1	4.05	1.52	1.03	5.59	12.94	7.7	5.13	2.51	1.25	2	6	1	4
6	Participant006	2	69	154.6	61.5	25.7	20	24	38.9	93	101	0.9	1	1.25	1.31	1.14	1.26	1.24	1.14	1.01	0.95	40	41.43	42.54	19.21	16.15	14.57	59.74	57.8	57.46	4.02	1.58	1.56	4.02	1.58	1.56	6.34	2.11	2.51	5.91	4.13	5.06	4.7	2.72	1.37	3	6	3	2
7	Participant007	2	69	154	60.6	25.6	21	22	36.3	87	97	0.9	1.06	1.22	1.47	1.21	1.27	1.42	1.14	1.04	0.97	38.85	40.3	42.38	21.17	17.7	14.21	60.45	58.85	56.72	1.8	2.16	1.34	1.8	2.16	1.34	3.09	3.31	1.67	5.09	6.02	3.05	2.61	3.67	1.38	4	6	3	2
8	Participant008	1	65	168	80	28.3	30	27	33.2	99	100	1	1.11	1.36	1.56	1.15	1.31	1.41	1.04	0.96	0.91	42.08	43.93	45.67	16.31	12.6	9.08	58.4	56.53	54.88	1.38	1.59	1.5	1.38	1.59	1.5	1.9	0.95	1.09	5.09	9.5	18.06	1.91	2.21	2.12	5	8	3	2
9	Participant009	1	68	163	67	25.2	30	14	21.2	90	94	1	0.97	1.22	1.56	1.13	1.26	1.46	1.17	1.03	0.94	42.83	44.6	46.28	15.54	11.34	7.59	58.03	55.83	54.02	1.55	0.85	0.88	1.55	0.85	0.88	3.04	2.23	2.27	15.88	17.14	10.98	3.38	1.71	1.18	4	8	3	2
10	Participant010	2	65	160.9	57.8	22.3	21	19	33.3	83	100	0.8	1.17	1.31	1.5	1.35	1.39	1.46	1.16	1.07	0.98	42.81	42.97	44.66	14.38	14.87	11.13	57.62	57.03	55.78	2.29	2.72	1.63	2.29	2.72	1.63	3.09	2.71	2.35	9.8	28.22	11.19	3.97	3.33	1.62	4	6	1	2
11	Participant011	2	70	150	55.2	24.5	20	19	34.1	87	92	0.9	1.31	1.53	1.78	1.3	1.39	1.43	0.99	0.91	0.8	42.23	44.21	44.23	16.2	12.26	11.72	58.66	56.47	55.95	1.17	0.73	1.46	1.17	0.73	1.46	2.5	1.77	2.37	3.5	9.51	8.96	2.41	0.77	0.96	4	6	3	2
12	Participant012	2	65	162	57.3	21.8	21	19	32.2	79	95	0.8	1.03	1.25	1.75	1.19	1.32	1.57	1.15	1.05	0.9	42.03	42.47	45.38	16.46	13.76	9.87	58.41	56.7	54.94	1.78	2.32	1.15	1.78	2.32	1.15	3.24	1.95	1	8.59	8.12	6.47	3.53	3.15	1.27	4	6	3	2
13	Participant013	2	71	157	57.8	23.4	24	15	25.3	79	94	0.8	1.11	1.36	1.61	1.31	1.41	1.5	1.18	1.04	0.93	41.39	42.46	44.79	16.46	16.04	10.43	57.57	56.82	55.06	3.33	3.54	1.34	3.33	3.54	1.34	5.15	2.63	1.56	13.46	31.31	12.25	4.56	4.86	1.6	2	6	3	2
14	Participant014	2	72	156.4	61.1	25	21	21	34.8	90	96	0.9	0.83	1.03	1.11	1	1.14	1.04	1.21	1.11	0.94	40.15	40.86	43.03	18.8	17.28	12.88	59.09	58.24	56.03	1.19	2.15	1.42	1.2	2.15	1.42	3.29	2.24	1.59	14.13	18.44	7.71	2.69	1.73	2.06	1	6	3	2
15	Participant015	2	71	155.8	64.5	26.6	22	23	36.3	92	100	0.9	1.06	1.47	1.72	1.21	1.4	1.51	1.15	0.95	0.87	41.06	43.74	45.92	16.81	12.38	9.64	57.97	56.13	55.56	2.49	1.62	1.6	2.49	1.62	1.6	2.99	2.29	1.39	19.43	10.49	14.52	4.3	1.94	2.12	4	6	3	1
16	Participant016	2	77	151	54	23.7	19	17	32	82	92	0.9	1.03	1.22	1.47	1.24	1.27	1.32	1.21	1.04	0.9	41.65	43.5	45.54	16.42	12.37	8.79	58.26	56.08	54.58	2.11	3.19	2.34	2.11	3.19	2.34	4.1	3.43	1.62	7.83	13.45	14.64	3.63	4.76	3.23	3	6	1	2
17	Participant017	2	71	149	61.9	27.9	20	25	40.2	93	99	0.9	0.94	1.03	1.28	1.03	1.05	1.19	1.09	1.02	0.93	41.53	41.12	43	17.24	16.43	13.69	58.77	58.44	57.11	2.35	2.89	2.14	2.35	2.89	2.14	4.59	2.63	3.02	14.62	6.26	14.26	3.29	5.69	3.03	1	0	3	2
18	Participant018	2	65	155	61.4	25.6	21	23	36.8	87	100	0.9	1.03	1.11	1.28	1.24	0.96	1.24	1.21	0.86	0.97	40.06	44.41	40.8	18.69	10.01	16.69	58.93	54.72	58.51	1.99	1.22	3.65	1.99	1.22	3.65	3.33	0.97	1.63	11.31	14.93	7.36	4.03	1.1	5.37	2	6	3	1
19	Participant019	2	69	153	52	22.2	20	14	26.8	79	88	0.9	1.11	1.22	1.78	1.21	1.17	1.3	1.09	0.96	0.73	41.56	43.29	47.51	16.97	13.66	6	58.44	56.83	53.52	2.28	0.85	2.86	2.28	0.85	2.87	3.05	2.21	1.8	9.95	7.28	24.9	3.43	2.05	2.64	2	6	3	1
20	Participant020	2	65	150.8	53.6	23.6	19	19	35	88	93	0.9	1.11	1.25	1.64	1.09	1.15	1.29	0.98	0.92	0.79	42.11	43.55	46.1	16.55	14.41	7.47	58.49	57.42	53.42	1.99	2.91	2	1.99	2.91	2	1.48	2.68	2.6	16.2	12.82	10.45	3.31	3.48	2.09	2	5	3	2
21	Participant021	2	74	158	73.3	29.4	25	27	36.7	94	105	0.9	1	1.25	1.47	1.16	1.22	1.32	1.16	0.98	0.9	39.19	39.82	40.95	18.78	17.71	13.65	59.69	58.85	57.52	6.98	1.72	1.21	6.98	1.72	1.21	11.25	2.37	1.06	17.95	8.4	13.08	9.54	2.05	1.49	1	6	3	2
22	Participant022	1	75	165	75	27.5	26	21	30.1	92	99	0.9	1.19	1.56	1.67	1.37	1.56	1.7	1.14	1	1.02	39.78	44.51	42.81	13.44	10.13	6.7	58.25	55.78	55.88	4.39	1.45	1.6	4.39	1.45	1.6	4.17	1.64	2.58	22.91	21.39	33.84	7.77	1.77	2.31	4	8	3	2
23	Participant023	2	68	166	62.1	22.5	24	18	29.2	82	94	0.9	1.06	1.36	1.64	1.13	1.33	1.39	1.07	0.98	0.85	41.94	43.37	45.58	16.78	14.03	9.29	58.53	57.14	54.72	1.87	1.69	1.14	1.87	1.69	1.14	2.61	1.15	2.67	10.33	9.26	12.55	2.39	2.62	2.23	3	6	3	2
24	Participant024	2	69	158.5	57.3	22.8	20	19	33.5	85	97	0.9	1.06	1.17	1.56	1.26	1.23	1.43	1.19	1.06	0.92	41.53	41.39	43.28	15.83	15.65	11.94	57.45	57.56	55.5	2.13	4.03	1.84	2.13	4.03	1.84	3.23	2.21	3.15	6.28	10.04	4.19	4.03	5.46	1.9	4	6	3	2
25	Participant025	2	73	149	52.9	23.8	18	18	34.7	77	90	0.9	1.03	1.28	1.44	1.13	1.27	1.36	1.1	1	0.94	42.03	42.86	44.44	17.34	14.96	12.02	59.21	57.7	56.32	1.95	1.71	1.2	1.95	1.71	1.2	2.7	2.2	2.61	8.68	8	10.63	3.21	2.02	2.21	1	6	3	2
26	Participant026	2	66	152.5	63.9	27.5	22	24	37.1	92	101	0.9	1.08	1.33	1.58	1.12	1.24	1.34	1.03	0.93	0.85	39.61	40.79	43.87	14.79	12.2	3.25	58.19	56.82	54.51	2.3	2.29	2.43	2.3	2.29	2.43	1.69	1.81	3.11	8.69	12.22	66.63	2.59	2.31	2.33	3	6	3	2
27	Participant027	2	71	153	66.6	28.5	23	24	36.5	96	100	1	1.14	1.33	1.58	1.19	1.29	1.4	1.04	0.97	0.89	42.36	44.14	45.13	15.85	12.87	9.87	58.12	56.78	55.43	1.79	0.98	2.25	1.79	0.98	2.25	1.65	1.51	2.48	13.31	6.46	12.14	2.34	1.54	2.77	1	6	3	3
28	Participant028	2	68	152	68.4	29.6	20	20	35	93	95	1	1.22	1.42	1.89	1.18	1.28	1.33	0.96	0.9	0.71	41.02	41.36	46.63	17.86	16.05	6.74	58.67	57.41	53.01	1.8	1.89	1.74	1.8	1.89	1.74	2.5	2.97	1.29	10.56	7.83	27.52	2.98	2.17	1.62	1	6	3	2
29	Participant029	2	78	148	76.8	35.1	20	39	50.2	111	112	1	0.75	0.83	1	0.94	0.89	1.03	1.25	1.07	1.03	37.58	38.87	39.9	23.41	22.07	19.95	60.87	61.33	59.53	2.33	3.13	2.3	2.33	3.13	2.3	6.13	5.02	1.72	10.07	14.79	4.32	3.35	3.77	1.87	1	6	3	3
30	Participant030	2	70	144.5	57.6	27.6	18	24	41.2	88	96	0.9	1	1.03	1.22	0.91	1.04	1.15	0.91	1.01	0.94	43.44	41.52	43.11	13.62	18.69	14.94	57.3	59.64	58.26	3.13	2.4	1.51	3.13	2.4	1.51	2.66	2.57	2.33	9.79	9.73	12.14	3.81	2.86	2.3	1	6	3	3
31	Participant031	2	65	147	40.3	18.6	13	14	34.2	66	84	0.8	1.03	1.08	1.31	1.11	1.11	1.22	1.08	1.02	0.93	40.98	41.37	42.93	17.79	16.55	14.39	58.85	58.36	56.6	1.8	1.71	1.83	1.8	1.71	1.83	2.03	1.08	1.72	4.68	8.33	10.92	2.55	3.37	2.27	3	6	3	1
32	Participant032	2	68	149	58.6	26.4	18	25	41.8	86	98	0.9	1.11	1.31	1.61	1.13	1.23	1.38	1.02	0.94	0.86	43.38	45.52	46.29	13.54	9.43	7.86	56.92	54.95	54	2.3	1.48	2.5	2.3	1.48	2.5	2.26	2.42	2.09	11.34	6.01	16.53	3.04	2.39	2.61	1	6	3	2
33	Participant033	2	71	153	55	23.5	21	17	30.6	81	89	0.9	1	1.47	1.75	1.06	1.34	1.45	1.06	0.91	0.83	40.91	43.56	44.81	18.01	12.05	9.34	59.26	55.75	53.98	2.41	1.19	1.09	2.41	1.19	1.09	3.65	1.52	2.07	6.46	10.16	11.03	3.51	2.45	2.18	1	6	1	2
34	Participant034	2	76	154.2	46.1	19.4	20	9	18.7	71	83	0.8	1.25	1.5	1.64	1.25	1.37	1.45	1	0.91	0.89	45.85	46.02	47.58	9.41	9.48	5.16	54.82	54.95	53.06	2.3	2.33	1.8	2.3	2.33	1.8	2.91	2.29	2.62	18.13	19.7	34.13	3.75	2.88	2.67	2	6	3	1
35	Participant035	2	77	154.2	45.7	19.2	21	7	16.1	71	83	0.8	1.17	1.44	1.72	1.26	1.38	1.48	1.08	0.96	0.86	43.56	43.94	47.76	12.46	11.08	6.47	56.23	56.32	53.9	2.64	5.68	2.36	2.64	5.68	2.36	2.86	1.36	1.34	24.55	13.49	11.26	3.35	7.58	2.19	2	4	3	1
36	Participant036	2	76	144	59.1	28.5	19	23	39.4	90	99	0.9	1.14	1.17	1.56	1.17	1.1	1.32	1.02	0.95	0.85	41.94	41.92	45.21	16.52	16.37	10.6	58.55	57.97	55.67	2.05	0.95	1.81	2.05	0.95	1.81	3.28	1.09	2.19	13.11	8.31	6.67	2.69	1.21	1.49	0	6	3	1
37	Participant037	2	80	144.4	48.8	23.4	17	17	34.5	81	87	0.9	0.83	1.08	1.39	0.99	1.11	1.28	1.19	1.02	0.92	41.05	42.34	44.26	17.82	16.31	12.09	59.23	59.54	56.47	3.19	3.32	1.3	3.19	3.32	1.3	4.12	2.82	1.84	8.52	8.78	8.22	4.59	6.12	1.55	2	6	3	1
38	Participant038	2	72	158	65	26	21	27	40.7	91	94	1	0.86	1.14	1.42	1.2	1.25	1.41	1.4	1.1	1	40.04	40.55	43.22	20.85	18.1	13.94	60.53	57.43	57.66	5.95	1	2.56	5.95	1	2.56	8.09	3.31	2.31	13.98	24.22	13.14	7.93	2.08	3.35	1	6	3	1
39	Participant039	2	80	154	38.3	16.1	15	10	25.1	60	84	0.7	0.61	0.78	1.03	0.94	0.94	1.06	1.53	1.2	1.03	37.47	42.01	43.93	25.71	17.07	11.36	62.76	58.38	55.37	3.49	6.68	4.37	3.49	6.68	4.37	7.03	5.88	5.68	23.82	45.47	16.41	7.75	11.39	5.8	1	6	3	7
40	Participant040	2	68	160	54.2	21.2	19	18	33.8	84	95	0.9	0.86	1.06	1.28	1.28	1.31	1.33	1.49	1.25	1.04	40.78	41.21	41.71	21.96	18.38	16.47	62.14	59.77	58.29	2.63	2.68	1.06	2.63	2.68	1.06	6.12	3.79	2.26	11.56	16.11	6.68	5.73	4.4	1.64	4	5	3	1
41	Participant041	2	72	149	59.9	27	19	24	40.6	88	100	0.9	1	1.22	1.47	1.12	1.23	1.29	1.12	1	0.88	39.18	40.64	42.23	21.64	19.27	17.26	61.26	59.58	57.63	4	2.78	2.28	4	2.78	2.28	3.23	2.54	1.67	16.8	6.47	24.48	6.31	3.24	2.6	1	6	3	1
42	Participant042	2	74	156.5	76.8	31.4	25	31	39.7	109	105	1	0.69	0.83	1.14	0.94	0.91	1.24	1.36	1.1	1.09	38.73	40.18	41.34	22.54	19.24	17.68	61.33	59.69	59.3	3.03	1.33	1.44	3.03	1.33	1.44	4.7	2.66	3.33	24.52	3.66	14.49	5.01	1.96	2.63	1	6	3	1
43	Participant043	2	74	157.5	75.9	30.6	26	28	37.3	97	101	1	1	1.22	1.56	1.16	1.16	1.38	1.16	0.95	0.89	41	43.61	44.44	15.76	14.99	11.53	56.59	57.44	55.7	2.54	3.95	1.31	2.54	3.95	1.31	5.99	3.41	1.95	15.03	30.97	10.4	4.26	4.68	2.01	0	0	0	0
44	Participant044	2	74	157.5	75.9	30.6	26	30	38.8	97	101	1	0.97	1.31	1.39	1.02	1.21	1.27	1.05	0.93	0.92	41.34	42.34	43.27	16.44	15.07	12.61	57.63	57.18	56	3.5	1.29	1.03	3.5	1.29	1.03	6.87	2.23	1.89	8.72	5.42	9.97	6.14	2.53	1.19	1	8	3	1
45	Participant045	2	73	154	65.2	27.5	21	27	40.9	94	99	0.9	0.75	0.94	1.19	1	1.06	1.23	1.33	1.13	1.03	40.21	42.49	43.69	21.14	17.12	14.13	61.85	59.94	57.93	6.86	2.38	2.33	6.86	2.38	2.33	6.99	3.59	2.64	23.64	6.63	10.07	12.21	3.86	3.36	1	6	3	1
46	Participant046	2	73	154	65.3	27.5	21	26	39.9	94	99	0.9	0.67	0.78	0.97	0.95	0.92	1.02	1.42	1.18	1.05	38.57	38.96	40.37	24.15	23.39	19.75	62.83	60.78	59.55	2.99	4.05	2.95	2.99	4.05	2.95	6.86	4.15	4.76	18.2	30.86	21.72	4.66	5.13	3.78	1	6	3	1
47	Participant047	2	80	150	49.9	22.2	18	16	31.4	77	89	0.9	0.89	0.97	1.06	1.03	1.11	1.06	1.16	1.14	1.01	41.35	41.02	43.45	18.95	18.6	13.55	60.37	59.54	57.27	2.29	1.85	2.88	2.29	1.85	2.88	4.42	3.3	1.98	16.96	11.87	14.85	2.91	2.76	3.09	1	6	3	1
48	Participant048	2	80	150	48.7	21.6	18	15	30	77	89	0.9	1.08	1.31	1.56	1.22	1.24	1.39	1.13	0.95	0.9	41.66	43.33	45.19	19.25	13.74	11.02	60.41	58.12	56.49	2.55	5.01	1.36	2.55	5.01	1.36	6.64	3.05	1.92	7.74	13.62	5.44	3.49	8.02	2.65	1	6	3	1
49	Participant049	2	75	155	65.8	27.4	23	23	35.5	98	95	1	0.83	0.97	1.14	0.96	1.06	1.21	1.16	1.09	1.06	38.42	39.74	40.43	21.3	18.23	17.34	59.52	57.89	57.49	3.39	2.08	1.55	3.39	2.08	1.55	5.26	3.48	3.58	13.84	6.12	13.69	6.33	2.13	2.33	1	6	3	3
50	Participant050	2	76	155	65.8	27.4	23	25	37.5	98	95	1	0.86	1.14	1.36	1.01	1.18	1.35	1.17	1.03	0.99	38.9	41.53	42.7	20.34	15.1	15.37	59.1	56.53	56.17	2.53	1.5	2.79	2.53	1.5	2.79	4.13	2.73	2.32	13.29	16.27	41.13	3.66	1.97	4.77	1	6	3	3
51	Participant051	2	78	150	58.8	26.1	18	24	41.1	97	97	1	0.72	0.92	0.97	0.97	0.88	0.92	1.34	0.96	0.95	38.97	40.03	40.78	18.8	15.79	16.08	57.82	56.49	56.7	2.6	3.32	2.36	2.6	3.32	2.36	6.55	4.5	3.67	6.65	8.69	16.02	5.97	4.32	2.23	1	8	3	1
52	Participant052	2	73	156.5	66.6	27.2	21	27	39.8	93	95	1	0.97	1.17	1.47	1.16	1.24	1.35	1.19	1.07	0.92	40.28	41.56	43.38	19.6	16.15	11.73	59.13	57.81	55.12	3.67	4.29	0.76	3.67	4.28	0.76	4.07	4.24	1.52	18.28	14.82	8.25	6.9	6.52	1.81	1	6	3	1
53	Participant053	2	73	156.5	68.1	27.8	22	27	39	93	95	1	0.78	0.94	1.19	0.99	1.08	1.24	1.28	1.15	1.04	39.18	40.28	41.99	22.56	20.05	17.31	61.67	59.55	59.72	2.74	3.29	3.87	2.74	3.29	3.87	4.35	3.1	3.55	15.55	9.97	18.67	5.49	4.63	5.02	1	6	3	1
54	Participant054	2	80	140	56.6	28.9	18	22	38.7	93	91	1	0.61	0.75	0.94	0.72	0.76	0.9	1.18	1.01	0.95	37.92	38.9	40.27	22.7	21.03	18.78	61.09	60.22	58.98	4.68	2.4	4.47	4.68	2.4	4.47	4.38	4.34	2.72	19.06	11.9	21.09	5.55	3.22	4.51	1	6	3	1
55	Participant055	2	78	141	41.7	21	14	14	33.2	78	85	0.9	0.83	1.14	1.36	0.98	1.12	1.29	1.18	0.98	0.95	40.68	41.43	42.19	19.77	17.15	16.45	60.95	59.13	58.75	5.05	2.15	2.64	5.05	2.15	2.64	5.12	3.89	3.61	19.07	9.24	10.76	7.04	2.97	3.32	1	6	3	4
56	Participant056	2	78	141	40.5	20.4	14	13	31.9	78	85	0.9	0.94	1.17	1.36	1.1	1.14	1.24	1.17	0.98	0.91	40.93	42.12	43.7	20.62	15.96	12.97	61.56	58.44	56.67	4.27	1.9	2.48	4.27	1.9	2.48	8.19	3.22	3.05	20.2	10.1	7.06	8.24	3.27	2.65	1	6	3	4
57	Participant057	2	74	154.5	52.9	22.2	19	17	32.8	83	90	0.9	0.94	1.06	1.36	1.07	1.13	1.3	1.13	1.07	0.95	38.89	39.68	41.77	22.44	21.32	16.45	61.55	61	58.11	2.33	2.33	2.03	2.33	2.33	2.03	3.85	2.69	1.5	8.98	9.26	9.5	3.48	3.79	2.69	1	6	3	1
58	Participant058	2	75	154	53.3	22.5	19	18	33.7	83	90	0.9	0.86	1.08	1.44	1.04	1.19	1.35	1.21	1.1	0.93	37.25	39.45	43.22	25.11	22.27	13.29	61.99	60.55	57.05	3.42	1.99	1.73	3.42	1.99	1.73	3.87	3.04	1.53	16.21	23	3.64	4.72	3.32	2.83	1	6	3	1
59	Participant059	2	69	156.1	67.5	27.7	23	26	37.9	94	99	0.9	1.25	1.44	1.67	1.23	1.29	1.35	0.98	0.89	0.81	44.36	44.38	45.8	12.98	13.76	10.18	57	56.46	55.43	2.3	2.1	2	2.3	2.1	2	2.38	1.95	1.78	7.06	35.73	18.4	3.45	2.77	1.86	3	5	3	3
60	Participant060	2	69	156.1	69.1	28.4	23	26	37.8	94	97	1	1.06	1.14	1.31	0.98	1.11	1.1	0.93	0.98	0.84	42.27	41.35	43.68	15.82	14.84	14.34	57.82	57.63	56.84	3.74	4.87	4.77	3.74	4.87	4.77	4.15	3.1	5	16.35	8.11	25.34	5.02	7.72	4.62	3	8	3	3
61	Participant061	2	79	148	54.2	24.7	17	21	39.2	89	90	1	0.78	0.89	1.11	0.85	0.88	0.99	1.09	0.99	0.89	38.16	38.77	42.01	23.75	22.09	14.95	61.48	61.37	57.48	3.77	4.05	1.98	3.77	4.05	1.98	4.56	3.17	4.11	21.39	15.09	13.46	3.66	6.73	2.7	1	6	3	1
62	Participant062	2	77	154	53.9	22.7	16	17	35.2	88	90	1	1.08	1.25	1.61	1.13	1.23	1.39	1.05	0.98	0.86	44.07	44.51	47.09	12.81	12.09	7.56	56.98	56	54.51	1.06	1.83	1.01	1.06	1.83	1.01	3.28	2.2	1.06	9.37	30.59	18.71	1.79	1.86	1.1	1	6	3	1
63	Participant063	2	77	154	53.9	22.7	21	15	28.2	88	90	1	0.97	1.17	1.42	1.02	1.15	1.32	1.05	0.99	0.93	43.56	44.08	45.3	14.31	13.04	9.75	57.71	56.72	55.41	3.35	1.31	1.96	3.35	1.31	1.96	2.86	2.31	1.04	14.83	18.29	17.06	4.33	1.66	2.52	1	8	3	1
64	Participant064	2	74	149	50.8	22.9	16	20	39.8	80	91	0.9	0.72	0.89	1.11	0.86	0.92	1	1.19	1.03	0.9	37.58	39.39	41.65	21.81	17.65	15.49	59.73	58.15	56.22	3.34	7.5	5.14	3.34	7.5	5.14	5.85	4.5	3.01	10.45	15.26	19.45	6.5	8.25	5.55	2	6	3	1
65	Participant065	2	70	152	68.2	29.5	22	28	41.5	106	99	1.1	0.94	1.31	1.69	1.19	1.33	1.6	1.26	1.02	0.95	39.51	41.42	43.03	21.22	18.63	14.11	60.81	59.93	56.97	1	0.85	0.81	1	0.85	0.81	4.15	2.89	1.73	8.11	6.57	6.68	2.42	1.95	0.65	2	6	3	6
66	Participant066	2	70	152	68.6	29.7	22	27	39.6	106	99	1.1	0.78	0.97	1.19	1.08	1.1	1.24	1.39	1.13	1.04	39.39	39.73	41.73	23.02	21.11	17.4	62.12	61.32	59.23	3.46	3.28	1.6	3.46	3.28	1.6	5.81	3.39	1.99	15.48	5.87	5.71	4.69	5.67	1.78	2	6	3	4
67	Participant067	2	75	149	53	23.9	19	19	34.7	86	93	0.9	0.64	0.78	0.94	0.62	0.75	0.79	0.97	0.96	0.84	40.69	41.15	43.88	19.24	17.7	13.73	59.77	59.09	57.54	4.64	4.26	3.36	4.64	4.26	3.36	5.99	3.74	4.38	21.06	11.3	12.08	5.77	4.7	3.85	1	6	3	1
68	Participant068	2	80	146	47.8	22.4	16	17	35.2	89	95	0.9	0.81	0.94	0.97	0.95	1.08	1.06	1.18	1.14	1.09	40.84	41.42	41.97	19.96	17.96	17.15	60.54	59.3	58.95	2.3	2.1	1.69	2.3	2.1	1.69	4.8	3.83	2.84	13.27	15.09	8.28	4.09	2.42	2.64	0	6	3	1
69	Participant069	2	65	158	53.8	21.6	19	18	33	81	93	0.9	0.94	1.11	1.53	1.1	1.2	1.3	1.16	1.08	0.85	39.58	41.5	45.3	18.35	14.58	10.05	57.53	56.27	54.7	5.59	3	3.06	5.59	3	3.06	4.37	4.04	3.14	36.62	13.03	14.16	8.45	4.29	3.46	3	6	1	2
70	Participant070	1	77	164	61.1	22.7	26	13	21.5	88	96	0.9	1.36	1.75	2.08	1.39	1.6	1.7	1.02	0.92	0.82	44.13	45.27	46.63	11.61	10.18	7.77	55.99	54.73	53.78	1.07	0.51	1.17	1.07	0.51	1.17	1.36	2.11	1.24	13.91	20.18	6.07	1.48	0.68	1.28	3	8	1	2
71	Participant071	2	78	145	49.8	23.7	17	17	34.1	81	93	0.9	0.67	0.83	0.92	0.95	0.94	0.91	1.42	1.13	0.99	38.8	40.59	43.04	23.48	17.87	12.83	62.39	58.39	56.31	6.19	1.74	3.11	6.19	1.74	3.11	12.7	2.58	2.58	32.45	9.01	36	11.7	2.92	2.7	1	6	3	1
72	Participant072	2	70	155	52.5	21.9	17	20	38	78	91	0.9	0.89	1.19	1.42	1.12	1.26	1.37	1.26	1.05	0.97	38.51	40.76	41.45	22.03	17.53	15.54	60.38	58.18	56.99	2.74	1.47	2.43	2.74	1.47	2.43	6.06	2.94	2.41	5.29	7.17	9.65	3.61	2.11	3.4	1	6	3	2
73	Participant073	2	84	146	61.4	28.8	20	25	40.6	81	88	0.9	1.17	1.28	1.67	1.14	1.17	1.36	0.98	0.92	0.81	40.95	41.57	44.09	16.81	16	9.83	57.47	57.56	53.92	0.92	2.41	2.12	0.92	2.41	2.12	2.43	3.37	2.88	7.34	15.07	24.39	2.24	3.76	3.4	0	8	3	1
74	Participant074	2	82	152	50.8	22	18	16	31.7	78	89	0.9	1	1.11	1.36	1.11	1.11	1.23	1.11	0.99	0.9	40.57	41.22	43.37	18.2	16.45	12.53	59.1	58.04	56.02	2.21	2.28	1.81	2.21	2.28	1.81	2.54	2.53	3.03	4.12	6.49	17.65	2.68	2.95	2.38	1	6	3	1
75	Participant075	2	82	152	50.8	22	17	17	33.9	78	89	0.9	0.81	1	1.17	1	1.03	1.12	1.24	1.03	0.96	39.58	42.2	42.23	20.7	15.76	14.08	60.42	57.8	57.25	4.88	1.34	5.31	4.88	1.34	5.31	6.2	2.27	2.18	22.67	6.41	16.89	7.79	1.49	7.75	1	6	3	1
76	Participant076	2	70	156	64.4	26.5	23	22	34	93	93	1	0.72	0.86	1.03	0.87	0.96	1.04	1.21	1.12	1.01	35.78	37.49	40.72	23.7	20.26	18.11	59.95	59.34	59.01	2.82	4	1.43	2.82	4	1.43	4.94	2.05	2.86	14.68	11.7	3.41	5.76	6.28	2.21	1	6	3	2
77	Participant077	2	70	156	63.8	26.2	23	22	34.8	93	93	1	0.78	0.94	1.28	1.08	1.06	1.26	1.39	1.12	0.99	37.35	40.25	42.23	23.79	19.2	15.65	61.6	59.67	57.55	3.4	1.89	1.51	3.4	1.89	1.51	5.87	3.12	2.5	10.42	8.37	10.48	6.66	3.54	1.79	1	6	3	2
78	Participant078	2	76	150	65.2	29	19	29	44.8	90	102	0.9	0.83	1.14	1.33	0.97	1.09	1.22	1.16	0.96	0.92	40.98	41.48	44.27	20.36	17.13	12.43	61.4	57.85	56.6	2.47	2.65	1.38	2.47	2.65	1.38	3.08	2.12	1.81	17.49	16.19	13.07	3.76	3.14	1.84	1	8	3	1
79	Participant079	2	76	150	66.7	29.6	20	29	43.7	90	102	0.9	0.89	1.11	1.33	1	1.08	1.21	1.12	0.97	0.91	41.16	41.79	43.56	17.46	16.02	12.15	58.69	57.49	55.71	2.62	1.14	1.57	2.62	1.14	1.57	3.82	3.04	1.91	11.33	10.89	5.49	3.54	2.06	2.26	1	6	3	1
80	Participant080	2	75	154	68.4	28.8	23	26	37.8	97	104	0.9	0.94	1.22	1.47	1.07	1.25	1.38	1.13	1.02	0.94	39.9	40.93	43.93	21.64	17.16	12.82	61.46	58.85	56.61	2.64	3.51	1.68	2.64	3.51	1.68	5.99	3.14	2.4	12.04	6.79	9.56	4.72	4.86	2.34	1	6	3	1
81	Participant081	2	75	154	68.4	28.8	23	27	39.1	97	104	0.9	0.86	1	1.25	1.05	1.18	1.25	1.22	1.18	1	38.23	39.37	43.04	22.12	18.71	14.68	60.27	59.86	57.21	2.96	8.78	2.84	2.96	8.78	2.84	6.26	3.26	1.81	12.24	12.97	9.6	6	15.38	4.46	1	6	3	1
82	Participant082	2	72	145.9	60.5	28.4	19	24	40.1	97	103	0.9	0.94	1	1.31	1.01	1.07	1.23	1.07	1.07	0.94	40.67	40.12	41.63	17.96	17.97	14.62	57.85	57.75	56.25	3.3	3.27	1.64	3.3	3.27	1.64	5.81	3.81	2.2	16.57	14.78	8.99	5.95	5.39	3.56	0	6	3	1
83	Participant083	2	78	147	67.9	31.4	20	30	44.8	98	103	1	0.89	1	1.25	0.99	1.06	1.25	1.11	1.06	1	40.46	40.75	41.29	20.82	19.78	17.65	61.07	60.79	58.71	1.49	1.19	1.91	1.49	1.19	1.91	1.9	2.58	2.8	5.15	4.82	9.25	2.17	1.9	2.64	1	6	3	1
84	Participant084	2	66	143.6	53.8	26.1	19	19	35.6	83	94	0.9	0.94	1.08	1.33	0.95	1.04	1.18	1.01	0.96	0.88	40.66	42.06	43.89	15.64	14.27	11.31	56.67	56.99	55.54	3.03	3.61	2.22	3.03	3.61	2.22	2.73	5.05	4.05	9.1	6.18	10.46	2.84	3.38	2.2	0	6	3	2
85	Participant085	2	77	144	48.8	23.5	47	17	34.9	82	92	0.9	1	1.08	1.28	1.14	1.15	1.25	1.14	1.07	0.98	43.71	43.29	45.9	14.16	13.05	9.91	57.26	56.9	55.81	3.81	3.42	3.17	3.81	3.42	3.17	3.54	3.34	3.04	18.9	11.08	15.04	4.08	3.06	4.32	1	6	3	1
86	Participant086	2	77	144	49	23.6	17	17	35.2	92	92	1	1	1.14	1.42	1.14	1.21	1.38	1.14	1.07	0.97	43.11	44.69	45.57	15.1	13.02	9.63	57.33	57.29	55.46	3.48	2.17	2.51	3.48	2.17	2.51	5.82	3.8	1.88	23.65	7.63	21.37	6.85	3.63	2.85	1	6	3	1
87	Participant087	2	76	149	64.1	28.9	18	30	47.3	107	109	1	0.83	1	1.25	1.07	1.11	1.23	1.28	1.11	0.98	40.74	40.49	43.33	20.16	18.29	13.57	60.75	59.51	57.01	4.27	2.11	1.72	4.27	2.11	1.72	5.42	4.4	2.69	16.09	12.4	6.95	7.08	4.7	1.17	3	7	3	1
88	Participant088	2	79	149	61	27.5	17	28	45.6	102	99	1	0.75	0.94	1.08	0.98	1.1	1.16	1.3	1.17	1.07	39.3	40.53	41.55	22.7	19.49	18.3	61.76	60.09	59.57	5.79	2.29	1.74	5.79	2.29	1.74	6.46	3.5	4.34	26.81	7.92	10.43	9.3	3.98	3.89	2	6	3	2
89	Participant089	2	72	157.2	54.7	22.1	20	17	30.8	85	89	1	0.94	1.08	1.25	1.04	1.12	1.23	1.1	1.03	0.99	41.57	41.92	43.42	18.24	15.97	15.19	59.5	58.28	58.27	1.55	2.25	2.18	1.55	2.25	2.18	3.02	3.85	2.76	5.01	7	9.82	2.76	4.33	3.35	1	6	3	1
90	Participant090	2	73	145	55.9	26.6	18	21	38.1	83	93	0.9	0.81	1.11	1.33	0.89	1.04	1.16	1.1	0.93	0.87	36.19	38.91	40.85	23.35	16.99	13.58	59.27	56.17	54.78	2.4	1.15	2.98	2.4	1.15	2.98	4.03	2.13	1.22	6.15	9.56	13.5	3.34	1.83	3.29	1	6	3	2
91	Participant091	2	87	149	47.5	21.4	21	28	41.6	94	99	0.9	0.61	0.72	0.89	0.68	0.75	0.82	1.11	1.04	0.93	38.58	38.34	40.63	23.69	22.29	18.08	61.13	60.24	58.72	5.92	4.02	1.67	5.92	4.02	1.67	6.86	5.26	2.95	31.63	15.07	10.96	8.21	3.52	2.21	3	6	3	1
92	Participant092	2	75	156.7	59	24	20	22	36.5	93	100	0.9	0.75	0.92	1.11	0.94	0.96	1.06	1.25	1.05	0.95	38.72	40.63	42.75	24.17	19.84	16.32	63.07	60.54	59.26	4.18	1.77	2.94	4.18	1.77	2.94	7.47	3.26	3.01	21.83	8.58	13.92	8.67	2.1	3.97	1	6	3	2
93	Participant093	2	67	150	47.9	21.3	18	14	28.2	88	77	1.1	0.86	1.14	1.33	1.05	1.18	1.28	1.22	1.04	0.96	40.3	42.84	43.65	19.26	14.85	12.36	59.63	57.69	56	1.03	1.01	1.28	1.03	1.01	1.28	2.87	2.49	1.87	5.39	9.58	11.09	1.75	1.16	1.77	1	6	1	2
94	Participant094	2	67	150	48	21.3	18	14	29.5	88	77	1.1	0.81	1	1.31	1.08	1.13	1.32	1.35	1.13	1.01	38.24	40.25	42.31	23.78	18.53	13.4	61.62	59.14	56.58	3.39	1.58	3.24	3.39	1.58	3.24	8.8	3.37	1.65	15.11	5.91	6.46	6.94	1.69	5.52	1	6	1	2
95	Participant095	2	76	156	58.7	24.1	22	18	30.9	88	97	0.9	0.97	1.36	1.56	1.17	1.32	1.38	1.2	0.97	0.89	41.43	43.89	45.28	15.56	12.87	8.46	57.57	55.47	53.88	3.55	2.33	2.46	3.55	2.33	2.46	3.55	2.78	1.32	9.11	30.84	27.71	4.96	3.42	2.41	1	8	3	1
96	Participant096	2	76	156	58.4	24	21	19	32.2	88	97	0.9	0.81	1.06	1.31	1.14	1.22	1.28	1.42	1.16	0.98	39.8	42.54	44.38	20.54	16.22	11.24	59.05	57.12	55.62	4.04	3.1	1.4	4.04	3.1	1.4	3.1	2.98	2.4	39.6	33.18	21.39	8.47	4.68	2.26	3	6	3	2
97	Participant097	2	74	153	77	32.9	22	35	46	110	102	1.1	1	1.31	1.58	1.24	1.26	1.29	1.24	0.96	0.82	38.85	41.46	43.73	21	15.7	11.93	60.02	57.39	55.5	3.12	1.37	0.81	3.12	1.37	0.81	4.22	1.78	1.51	11.27	11.41	5.55	4.83	2.29	0.87	1	6	3	1
98	Participant098	2	79	132.5	46.2	26.3	15	17	37.3	90	88	1	0.61	0.69	0.83	0.72	0.77	0.83	1.18	1.1	1	38.88	39.62	41.73	21.76	20.82	16.87	60.93	60.81	58.67	3.46	3.37	2.1	3.46	3.37	2.1	5.45	5.74	2.69	9	9.24	4.78	4.18	4.62	2.22	1	6	3	1
99	Participant099	2	79	132	85.9	49.3	14	19	41.5	90	88	1	0.58	0.72	0.89	0.71	0.81	0.91	1.22	1.12	1.02	39.79	40.93	41.88	20.56	19.35	16.02	60.3	59.07	58.35	2.94	3.26	1.73	2.94	3.26	1.73	5.31	4.81	2.79	15.76	26.76	7.16	4.8	4.59	3.04	1	6	3	1
100	Participant100	2	80	143	46.1	22.5	16	16	34.1	86	92	0.9	0.64	1.08	0.69	0.7	0.93	0.75	1.1	0.86	1.08	37.67	41.82	39.35	24.9	15.64	22.67	62.14	58.18	62.57	6.2	2.97	6.08	6.2	2.97	6.08	8.92	2.81	11.05	17.97	10.22	9.91	8.76	4.24	9.28	1	6	3	1
101	Participant101	2	84	143	48.1	23.5	16	17	35.8	82	88	0.9	0.78	1	1.11	0.86	1.01	1.06	1.1	1.01	0.95	40.14	39.72	40.17	19.59	20.07	18.7	59.53	59.46	57.92	2.17	1.43	5.92	2.17	1.43	5.92	3.79	2.4	6.64	10.34	10.79	24	4.05	2.57	6.66	1	6	3	1
102	Participant102	2	84	143	47.2	23.1	15	18	38.3	82	88	0.9	0.72	0.81	1.08	0.82	0.83	0.96	1.13	1.03	0.89	38.07	39.86	40.85	21.69	22.56	18.47	60.32	61.96	59.06	4.83	1.37	1.9	4.83	1.37	1.9	5.09	2.73	2.57	12.2	11.88	10.3	5.3	2.49	2.16	0	8	3	1
103	Participant103	2	81	146.5	45.5	21.2	17	13	28.9	69	86	0.8	0.86	0.92	1.08	0.99	0.99	1.08	1.15	1.08	1	39	39.66	41.24	21.27	20.6	17.53	60.35	60.26	59.13	1.41	1.2	3.87	1.41	1.2	3.87	2.86	2.69	2.94	10.25	4.02	12.01	3.92	2.39	5.24	1	6	1	1
104	Participant104	2	81	146.5	44.4	20.7	15	15	33.1	69	86	0.8	1.08	1.25	1.28	1.17	1.24	1.13	1.08	0.99	0.89	39.83	41.12	43.22	19.41	16.63	13.56	59.8	59.44	57.34	2.12	6.61	3.34	2.12	6.61	3.34	3.63	1.15	1.92	6.29	10.26	11.06	3.75	8.72	4.16	1	6	3	1
105	Participant105	2	84	149.8	58.5	26.1	19	22	37.7	97	99	1	0.78	0.92	1.42	0.91	1.05	1.34	1.17	1.15	0.95	40.38	42.13	44.42	19.06	17.15	11.4	59.93	58.74	55.82	2.96	1.62	1.13	2.96	1.62	1.13	4.64	3.7	2.6	5.82	21.68	11.53	4.52	2.1	1.85	1	6	3	1
106	Participant106	2	65	149	59.7	26.9	18	26	43.4	89	100	0.9	1	1.14	1.42	1.18	1.2	1.32	1.18	1.05	0.93	40.22	41.65	44.18	20.8	15.84	11.91	60.32	58.44	55.82	2.31	5.2	2.88	2.31	5.2	2.88	5.01	3.63	1.88	16.95	14.95	23.9	4.99	8.76	3.4	0	0	0	0
107	Participant107	1	80	159.3	53.8	21.2	22	13	21.2	84	89	0.9	1	1.22	1.42	1.15	1.28	1.35	1.15	1.04	0.96	42.71	44.2	46.2	16.23	11.29	10.6	59.11	56.12	56.02	2.66	2.93	5.44	2.66	2.93	5.44	4.29	3.45	4.39	11.38	15.5	12.86	4.17	3.95	5.5	0	0	0	0
108	Participant108	2	78	156	65.2	26.8	22	25	37.7	100	94	1.1	0.86	1.11	1.36	1.06	1.21	1.38	1.23	1.09	1.02	39.16	40.49	41.82	21.17	17.69	15.99	60.55	59.3	57.44	3.98	4.09	2.87	3.98	4.09	2.87	5.67	6.48	3.16	17.03	5.18	12.01	4.69	6.61	3.36	0	0	0	0
109	Participant109	2	75	152	59.8	25.9	20	22	37	90	94	1	0.83	1.14	1.28	0.89	1.16	1.14	1.07	1.02	0.89	39.17	39.32	41.46	20.46	18.33	16.52	59.69	59.25	57.87	2.32	3.98	1.81	2.32	3.98	1.81	3.91	3.22	3.81	8.3	16.13	11.5	2.67	5.5	1.59	0	0	0	0
110	Participant110	2	82	159.5	47.6	18.7	21	8	16.6	74	84	0.9	0.97	1.19	1.39	1.05	1.15	1.32	1.08	0.97	0.95	41.11	44.04	43.56	16.95	11.81	11.12	57.89	56.06	54.68	4.28	2.14	3.96	4.28	2.14	3.96	7.06	3.97	3.42	15.57	18.62	16.47	6.63	3.24	5.06	0	0	0	0
111	Participant111	2	74	143.5	46.7	22.7	16	16	33.7	83	86	1	0.94	1.03	1.28	0.94	1	1.12	0.99	0.98	0.88	42.62	43.3	44.86	15.06	15.2	10.73	57.76	58.07	55.71	2.95	2.03	2.76	2.95	2.03	2.76	2.46	1.67	2.24	13.89	11.02	11.93	3.79	2.26	3.39	0	0	0	0
112	Participant112	2	74	143	45.8	22.4	16	16	34.4	83	86	1	0.97	1.17	1.5	0.99	1.05	1.23	1.01	0.9	0.82	42.24	44.49	46.39	15.94	12.13	7.48	58.26	56.12	54.01	3.47	0.74	0.82	3.47	0.74	0.82	3.03	1.66	1.22	15.54	18.08	9.85	5.27	1.39	1.36	1	6	3	1
113	Participant113	1	68	177	67.9	21.7	30	15	21.5	88	94	0.9	0.81	1.03	1.28	1.06	1.14	1.34	1.31	1.11	1.05	42.07	43.31	44.29	18.64	14.29	12.98	60.36	57.86	57.38	2.47	2.61	0.95	2.47	2.61	0.95	3.77	3.06	1.13	10.07	13.81	6.6	4.99	4.39	1.45	0	0	0	0
114	Participant114	2	69	152	54.8	23.7	22	15	26.6	94	88	1.1	0.94	1.19	1.58	1.05	1.18	1.39	1.11	0.99	0.88	43.47	44.24	46.73	15.82	14.65	10.51	60.11	59.19	56.25	3.98	4.24	1.39	3.98	4.24	1.39	3.72	4.02	1.67	10.87	14.72	18.88	5.54	5.71	1.54	0	0	0	0
115	Participant115	2	74	153	47	20.1	17	14	30.1	78	88	0.9	0.83	1.03	1.22	1.09	1.09	1.22	1.31	1.06	1	39.09	40.31	43.4	19.06	17.85	13.7	58.56	57.47	56.5	3.95	2.38	1.67	3.95	2.38	1.67	9.45	5.64	3.13	30.6	16.89	10.35	5.82	3.47	2.27	0	0	0	0
116	Participant116	2	74	153	47.7	20.4	18	14	30	78	80	1	0.92	1.17	1.44	1.16	1.18	1.4	1.27	1.01	0.97	38.56	40.92	43.6	21.06	17.93	12.68	60.33	58.42	56.53	4.13	1.62	1.79	4.13	1.62	1.79	5.85	2.3	2.42	12.39	20.44	7.64	7.08	3.23	1.23	1	6	3	1
117	Participant117	2	73	158	71	28.4	23	29	40.9	101	100	1	1	1.14	1.47	1.08	1.17	1.36	1.08	1.03	0.92	42.86	43.22	45.73	15.05	13.95	9.63	57.65	57.66	55.09	2.15	2.06	1.48	2.15	2.06	1.48	2.72	1.48	2.3	14.12	6.45	6.22	3.22	2.95	2.18	0	0	0	0
118	Participant118	2	74	158	70.5	28.2	18	25	42.3	101	100	1	1.39	1.5	1.75	1.33	1.3	1.43	0.96	0.87	0.82	44.02	44.56	46.33	12.43	11.78	9.27	56.33	55.95	55.07	1.71	0.91	2.14	1.71	0.91	2.14	3.62	1.83	2.14	10.35	13.14	23.69	2.7	1.71	2.75	1	6	3	1
119	Participant119	2	84	149.5	60.4	27	19	25	41.6	95	95	1	0.75	0.89	1.22	0.83	0.93	1.1	1.1	1.05	0.9	39.31	40.3	43.28	20.47	18.78	13.35	59.48	59.02	56.72	3.19	2.25	4.2	3.19	2.25	4.2	4.5	4.68	3.33	14.25	18.51	20.46	5.55	3.87	6.55	0	0	0	0
120	Participant120	2	75	152	59.6	25.8	22	18	30.4	89	93	1	0.78	1	1.22	0.87	1.02	1.16	1.12	1.02	0.95	38.88	39.69	41.82	23.67	19.8	15.52	61.66	59.58	57.02	3.08	1.39	2.27	3.08	1.39	2.27	4.87	4.65	2.44	16.24	10.13	18.68	6.08	3.02	3.76	0	0	0	0
121	Participant121	2	76	153	52.2	22.3	19	17	31.8	90	93	1	1.03	1.22	1.5	1.12	1.22	1.3	1.09	1	0.87	42.68	42.76	45.38	14.14	14.37	8.08	56.65	56.35	53.72	3.27	2.66	1.63	3.27	2.66	1.63	3.2	2.92	3.6	28.96	25.84	15.44	5.34	2.62	2.34	0	0	0	0
122	Participant122	2	84	154	62	26.1	20	24	39.2	99	91	1.1	0.56	0.61	0.67	0.65	0.65	0.67	1.17	1.07	1.01	29.36	29.48	30.31	35.51	34.18	31.88	64.7	64.27	62.29	7.82	7.46	5.86	7.81	7.46	5.86	11.16	9.68	5.37	14.48	20.34	20.85	12.08	8.81	7.56	0	0	0	0
123	Participant123	2	73	151	50.7	22.2	18	17	33.8	84	92	0.9	0.89	1.11	1.33	1.01	1.11	1.2	1.14	1	0.9	41.23	42.41	43.54	16.59	15.18	11.07	57.46	57.09	54.98	3.08	2.43	2.71	3.08	2.43	2.71	4.95	2.31	2.17	12.89	19.2	14.12	5.05	2.8	2.42	0	0	0	0
124	Participant124	2	75	145	43.9	20.9	15	15	34	80	90	0.9	0.97	1.19	1.47	1.03	1.16	1.31	1.06	0.97	0.89	42.19	43.45	45.01	17.9	17.34	10.85	60.02	58.1	55.86	3.73	2.71	1.44	3.73	2.71	1.44	5.16	4.42	1.94	9.25	45.03	8.69	5.59	2.89	1.64	1	6	3	1
125	Participant125	2	77	158	53.6	21.5	20	16	29.9	91	94	1	0.83	0.94	1.33	0.99	1	1.28	1.18	1.06	0.96	39.73	41.57	43.24	21.2	20.47	14.1	60.47	59.37	57.34	3.5	8.44	0.77	3.5	8.44	0.77	6.24	11.2	1.15	17.31	41.85	8.26	4.71	13.44	0.99	1	6	1	2
126	Participant126	2	78	158	53.6	21.5	23	27	38.3	90	96	0.9	0.86	1.19	1.61	1.06	1.24	1.47	1.23	1.04	0.92	38.79	41.7	43.44	19.51	16.8	14.48	58.77	58.3	55.74	3.01	0.47	2.25	3.01	0.47	2.25	5.29	0.96	1.91	11.94	4.76	35.67	4.7	0.84	2.2	2	6	3	1
127	Participant127	2	82	157	64.9	26.3	23	22	33.7	100	94	1.1	0.97	1.22	1.47	1.11	1.22	1.3	1.15	1	0.88	41.92	42.64	46.03	17.03	14.55	8.39	58.95	58.03	55.33	0.44	1.6	2.53	0.44	1.6	2.53	1.95	2.25	1.06	9.44	6.58	20.78	0.85	3.64	2.11	2	8	3	1
128	Participant128	2	79	154	56.9	24	21	18	32.1	81	96	0.8	0.92	1.25	1.5	1.04	1.21	1.29	1.13	0.97	0.86	42.68	43.89	45.69	16.67	13.87	9.32	59.09	57.35	55.24	3.42	1.4	1.71	3.42	1.4	1.71	4.1	2.32	2.55	10.84	7.35	15.17	5.96	1.78	1.45	1	6	1	1
129	Participant129	2	79	154	57.2	24.1	20	20	34.3	81	96	0.8	0.81	1.03	1.39	1.01	1.09	1.35	1.25	1.06	0.97	40.98	41.75	43.74	20.29	17.45	13.29	61.68	59.54	57.42	2.17	1.45	1.59	2.17	1.45	1.59	7.07	2.56	1.59	11.81	7.87	5.87	4.64	3.44	2.29	1	6	1	1
130	Participant130	2	71	152	55.3	23.9	19	20	36.5	78	97	0.8	0.97	1.22	1.5	1.04	1.17	1.35	1.07	0.96	0.9	41.6	42.96	44.32	15.33	11.48	8.86	57.33	54.78	54.02	2.31	0.94	1.82	2.31	0.94	1.82	4.95	1.6	1.6	8.44	0	15.95	3.59	1.39	3.56	2	6	3	1
131	Participant131	2	75	144.8	59	28.1	19	21	37.4	87	92	0.9	0.75	1.03	1.28	0.91	1.05	1.16	1.21	1.02	0.91	37.29	38.74	41.44	24.59	19.02	16.02	61.98	59.72	58.56	2.44	5.69	4.76	2.44	5.69	4.76	3.89	3.04	1.21	10.52	13.14	13.84	4.84	8.68	5.66	2	6	1	2
132	Participant132	2	75	144.8	59.1	28.2	19	23	39.4	87	92	0.9	0.81	0.97	1.19	0.89	0.97	1.05	1.1	1	0.88	35.95	38.05	40.29	22.84	20.07	16.51	59.31	58.28	56.59	3.61	2.1	2.5	3.61	2.1	2.5	4.78	5.08	3.52	8.25	6.58	11.94	6.03	3.86	2.95	2	6	1	1
133	Participant133	2	67	155	50.1	20.9	18	16	31.3	73	90	0.8	1.03	1.39	1.67	1.23	1.4	1.47	1.19	1.01	0.88	41.44	43.67	47.16	17.11	10.42	6.53	58.05	55.83	53.69	1.87	3.74	1.8	1.87	3.74	1.8	4.97	1.62	1.06	14.12	4.8	12.69	3.99	4.97	2.03	3	6	3	2
134	Participant134	2	82	149	45.7	20.6	17	14	30	75	89	0.8	0.92	1.14	2.11	1.06	1.22	2.06	1.15	1.07	0.98	41.33	43.21	44.87	16.91	15.13	10.51	58.24	56.63	55.13	1.85	0.64	1.54	1.85	0.64	1.54	2.28	1.59	2.43	4.52	23.65	4.12	3.49	1.69	1.98	1	6	1	4
135	Participant135	2	79	152	59.1	25.6	19	23	38.5	92	97	0.9	0.78	1	1.14	0.92	1.01	1.11	1.18	1.01	0.98	40.34	42.21	42.15	20.38	16.86	15.19	60.83	59.35	57.51	3.5	1.94	0.76	3.5	1.94	0.76	4.64	3.32	1.63	13.44	6.34	9.63	6.15	3.3	1.86	1	6	1	1
136	Participant136	2	79	152	48.5	21	19	24	40	97	97	1	0.83	0.89	1.19	0.96	1	1.2	1.15	1.12	1	40.48	41.49	42.86	19.44	20.1	16.5	60.19	60.21	58.36	3.3	3.44	1.63	3.3	3.44	1.63	3.94	6.69	2.2	9.36	34.95	28.01	4.44	4.98	3.03	1	6	1	1
137	Participant137	2	78	144	51.9	25	15	23	43.7	91	92	1	0.83	1.06	1.39	0.95	1.11	1.26	1.14	1.06	0.91	39.14	40.28	41.63	20.83	14.53	11.01	60.86	60.19	57.49	2.01	1.42	1.28	2.01	1.42	1.28	4.94	3.12	0.96	10.67	30.17	20.71	3.18	2.3	2.03	3	6	3	2
138	Participant138	2	75	152	68	29.4	21	29	42.2	101	100	1	1.03	1.28	1.47	1.17	1.32	1.41	1.14	1.03	0.96	40.41	40.81	43.08	19.03	17.21	13.84	58.42	59.19	56.92	1.07	1.9	0.87	1.07	1.9	0.87	1.43	0.98	1.92	11.62	6.77	3.13	1.64	4.19	1.52	2	6	3	1
139	Participant139	2	72	153	50	21.4	19	15	29.8	85	85	1	0.97	1.22	1.39	1	1.17	1.18	1.03	0.96	0.85	42.98	44.33	46.81	14.05	10.82	8.04	57.16	55.85	54.61	1.62	2.07	0.58	1.62	2.07	0.58	1.49	3.36	1.05	13.1	10.22	9.31	2.03	2.67	1.37	2	6	1	3
140	Participant140	2	72	154	48	20.2	18	16	32	85	85	1	1.06	1.17	1.31	1.1	1.16	1.17	1.05	1	0.89	43.35	44.93	45.69	14.51	12.54	9.97	57.69	57.67	56.22	2.62	0.78	3.01	2.62	0.78	3.01	2.26	2.18	3.77	9.67	7.35	11.4	3.16	1.94	3.36	2	6	1	2
141	Participant141	2	68	148	48.4	22.1	16	18	36.8	79	86	0.9	0.81	1	1.19	1.02	1.04	1.05	1.27	1.04	0.88	40.67	41.78	42.76	20.11	16.85	11.06	60.67	58.77	55.45	1.76	1.9	2.23	1.76	1.9	2.23	2.85	2.16	1.7	4.49	5.36	25.45	2.56	2.36	2.5	3	6	3	2
142	Participant142	2	74	159	61.2	24.2	23	19	31.4	91	95	1	0.83	1.03	1.25	1.01	1.1	1.25	1.21	1.07	1	41.68	42.43	44.4	19.6	15.6	12.2	59.74	58.66	56.4	2.5	2.05	1.41	2.5	2.05	1.41	2.83	1.11	2.3	17.62	7.09	9.56	4.45	2.13	0.87	3	6	1	2
143	Participant143	2	74	159	61.2	24.2	24	19	30.8	91	95	1	1	1.19	1.5	1.1	1.2	1.35	1.1	1.01	0.9	42.17	42.94	46.38	16.21	16.34	8.91	57.92	58.5	55.15	1.51	1.05	1.34	1.51	1.05	1.34	3.19	1.83	1.04	15.06	17.82	12.54	2.7	1.7	2.87	3	6	1	2
144	Participant144	2	88	143	43.3	21.2	16	14	31.1	81	90	0.9	0.81	1.06	1.22	0.9	1.1	1.23	1.11	1.04	1	40.4	41.62	42.63	19.3	16.21	15.14	59.6	57.83	57.57	3.04	0.89	2.05	3.04	0.89	2.05	4.63	1.68	1.76	5.18	5.14	4.94	4.02	1.44	1.7	1	6	1	2
145	Participant145	2	81	148.5	62.2	28.2	19	25	41	91	100	0.9	0.86	1.06	1.28	0.98	1.08	1.2	1.14	1.03	0.94	38.64	41.3	40.71	19.87	16.91	15.22	59.93	58.7	58.05	2.99	0.93	1.43	2.99	0.93	1.43	8.78	2.28	1.16	7.93	8.82	10.5	5.76	1.53	2.15	1	6	3	1
146	Participant146	2	81	148.5	63.6	28.8	20	26	41.6	91	100	0.9	0.83	0.92	1.42	0.99	0.99	1.19	1.19	1.08	0.84	40.47	41.13	43.77	19.65	19.09	11.8	59.53	59.46	55.84	6.16	1.95	2.3	6.16	1.95	2.3	9.69	3.89	2.64	27.76	20.76	17.61	8.45	2.78	1.64	1	6	3	1
147	Participant147	1	85	170	76	26.3	30	22	29.1	96	111	0.9	0.86	1.08	1.42	1.14	1.18	1.38	1.33	1.09	0.97	38.69	42.33	45.47	24.75	17.94	9.88	61.56	59.51	54.73	8.31	1.02	2.79	8.31	1.02	2.79	9.86	3.61	2.15	24.29	17.84	16.45	12.92	2.69	3.14	2	8	3	2
148	Participant148	2	79	150	52.4	23.3	16	21	40.8	80	94	0.9	0.89	1.03	1.28	0.94	1.04	1.14	1.05	1.01	0.9	39.62	41.24	43.39	18.15	16.81	13.04	57.77	56.92	56.24	2.42	4.27	1.41	2.42	4.27	1.41	5.01	4.97	2.46	10.82	21.09	9.57	3.91	7.14	1.33	2	6	3	2
149	Participant149	2	75	159	64.1	25.4	23	22	34.1	90	97	0.9	0.81	1.25	1.56	1	1.25	1.3	1.24	1	0.84	40.08	43.29	46.78	19.23	12.83	6.44	59.62	57.72	53.7	2.62	2.93	0.48	2.62	2.93	0.48	3.24	0.92	1.6	21.97	7.64	15.83	4.89	2.82	1.67	4	6	3	1
150	Participant150	2	75	160	63	24.6	23	22	34.4	90	97	0.9	1.03	1.14	1.53	1.14	1.2	1.37	1.11	1.05	0.89	41.44	42.15	45.73	18.02	16.86	9.51	59.71	58.17	55.38	7.67	2.24	1.85	7.67	2.24	1.85	5.91	2.27	2.3	26.98	20.5	5.26	13.01	3.14	2.39	4	6	3	1
151	Participant151	2	75	153	52.9	22.6	20	17	31.4	87	87	1	0.89	1.14	1.58	1	1.08	1.25	1.12	0.95	0.79	39.31	40.85	44.81	20.61	16.55	10.63	60.05	57.22	54.68	4.61	1.57	0.8	4.61	1.57	0.8	3.45	1.82	1.79	15.44	7.54	7.52	6.83	3.1	1.37	0	6	3	1
152	Participant152	2	77	149	51.9	23.4	16	21	39.7	92	96	1	0.78	0.97	1.11	0.86	1.01	1.09	1.1	1.04	0.98	40.02	41.93	43	19.56	15.31	14.68	59.68	57.66	57.51	2.13	1.7	0.97	2.13	1.7	0.97	4.16	3.34	2.33	9.68	14.15	5.08	3.69	1.53	1.19	1	6	3	1
153	Participant153	2	81	140	56.2	28.7	18	22	38.7	94	94	1	0.78	0.89	1.11	0.77	0.79	0.86	1	0.89	0.77	41.16	42.41	43.27	18.07	15.42	13.29	59.14	57.59	56.08	1.2	1.58	1.88	1.2	1.58	1.88	2.87	1.34	2.29	8.57	8.52	16.72	1.18	1.85	2.64	2	6	3	3
154	Participant154	2	76	151.5	60.9	26.5	10	25	40.9	87	88	1	1.08	1.28	1.58	1.06	1.19	1.35	0.98	0.93	0.86	42.95	44.54	45.32	15.96	12.85	7.89	58.06	57.17	53.51	3.69	0.86	1.75	3.69	0.86	1.75	2.48	1.1	1.83	13.37	4.92	5.48	5.88	1.4	2.04	2	6	1	1
155	Participant155	2	78	150	52.4	23.3	19	17	33.2	83	86	1	0.67	0.78	1.03	0.92	0.94	1.08	1.39	1.21	1.05	38.5	40.46	40.68	19.48	21.27	19.32	60.32	61	59.32	10.73	2.69	2.6	10.73	2.69	2.6	9.27	2.39	2.53	19.88	24.65	6.01	17.78	4.85	3.57	1	6	3	1
156	Participant156	2	79	150.5	52.5	23.2	18	19	36.6	83	86	1	0.69	0.92	1.22	1.14	1.09	1.23	1.64	1.19	1.01	38.04	41.2	42.24	21.79	18.13	14.19	62.26	58.64	57.54	6.85	5.07	6.14	6.85	5.07	6.14	10.85	7.45	7.89	31.92	37.73	13.29	20.61	7.12	7.16	1	6	3	1
157	Participant157	2	85	146.5	52	24.2	18	19	35.6	89	91	1	0.78	0.86	1.08	0.76	0.82	0.9	0.98	0.95	0.83	40.1	40.49	41.68	21.12	18.43	13.34	60.71	58.57	55.92	3.1	2.23	2.32	3.1	2.23	2.32	2.51	1.65	1.04	7.65	8.53	16.94	4.05	3.02	0.87	1	6	3	1
158	Participant158	2	72	152	52.4	22.7	20	15	28.8	81	88	0.9	0.92	1.11	1.25	1.08	1.15	1.2	1.18	1.03	0.96	40.54	41.2	43.96	20.06	15.99	11.04	60.31	58.16	55.63	2.29	1.3	0.93	2.29	1.3	0.93	2.21	1.85	1.7	5.51	5.99	9.24	2.94	2.81	0.88	1	6	3	2
159	Participant159	2	72	152	52.7	22.8	19	18	33.6	81	88	0.9	1.11	1.39	1.56	1.28	1.35	1.43	1.15	0.97	0.92	41.06	43.89	45.31	18.16	11.71	8.98	58.84	55.6	54.56	1.83	1.2	1.27	1.83	1.2	1.27	2.99	1.95	1.07	6.06	10.4	10.78	2.27	2.01	1.7	1	6	3	2
160	Participant160	2	75	150	62.4	27.7	21	23	36.9	92	100	0.9	0.83	0.94	1.08	0.92	0.97	1.05	1.11	1.03	0.97	38.67	40.73	41.95	20.18	18.17	15.66	58.51	59.02	57.02	2.23	3.2	3.9	2.23	3.2	3.9	2.4	3.42	3.34	6.98	6.71	10.48	4.79	5.08	4.13	2	6	3	1
161	Participant161	2	75	150	62.5	27.8	21	24	38.1	92	100	0.9	0.81	1.03	1.25	1	1.08	1.1	1.24	1.05	0.88	37.14	38.91	40.66	24.45	20.19	15.77	61.38	59.1	56.85	3.01	1.42	1.96	3.01	1.42	1.96	6.64	3.95	3.02	13.8	6.37	13.74	6.84	2.8	2.23	2	6	3	1
162	Participant162	2	81	155	60.5	25.2	18	26	42.1	97	97	1	0.72	0.89	1.14	0.88	0.97	1.09	1.22	1.1	0.96	41.19	41.85	43.03	18.14	17.08	13.41	57.89	59.06	56.62	7.07	0.96	0.49	7.07	0.96	0.49	5.79	2.98	2.48	18.99	20.21	10.02	8.05	3.35	2.37	1	6	1	1
163	Participant163	1	75	162.3	58.5	22.2	24	15	24.9	86	89	1	0.89	1.22	1.5	1.18	1.31	1.48	1.33	1.07	0.99	41.43	41.98	44.3	18.02	15.3	10.38	59.95	57.28	54.68	5.69	2.08	0.84	5.69	2.08	0.84	8.06	2.13	1.87	35.96	12.81	14.25	9.6	2.1	2.24	2	8	3	2
164	Participant164	2	83	146	55.4	26	16	24	43.7	93	99	0.9	0.67	0.81	0.92	0.76	0.81	0.9	1.14	1.01	0.98	39.67	40.69	40.87	21.37	19.11	18.39	61.74	60.4	58.11	1.42	2.54	9.4	1.42	2.54	9.4	3.28	5.76	5.47	11.08	8.45	19.22	2.02	2.96	10.97	0	8	4	1
165	Participant165	2	82	146.5	52	24.2	16	21	40.4	84	93	0.9	0.83	1.17	1.31	1.01	1.19	1.27	1.21	1.02	0.97	41.53	42.25	45.15	18.35	17.13	9.07	60.12	59.71	55.88	1.64	1.54	4.7	1.64	1.54	4.7	4.04	1.63	4.52	21.15	6.53	21.37	4.26	2.37	6.73	1	8	3	3
166	Participant166	2	75	156	65.2	26.8	22	27	35.9	97	101	1	0.81	1.03	1.22	0.88	0.99	1.07	1.1	0.97	0.88	40.22	41.57	43.35	20.16	17.6	13.88	60.79	58.73	57.03	3.25	0.94	1.26	3.25	0.94	1.26	3.79	1.54	1.33	12.69	6.07	2.69	4.25	1.5	2.26	2	8	3	1
167	Participant167	2	79	147.5	46.6	21.4	16	21	34.4	79	89	0.9	0.64	0.83	1.06	0.85	0.92	1.14	1.34	1.11	1.08	39.37	40.95	42.13	19.68	17.76	12.04	59.22	58.26	56.79	3.79	2.9	4.63	3.79	2.9	4.63	7.85	4.53	4.28	12.9	8.87	17.29	7.42	3.63	7.79	1	6	3	1
168	Participant168	2	80	147.5	46.6	21.4	17	17	34.7	79	89	0.9	0.67	0.78	0.97	0.83	0.91	1.03	1.24	1.18	1.06	39.94	41.07	42.82	18.63	17.56	14.35	58.56	58.57	57.1	3.66	2.51	1.34	3.66	2.5	1.34	6.45	4.16	2.24	23.6	16.2	10.69	6.34	4.32	1.94	1	6	3	1
169	Participant169	2	82	147.5	52.2	24	18	18	34.6	92	94	1	0.81	1.03	1.11	0.93	0.89	0.96	1.15	0.87	0.86	40.15	40.46	41.53	17.95	16.19	12.96	58.22	56.07	54.98	4.72	1.53	3.11	4.72	1.53	3.11	7.09	1.75	1.69	19.68	17.48	11.24	6.51	2.18	4.83	1	8	3	1
170	Participant170	2	82	147.5	53.5	24.6	20	16	30	92	94	1	0.58	0.78	1.06	0.73	0.83	0.93	1.25	1.07	0.88	38.19	37.48	40.52	21.84	18.93	15.3	60.31	57.47	56.06	4.74	6.29	5.01	4.74	6.29	5.01	5.26	4.76	3.19	12.85	8.94	11.78	6.41	7.83	4.92	1	6	3	1
171	Participant171	2	83	149	52.3	23.6	18	18	34.2	82	89	0.9	0.83	0.94	1.14	0.93	0.96	1.06	1.12	1.02	0.93	42.44	42.58	44.62	15.68	16.25	12.72	58.12	58.26	57.17	3.64	2.03	0.62	3.64	2.03	0.62	4.07	2.77	1.71	13.15	19.7	5.4	4.34	3.65	1.2	1	8	1	3
172	Participant172	2	77	155.8	53.1	21.9	20	16	29.5	84	93	0.9	0.81	1.08	1.31	1	1.18	1.24	1.24	1.09	0.95	40.65	41.44	45.03	20.79	18.04	10.78	60.74	58.26	55.18	2.36	1.83	1.43	2.36	1.83	1.43	1.72	1.66	1.78	13.29	10.93	10.82	2.98	2.16	3.87	2	6	3	1
173	Participant173	2	76	156	55.7	22.9	21	17	30.8	82	91	0.9	0.83	1.08	1.28	1.04	1.17	1.17	1.25	1.08	0.92	40.78	41.82	45.63	17.18	14.51	10.04	58.42	57.41	55.24	1.7	3.78	1.48	1.7	3.78	1.48	3.57	1.64	2.15	23.04	13.59	3.98	3.23	6.12	1.85	2	6	3	1
174	Participant174	2	76	156	56	23	20	18	32.1	82	91	0.9	1.08	1.28	1.58	1.27	1.27	1.35	1.17	0.99	0.85	41.65	42.06	45.75	17.55	14.43	9.97	58.82	58.05	55.72	3.7	6.47	2.01	3.7	6.47	2.01	6.07	1.87	3.28	15.91	15.32	12.28	5.22	10.74	2.2	2	6	3	1
175	Participant175	2	79	148.2	50.9	23.2	18	17	32.8	82	95	0.9	1	1.58	1.78	1.04	1.37	1.38	1.04	0.86	0.78	40.27	43.19	44.69	18.9	8.7	6.43	59.45	56.81	55.95	2.03	0.96	2.11	2.03	0.96	2.11	2.97	1	1.86	5.45	36.82	24.59	2.98	1.24	2.96	2	8	3	2
176	Participant176	2	81	156	64.4	26.5	22	23	35.7	96	101	1	0.5	0.58	0.75	0.63	0.72	0.8	1.26	1.23	1.07	37.7	38.93	40.6	24.36	24.65	19.83	62.42	63.29	59.92	2.92	2.02	2.37	2.92	2.02	2.37	6.62	3.77	3.87	12.73	18.64	7.43	6.27	5.56	3.19	0	6	1	2
177	Participant177	2	81	156	64.8	26.6	21	26	39.4	96	101	1	0.61	0.72	0.92	0.77	0.86	0.99	1.26	1.19	1.08	38.16	40.86	41.2	23.87	20.13	19.24	61.65	60.93	60.01	3.98	3.99	3.3	3.98	3.99	3.3	10.46	5.27	5.84	27.88	23.22	15.68	7.34	5.1	4.14	1	6	1	2
178	Participant178	1	79	161.3	64	24.6	23	22	33.7	87	96	0.9	0.78	0.94	1.28	0.91	1.02	1.38	1.17	1.08	1.08	40.41	42.31	43.85	17.8	16.45	11.6	57.78	58.89	55.45	1.58	1.62	0.77	1.58	1.62	0.77	2.12	3.97	0.99	25.03	10.13	15.54	3.21	3.61	0.78	0	8	1	2
179	Participant179	2	80	147.5	49.4	22.7	17	16	33	84	89	0.9	0.92	1.11	1.31	0.96	1.03	1.24	1.04	0.93	0.95	43.29	40.36	42.62	12.95	17.84	10.76	59.59	57.12	56.96	8.08	2.84	1.81	8.08	2.84	1.81	3.36	3.09	2.39	38.42	17.95	48.26	10.79	4.45	1.92	1	8	1	2
180	Participant180	2	80	147.9	49.5	22.6	18	15	30.7	84	89	0.9	0.78	0.78	1.28	0.7	0.74	1.18	0.9	0.96	0.93	44.3	42.56	44.43	12.51	13.37	11.89	56.37	57.67	56.11	4.12	4.1	1.62	4.12	4.1	1.62	4.4	2.22	2.56	22.62	6.85	15.96	4.38	7.47	2.02	1	6	1	2
181	Participant181	1	74	157	67.2	27.3	29	15	22.7	86	96	0.9	0.92	1.11	1.33	1.17	1.25	1.45	1.27	1.13	1.09	41.49	41.39	42.43	18.19	16.16	13.07	59.69	57.55	56.65	2.39	1.55	2.67	2.38	1.55	2.67	4.7	2.46	1.02	11.62	10.64	14.69	3.35	2.03	5.05	1	8	1	2
182	Participant182	2	67	149.5	56.1	25.1	19	21	38	78	93	0.8	0.78	0.94	1.25	0.96	1.05	1.21	1.24	1.11	0.97	39.79	41	42.96	21.45	18.77	13.23	60.9	59.51	56.53	2.64	1.76	1.88	2.64	1.76	1.88	3.48	2.87	1.1	11.65	9.63	12.66	4.8	2.61	2.59	2	6	1	2
183	Participant183	2	67	149.5	56	25.1	20	18	32.7	78	93	0.8	1.08	1.28	1.64	1.16	1.22	1.45	1.07	0.95	0.89	40.02	41.96	44.77	18.93	16.09	9.6	59.23	57.94	54.94	1.45	1.19	2.65	1.45	1.19	2.65	2.51	1.98	1.55	11.28	7.38	17.27	3.53	1.63	2.4	2	6	1	2
184	Participant184	2	75	153	66.8	28.5	21	28	42	101	104	1	0.72	1.08	1.33	1.02	1.16	1.62	1.42	1.08	1.22	37.46	40	38.54	23.06	16.43	20.33	61.93	58.6	61.57	4.77	3.67	4.24	4.77	3.67	4.24	8.65	2.04	4.69	14.37	7.59	7.3	9.72	3.55	6.35	0	8	3	1
185	Participant185	2	82	155	69.2	28.8	23	27	39	90	106	0.8	0.78	0.97	1.22	0.89	0.95	1.04	1.14	0.97	0.85	38.53	41.65	43.55	21.84	18.12	15.43	61.8	59.13	58.4	2.5	1.12	3.56	2.5	1.12	3.56	3.99	2.08	2.45	10.6	9.53	10.86	2.42	2.93	4.78	1	6	3	2
186	Participant186	2	82	155	69.2	28.8	20	24	38.8	92	92	1	0.69	0.89	1.22	0.82	0.94	1.08	1.18	1.06	0.88	38.89	40.55	42.45	22.39	20.42	16.14	61.56	61.26	58.68	4.02	2.37	4.18	4.02	2.37	4.18	5.3	2.64	3.39	12.08	5.56	17.35	6.16	3.17	3.88	1	6	3	2
187	Participant187	2	78	154	56.8	24	19	21	36.1	90	93	1	0.81	0.97	1.19	0.87	1.07	1.12	1.08	1.1	0.94	38.11	38.85	41.67	24.02	16.17	15.6	61.66	60.1	56.84	3.72	2.75	1.6	3.72	2.75	1.6	2.86	4.74	3.04	22.61	10.82	16.52	5.05	3.92	2.82	0	8	1	1
188	Participant188	2	82	147	53.5	24.8	19	18	33.1	93	93	1	0.92	1.03	1.28	1.12	1.11	1.27	1.22	1.08	1	37.91	39.66	41.16	19.37	20.06	16.87	60.92	59.41	58.43	2.39	2.2	0.8	2.39	2.2	0.8	3.57	3.39	1.54	19.49	8.47	4.44	3.66	3.82	0.68	1	8	3	1
189	Participant189	2	82	147	55	25.5	20	17	31.6	93	93	1	1.08	1.36	1.58	1.19	1.29	1.39	1.1	0.95	0.88	39.27	42.81	44.81	19.91	14.62	9.82	59.63	57.19	54.91	3.2	1.92	2.51	3.2	1.92	2.51	3.22	1.56	1.08	13.06	8.19	13.42	5.09	2.47	2.53	1	6	3	1
190	Participant190	1	83	160	58.1	22.7	21	19	32.5	80	93	0.9	0.89	1	1.17	1.02	1.04	1.16	1.14	1.04	0.99	41.32	40.72	43.1	16.98	16.23	13.47	58.3	57.63	56.23	2.8	3.11	3.3	2.8	3.11	3.3	3.35	3.14	2.57	12.93	8.35	8.21	4.65	5.12	2.65	4	8	3	2
191	Participant191	1	82	180	76	23.5	32	19	24.7	92	103	0.9	0.83	1.03	1.25	1.06	1.2	1.37	1.28	1.16	1.1	40.49	41.4	43.51	18.01	17.77	13.21	58.84	58.6	56.49	2.83	1.62	1.18	2.83	1.62	1.18	4.52	3.25	1.91	24.66	24.89	6.55	2.64	3.18	1.77	3	8	1	2
192	Participant192	1	78	158	60.8	24.4	23	18	30.1	86	92	0.9	0.83	1.14	1.31	0.93	1.11	1.16	1.12	0.98	0.89	41.18	43.42	44.94	17.19	14.36	11.91	58.82	57.78	56.85	3.31	0.78	0.71	3.31	0.78	0.71	3.92	3.43	1.41	7.56	4.02	8.56	3.84	2.16	2.39	1	4	3	2
193	Participant193	1	81	154.5	51.7	21.7	23	9	18.1	76	86	0.9	0.75	0.86	1.03	0.98	1.04	1.16	1.31	1.21	1.13	39.93	41.24	42.67	11.53	16.83	10.22	59.85	58.48	57.04	0.88	2.21	1.33	0.88	2.21	1.33	4.8	4.52	1.35	23.82	15.97	31.82	3.44	1.27	2.36	0	8	3	2
194	Participant194	1	78	159	68.7	27.2	24	25	35.7	98	98	1	0.81	0.94	1.11	1.01	1.06	1.24	1.25	1.13	1.12	41.49	42.59	43.55	15.66	16.73	13.8	58.4	58.68	57.17	5.86	3.81	2.01	5.86	3.81	2.01	4.36	5.47	3.73	16.67	12.14	19.23	11.65	4.41	3.57	3	8	1	2
195	Participant195	1	78	171	74.3	25.4	27	25	33.4	100	90	1.1	0.64	0.81	0.97	0.76	0.85	0.98	1.18	1.06	1.01	38.51	39.32	39.97	23.56	23.26	19.21	62.67	61.87	59.32	4.91	3.18	3.48	4.91	3.18	3.48	6.38	5.53	3.24	17.75	12.52	20.61	4.93	4.78	4.77	4	8	3	2
196	Participant196	2	70	154	63.2	26.6	19	28	43.8	97	100	1	0.69	0.72	0.89	0.68	0.77	0.86	0.98	1.06	0.97	37.95	38.14	39.3	24.84	27.68	23.71	62.6	65.91	63.27	1.86	1.01	2.13	1.86	1.01	2.13	3.07	4.58	4.3	4.24	6.09	7.89	2.02	3.32	2.73	5	6	3	2
197	Participant197	1	76	166	74.4	27	29	21	28.7	95	101	0.9	0.92	1.11	1.28	0.99	1.15	1.28	1.08	1.04	1	40.98	43.02	42.89	18.31	18.3	16.23	59.42	59.55	58.92	1.09	6.13	1.17	1.09	6.13	1.17	1.21	1.73	0.93	6.8	19.45	4.61	1.77	8.19	1.27	1	8	3	2
198	Participant198	1	72	160	61.5	24	26	14	22.9	89	90	1	0.81	1.06	1.31	1.11	1.17	1.3	1.37	1.11	1	39.49	41.77	43.69	21.26	18.44	14.03	60.27	59.67	57.52	2.77	2.03	1.17	2.77	2.03	1.17	4.94	1.79	1.12	35.34	10.06	6.38	7.02	2.37	0.85	1	8	1	2
199	Participant199	1	72	160	60	23.4	25	14	23.9	89	90	1	0.83	0.94	1.28	1.09	1.14	1.28	1.31	1.21	1	40.21	40.79	43.08	19.58	19.32	14.29	60.14	59.37	57.25	3.18	1.5	2.49	3.18	1.5	2.49	4.08	2.94	2.85	12.71	23.96	11.9	7.67	3.65	2.87	1	8	1	2
200	Participant200	1	82	168	70.2	24.9	30	17	24	93	94	1	0.56	0.81	1	0.82	0.99	1.19	1.48	1.23	1.19	37.96	38.34	40.51	26.93	22.21	10.41	65.42	62.27	62.03	5.77	1.33	1.93	5.77	1.33	1.93	9.76	2.16	5.14	13.83	16.69	7.16	11.27	2.09	3.57	1	1	1	2
201	Participant201	1	86	148	60.2	27.5	21	22	36.1	98	102	1	0.67	0.86	1	0.81	1.01	1.2	1.22	1.18	1.2	36.29	38.11	41.2	29.07	23.79	21.26	65.63	62.14	61.96	4.49	3.48	0.85	4.49	3.48	0.85	10.51	5.51	2.48	11.47	21.9	35.02	9.25	3.38	3.9	0	8	1	2
202	Participant202	1	77	154.4	61.6	25.8	22	21	33.5	93	94	1	0.72	0.92	1.08	0.96	1.03	1.18	1.33	1.12	1.09	39.77	40.31	41.81	17.06	20.03	9.34	59.28	60.08	58.19	4.38	0.67	1.54	4.38	0.67	1.54	11.78	3.36	2.29	38.88	6.46	20.88	9.54	1.71	1.62	0	1	1	2
203	Participant203	1	77	165.3	76.6	28	31	22	28.2	95	102	0.9	0.69	0.86	1.11	1.04	1.05	1.22	1.49	1.22	1.1	39.71	40.74	43.25	21.15	18.24	14.78	60.38	59.67	57.48	3.61	2.41	2.28	3.61	2.41	2.28	5.82	2.74	2.36	24.87	7.37	13.12	5.34	5.37	4.4	4	1	1	2
204	Participant204	1	80	176	72.4	23.4	31	16	21.9	86	101	0.9	0.72	0.94	1.22	1.07	1.26	1.28	1.49	1.33	1.05	39.48	40.48	44.39	23.54	17.24	12.41	62.63	57.87	56.09	6.7	1.39	4.24	6.7	1.39	4.24	13.45	3.49	3.38	26.09	24.05	9.87	14.67	3.52	3.86	2	8	1	1
205	Participant205	1	68	155	53.4	22.2	21	14	26.2	80	90	0.9	1	1.19	1.44	0.94	1.22	1.27	0.94	1.03	0.88	47.07	41.95	47.73	11.57	6.5	7.95	59.71	59.19	59.32	5.5	0.75	8.71	5.5	0.75	8.71	4.6	1.95	1.33	43.31	30.32	25.14	6.18	1.59	10.02	1	1	1	1
206	Participant206	1	82	164	60.2	22.4	24	16	26.7	88	93	0.9	0.94	1.25	1.44	1.06	1.1	1.2	1.12	0.88	0.83	43.18	51.89	51.05	12.23	7.36	5.11	60.38	59.25	57.06	2.84	2.03	2.6	2.84	2.03	2.6	3.89	3.03	2.19	50.92	13.01	34.97	5.79	3.03	3.16	1	1	1	2
207	Participant207	1	83	164.8	68.6	25.3	24	25	35.8	99	99	1	0.92	1.17	1.33	1.06	1.34	1.32	1.16	1.15	0.99	42.39	42.93	44.3	14.8	13.44	11.39	57.18	57.59	57.22	3.66	4.44	3.07	3.66	4.44	3.07	5.85	2.72	5.84	43.34	10.09	19	3.14	6.59	5.32	1	8	1	2
208	Participant208	1	72	157	63.2	25.6	21	25	39.4	90	96	0.9	0.58	0.69	0.94	0.65	0.74	0.84	1.12	1.07	0.89	38.5	39.27	43.02	17.27	14.25	6.23	59.94	60.22	55.11	4.43	3.87	4.89	4.43	3.87	4.89	5.45	6.91	3.29	70.48	57.88	49.65	8.46	5.36	5.23	1	8	1	2
209	Participant209	1	77	163	50.7	19.1	23	9	16.7	77	87	0.9	1	1.25	1.53	1.2	1.32	1.67	1.2	1.05	1.09	42.94	43.64	42.38	13.85	11.58	9.15	58.45	56.17	55.79	2.91	1.42	1.88	2.91	1.42	1.88	3.2	2.51	4.45	40.34	18.45	23.62	5.56	1.33	3.87	2	8	1	2
210	Participant210	1	74	159.5	52.8	20.8	25	7	13.3	77	87	0.9	1.17	1.36	1.72	1.27	1.5	1.85	1.09	1.11	1.08	43.87	42.53	43.96	6.44	3.62	1.24	57.67	56.79	54.8	7.47	0.45	1.16	7.47	0.45	1.16	2.52	2.88	1.07	28.34	33.83	38.07	9.79	2.29	1.49	1	1	1	2
211	Participant211	1	82	163	70.7	26.6	26	23	32.8	96	98	1	0.72	1.17	1.33	0.75	1.09	1.18	1.05	0.93	0.88	39.33	46.43	46.83	21.53	9.82	6.56	60.19	57.68	55.43	3.76	3.85	3.69	3.76	3.85	3.69	4.47	1.02	2.9	8.63	9.14	24.39	5.33	4.06	6.94	1	1	1	2
212	Participant212	1	82	155	60.9	25.3	22	21	34.2	92	95	1	0.61	0.81	0.97	0.77	0.74	1	1.26	0.92	1.03	37.99	40.07	40.72	25.18	20.52	18.42	62.23	59.93	59.7	7.77	3.25	3.45	7.77	3.25	3.45	7.78	2.96	4.15	21.7	20.65	5.8	10.16	4.44	3.78	1	8	1	1
213	Participant213	1	85	169	71.7	25.1	29	18	25	100	100	1	0.58	0.75	0.83	0.76	0.89	0.95	1.3	1.19	1.14	36.79	37.96	38.83	27.53	23.13	21.45	64.53	61.3	61.61	4.99	2.12	1.96	4.99	2.12	1.96	10.23	4.05	5.82	17.14	6.83	24.88	12.2	2.88	6.59	0	8	1	2
214	Participant214	1	78	160	61.2	23.9	24	17	27.5	88	96	0.9	0.92	1.22	1.58	1.01	1.18	1.39	1.1	0.97	0.88	41.61	42.65	44.44	18.21	13.66	9.97	59.3	57.56	54.7	3.46	4.17	0.94	3.46	4.17	0.94	2.12	2.3	1.59	11.74	11.71	14.83	4.63	6.83	2.24	1	1	1	2
215	Participant215	1	81	177	83.8	26.7	31	28	33.1	109	102	1.1	0.94	1.17	1.47	1.15	1.32	1.55	1.22	1.13	1.06	42.11	39.47	42.18	7.82	4.6	5.69	60.36	59.29	56.87	8.19	1.77	2.46	8.19	1.77	2.46	5.72	4.12	3.56	19.18	52.15	51.26	10.46	2.82	3.73	1	8	1	2
216	Participant216	1	71	159.7	68.8	27	29	17	24.5	97	100	1	0.75	0.94	1.14	0.86	0.97	1.14	1.14	1.03	1.01	38.46	40	41.46	21.13	17.5	14.26	59.88	58.61	55.56	2.99	4.89	1.88	2.99	4.89	1.88	4.49	5.08	1.8	14.71	5.29	16.53	4.59	6.49	1.92	1	8	1	2
217	Participant217	1	78	178	69.1	21.8	20	15	25	99	93	1.1	0.58	0.75	0.97	0.87	0.99	1.26	1.49	1.32	1.3	40.1	39.52	42.46	20.84	17.37	14.92	60.72	57.76	57.38	7.25	6.02	2.28	7.25	6.02	2.28	11.87	12.1	12.14	46.86	61.8	5.36	20.72	10.87	7.36	0	8	1	2
218	Participant218	2	71	157.5	62	25	21	29	42.1	92	92	1	0.89	1.03	1.28	0.97	1.05	1.15	1.09	1.03	0.9	38.58	39.1	41.11	21.29	20.66	16	59.73	59.93	56.89	2.67	0.96	1.65	2.67	0.96	1.65	2.52	2.03	1.88	12.13	3.47	10.9	3.19	1.3	1.72	1	6	3	2
219	Participant219	1	73	167	65.9	23.6	31	11	16.1	78	93	0.8	0.78	0.92	1.33	1.2	1.14	1.41	1.54	1.24	1.06	41.75	41.43	44.21	18.44	17.38	12.53	60.13	58.89	56.62	2.53	1.35	1.4	2.53	1.35	1.4	8.7	3.28	2.71	30.31	7.81	6.62	4.54	2.38	1.86	3	8	3	2
220	Participant220	1	65	176	80.8	26.1	38	15	18.7	88	98	0.9	0.89	1.19	1.44	1.29	1.38	1.38	1.45	1.16	0.96	42.58	43.78	44.33	16.36	13.3	11.34	59.17	57.3	55.8	2.47	1.88	1.32	2.47	1.88	1.32	7.04	3.6	1.95	17.94	10.59	14.91	3.9	2.43	1.55	4	8	3	2
221	Participant221	1	75	174	75.4	24.9	35	14	18	92	100	0.9	0.89	1.17	1.5	1.34	1.4	1.48	1.5	1.2	0.98	44.09	43.91	46.3	14.56	12.7	9.58	58.32	56.92	55.01	2.93	1.06	2.76	2.93	1.06	2.76	5.64	2.48	1.95	12.59	16.59	9.43	4.45	2.31	2.82	4	8	1	1
222	Participant222	2	71	153	81.2	34.7	24	37	45.5	103	110	0.9	0.56	0.69	0.83	0.65	0.8	0.88	1.18	1.15	1.06	35.67	37.1	37.55	26.18	24.32	23.86	61.75	61.44	61.4	3.49	2.53	1.9	3.48	2.53	1.9	7.68	5.2	3.63	11.34	6.01	5.45	5.7	3.88	2.41	1	6	3	1
223	Participant223	2	74	155	61.5	25.6	21	22	35.7	92	96	1	0.67	0.83	1	1.09	0.8	1.26	1.63	0.96	1.26	37.71	38.29	39.79	25.53	23.06	21.89	63.23	61.35	61.64	4.17	2.07	1.95	4.17	2.07	1.95	18.03	3.29	5.51	15.37	7.68	6.49	9.7	3.3	3.75	3	8	1	2
224	Participant224	2	69	159	68	26.9	24	24	34.7	88	100	0.9	0.83	1	1.39	1.25	1.23	1.43	1.5	1.23	1.03	39.96	41.17	44.28	20.38	17.67	12.41	60.41	59.16	56.33	1.88	1.75	0.81	1.88	1.75	0.81	6.07	2.12	1.6	10.34	14.72	14.39	3.44	1.69	1.65	2	8	1	2
225	Participant225	2	68	153	59	25.2	21	21	35.7	80	95	0.8	0.81	1	1.17	1.09	1.18	1.3	1.35	1.18	1.11	40.66	41.53	42.76	20.3	16.86	15.38	60.89	58.39	57.34	1.26	1.82	1.68	1.26	1.82	1.68	2.57	2.85	1.6	9.48	8.97	6.46	2.45	2.59	2.57	3	6	3	1
226	Participant226	2	69	156.8	52.8	21.5	20	16	29.5	79	91	0.9	0.75	0.92	1.22	1.06	1.09	1.25	1.41	1.19	1.03	40.01	42.07	42.64	20.27	17.24	14.61	60.46	59.16	57.03	3.39	1.81	1.12	3.39	1.81	1.12	6.8	2.37	3.08	12.97	6.71	6.45	5.24	3.44	1.46	2	6	1	2
227	Participant227	2	67	155.1	56.1	23.3	20	19	33.1	76	91	0.8	0.72	0.81	1	1.01	1.06	1.12	1.4	1.31	1.12	38.96	40.32	42.38	22.08	19.99	16.38	61.1	60.72	58.84	1.47	1.27	1.93	1.47	1.27	1.93	3.55	2.8	3.03	7.12	6.78	8.27	2.15	2.09	2.83	1	6	3	2
228	Participant228	2	67	152.7	62.8	26.9	22	22	34.5	90	86	1	0.78	0.97	1.17	1	1.08	1.23	1.29	1.11	1.05	39.47	40.24	41.3	20.64	18.45	16.42	60.13	58.7	57.74	2.74	2.25	1.75	2.74	2.25	1.75	5.17	4	2.65	9.46	7.23	5.55	3.58	2.97	2.32	2	6	3	2
229	Participant229	1	71	157	47.5	19.3	21	10	20.4	71	90	0.8	0.83	1.06	1.28	1.15	1.18	1.29	1.38	1.11	1.01	38.18	41	41.81	23.35	18.78	16.5	61.59	59.73	58.3	5.52	2.16	2.45	5.52	2.16	2.45	6.95	5.36	2.66	13.08	14.16	8.24	6.13	2.71	2.91	1	8	3	1
230	Participant230	1	68	164.3	66.6	24.7	29	15	22.5	82	94	0.9	0.97	1.19	1.58	1.36	1.33	1.44	1.4	1.12	0.91	43.52	43.73	46.78	13.85	13.05	8.09	57.55	56.87	54.05	1.8	1.2	4.54	1.8	1.2	4.54	2.68	2.36	2.82	10.17	9.63	10.59	2.88	1.2	4.69	4	8	1	2
231	Participant231	2	70	168	62.3	22.1	25	17	27.6	86	95	0.9	0.94	1.25	1.53	1.21	1.29	1.43	1.28	1.03	0.93	42.26	44.35	45.92	16.52	11.63	8.03	58.78	55.97	54.35	2.11	1.76	2.2	2.11	1.76	2.2	3.7	1.77	2.97	16	7.02	15.25	4.64	1.84	2.39	3	6	1	2
232	Participant232	2	76	149.8	78.9	35.2	24	35	44	110	106	1	0.72	0.97	1.19	1.06	1.14	1.18	1.47	1.18	0.99	40.35	42.6	43.98	20.54	16.24	12.64	60.89	58.16	56.32	3.63	2.09	3.43	3.63	2.09	3.43	6.44	4.63	2.74	7.98	8.9	3.96	6.88	3.19	3.28	3	8	3	4
233	Participant233	2	77	158.5	60.2	24	21	21	34.4	85	92	0.9	0.81	0.97	1.25	1.13	1.12	1.21	1.4	1.15	0.97	40.92	42.85	44.28	18.68	14.39	11.02	59.34	57.23	55.2	2.63	1.96	1.42	2.63	1.96	1.42	4.69	2.46	2.26	10.66	10.83	13.49	4.3	3.71	1.2	1	6	1	2
234	Participant234	2	68	163.2	69.8	26.2	25	24	33.6	88	95	0.9	0.86	1.06	1.33	1.22	1.26	1.39	1.41	1.2	1.04	41.15	42.84	43.77	18.2	15.24	12.35	59.35	57.9	56.35	1.34	1.85	1.71	1.34	1.85	1.71	3.68	2.64	1.59	18.72	11.06	13.69	2.24	2.79	2.47	3	8	3	2
235	Participant235	2	66	149	65.8	29.6	21	28	41.8	96	102	0.9	0.81	1.08	1.28	1.07	1.25	1.28	1.33	1.15	1	40.72	41.67	43.27	19.17	16.65	13.9	59.75	58.04	56.62	2.29	2	1.85	2.29	2.01	1.85	6.2	2.87	1.82	6.04	7.9	4.07	4.24	2.93	2.06	1	6	2	2
236	Participant236	2	67	157.2	49.6	20.1	22	13	19.3	74	87	0.9	0.81	0.94	1.28	1.28	1.21	1.36	1.58	1.29	1.06	40.49	40.7	43.41	17.96	18.52	13.18	58.81	59.53	56.82	1.97	1.45	1.03	1.97	1.45	1.03	6.21	2.92	2.14	22.59	11.53	8.48	3.05	2.52	1.51	1	8	1	2
237	Participant237	2	66	155	70.5	29.3	23	29	41.3	89	103	0.9	0.81	0.97	1.17	1.16	1.16	1.19	1.45	1.19	1.02	39.45	41.74	41.81	20.83	16.76	15.51	60.42	58.59	57.51	4.39	1.19	1.73	4.39	1.19	1.73	7.08	3.18	2.66	9.71	8.85	5.62	5.69	2.08	1.77	3	5	3	2
238	Participant238	1	70	165.5	74	27	29	22	29.4	89	98	0.9	0.92	1.19	1.47	1.29	1.37	1.39	1.41	1.15	0.95	43.86	43.78	46.03	15.98	12.77	9.13	59.61	56.77	54.76	1.78	1.95	1.75	1.78	1.95	1.75	2.27	3.11	1.09	7.29	16.11	10.87	2.43	3.3	3.13	4	8	3	2
239	Participant239	2	72	156.2	61.5	25.2	23	20	32.4	84	93	0.9	0.83	1.08	1.44	1.13	1.21	1.33	1.36	1.11	0.92	40.95	43.27	46.2	18.36	15.17	11.68	59.12	57.63	54.89	1.92	2.45	3.44	1.92	2.45	3.44	3.35	2.26	1.53	18.5	21.35	11.91	4.19	4.38	4.99	3	2	3	2
240	Participant240	2	73	149.1	44.9	20.2	19	10	22	69	82	0.8	0.92	1.17	1.39	1.05	1.16	1.23	1.15	1	0.88	41.65	43.69	44.34	16.69	12.93	12.1	57.91	56.51	55.43	3.35	1.25	2.73	3.35	1.25	2.73	3.9	2.1	2.82	17.44	8.79	11.12	5.01	1.17	3.52	2	8	1	2
241	Participant241	2	72	149.8	56.5	25.2	21	18	31.7	81	94	0.9	0.81	0.94	1.25	1.08	1.12	1.24	1.34	1.18	0.99	41.14	42.52	44.65	18.87	15.38	11.82	59.67	58.07	56.67	2.65	1.89	2.82	2.65	1.89	2.82	4.07	2.36	1.95	17.37	8.12	10.05	5.18	2.67	3.3	2	8	3	2
242	Participant242	2	66	148.5	50.8	23	20	15	28.5	81	86	0.9	0.92	1.11	1.25	1.14	1.22	1.21	1.24	1.1	0.97	42.01	43.21	44.04	17.45	14.4	12.44	59.16	57.89	56.48	2.71	1	1.25	2.71	1	1.25	3.58	2.36	1.83	9.55	8.67	10.79	5.11	2.08	2.27	2	6	3	2
243	Participant243	2	70	153.6	56.7	24	21	18	32.5	84	90	0.9	1	1.28	1.47	1.19	1.3	1.32	1.19	1.02	0.9	42.55	44.37	45.72	15.58	11.58	8.92	57.96	55.74	54.65	2.02	1.39	1.05	2.02	1.39	1.05	2.3	1.66	2.53	12.9	15.64	10.57	2.76	1.46	1.93	2	6	2	1
244	Participant244	2	71	141.9	56.3	28	20	20	35	90	93	1	0.83	1	1.31	1.14	1.14	1.25	1.36	1.14	0.96	42.3	42.42	45.55	13.93	14.46	9.83	56.31	56.88	54.57	2.35	2.05	1.34	2.35	2.05	1.34	6.17	2.63	2.01	15.73	9.41	8.46	5.2	3.64	2.14	2	8	3	2
245	Participant245	2	72	153.2	57.1	24.3	20	20	35.4	85	96	0.9	1	1.19	1.58	1.18	1.21	1.43	1.18	1.01	0.9	42.39	44.52	46.2	14.64	11.35	7.75	57.02	55.48	53.96	1.06	3.18	2.03	1.06	3.19	2.03	2.68	2.34	0.98	9.19	7.1	11.94	1.95	3.2	2.75	3	6	3	2
246	Participant246	2	70	156	51.8	21.3	19	16	31.6	77	95	0.8	0.69	0.92	1.11	1.11	1.13	1.17	1.6	1.24	1.05	40.26	41.22	42.83	17.48	15.5	13.11	58.09	56.8	56.03	1.65	1.86	1.21	1.65	1.86	1.2	4.63	2.31	2.2	14.52	6.63	5.71	4.82	2	1.38	3	6	3	1
247	Participant247	2	73	160.5	58.3	22.6	23	16	26.6	89	94	0.9	0.86	1.11	1.42	1.16	1.2	1.33	1.34	1.08	0.94	40.21	42.84	45.55	16.75	13.48	9.56	57.33	56.42	54.45	3.52	1.17	1.12	3.52	1.17	1.12	4.85	1.87	1.71	6.67	11.59	7.4	5.46	1.67	1.21	1	6	3	1
248	Participant248	2	65	158	62.7	25.1	23	20	31.7	78	96	0.8	0.86	1.17	1.56	1.22	1.35	1.41	1.42	1.16	0.91	40.72	42.98	45.8	18.7	14.9	8.12	59.49	57.56	54.33	1.48	2.82	2.09	1.48	2.82	2.09	3.3	4.15	2.17	14.2	9.92	10.56	2.61	3.88	2.42	2	8	3	1
249	Participant249	2	67	155.5	66.5	27.5	25	22	32.7	94	100	0.9	0.67	0.83	1	0.91	0.95	0.99	1.37	1.14	0.99	36.98	39.72	41.46	23.43	17.57	15.01	60.5	57.36	56.44	3.91	2.63	3.24	3.91	2.63	3.24	6.82	4.28	3.55	7.78	10.86	16.63	5.75	4.07	4.3	2	6	2	2
250	Participant250	2	65	156	57.8	23.8	21	19	33.3	87	91	1	0.81	1	1.19	1.13	1	1.11	1.4	1	0.93	39.65	41.95	43.05	22.24	17.28	14.89	61.83	59.22	57.98	4.34	1.89	1.74	4.34	1.89	1.74	8.57	3.44	2.93	16.83	8.89	8.23	5.69	2.51	2.23	2	6	3	2
251	Participant251	2	75	148	45.8	20.9	17	13	28.4	76	85	0.9	0.78	1.06	1.36	0.99	1.04	1.11	1.27	0.98	0.81	40.3	43.8	45.08	17.95	14.53	10.85	58.13	57.11	55.15	1.39	1.22	2.88	1.39	1.22	2.88	5.36	3.6	2.72	11.11	31.54	15.63	4.21	1.72	2.02	1	8	3	3
252	Participant252	2	73	144.5	54.6	26.1	19	17	32.9	78	88	0.9	0.69	0.86	1.03	0.94	1.01	1.11	1.35	1.17	1.08	38.38	40.74	40.25	22.36	18.21	18.18	60.61	58.95	58.42	1.5	2.07	1.94	1.5	2.07	1.94	4.5	2.89	3.64	11.13	10.01	9.88	2.66	2.27	2.61	1	8	3	2
253	Participant253	2	67	156	55.6	22.8	21	17	31.2	84	91	0.9	0.86	1.06	1.31	1.1	1.17	1.31	1.28	1.11	1	40.04	42.83	43.36	19.49	15.25	13.94	59.53	58.68	57.41	1.69	1.26	1.34	1.7	1.26	1.34	2.08	1.16	1.92	5.56	14.32	11.22	1.82	2.41	2.17	3	8	3	2
254	Participant254	2	65	151	57.5	25.2	21	19	32.3	80	93	0.9	0.89	1.22	1.5	1.14	1.29	1.41	1.29	1.05	0.94	40.7	42.93	45.87	18.68	14.45	10.67	59.46	57.38	55.07	2.44	1.27	1.16	2.44	1.27	1.16	5.39	1.46	1.54	8.63	7.13	10.48	4.65	1.19	2.21	4	6	3	3
255	Participant255	2	75	151.6	50.6	22	21	12	23.9	83	95	0.9	0.75	1.11	1.25	1.19	1.38	1.36	1.59	1.24	1.09	39.37	41.92	42.84	21.51	16.26	14.43	61.14	57.98	57.96	2.17	0.97	1.55	2.17	0.97	1.55	7.47	3.25	2.26	19.33	11.68	15.4	6.96	2.07	2.24	2	6	1	3
256	Participant256	1	75	155.5	64	26.5	25	19	28.9	83	95	0.9	0.75	1.06	1.33	1.18	1.29	1.41	1.57	1.22	1.06	39.52	41.62	42.67	20.97	17.3	14.78	60.74	58.74	57.68	1.61	2.15	1.62	1.61	2.15	1.62	3.72	2.72	2.17	20.46	15.52	4.71	4.11	3.11	2.6	4	8	3	2
257	Participant257	1	75	167.5	73	26	30	19	26.1	88	100	0.9	0.94	1.17	1.44	1.3	1.34	1.38	1.37	1.15	0.96	41.99	43.8	45.43	17.56	15.89	13.45	59.47	57.27	55.09	2.79	2.01	2.44	2.79	2.01	2.44	6.25	4.28	1.91	7.8	13.52	5.81	4.04	4.12	2.53	2	8	2	2
258	Participant258	2	65	153.5	45.2	19.2	20	9	20.3	84	91	0.9	0.86	1.22	1.42	1.19	1.32	1.4	1.38	1.08	0.99	41.36	43.52	45.01	18.58	15.33	13.91	59.07	57.41	56.38	1.77	1.51	1.18	1.77	1.51	1.18	2.65	2.65	1.11	18.36	9.78	8.62	2.17	1.84	1.93	3	6	3	2
259	Participant259	2	69	150.8	45.7	20.1	18	12	26.2	76	85	0.9	0.86	1.11	1.31	1.23	1.24	1.25	1.43	1.12	0.96	41.7	42.96	44.51	17.36	15.77	12.72	59.27	57.94	56.3	1.77	1.83	1.66	1.77	1.83	1.66	4.52	2.79	2.06	18.65	6.68	8.1	2.13	2.22	2.43	1	6	2	1
260	Participant260	2	70	152.7	63.6	27.3	19	28	43.6	91	97	0.9	0.86	1.14	1.5	1.18	1.27	1.44	1.37	1.12	0.96	41.56	44.12	44.49	18.55	14.94	12.2	59.97	57.67	55.8	2.1	1.2	1.25	2.1	1.2	1.25	6.13	1.78	1.57	21.99	11.81	9.51	3.45	2.58	1.88	1	6	1	7
261	Participant261	1	72	165.6	67	24.4	26	19	28.8	87	92	0.9	0.97	1.25	1.5	1.32	1.36	1.37	1.36	1.09	0.91	43.63	43.76	45.27	14.54	14.09	10.01	57.92	57.62	55.69	1.47	1.62	2.42	1.47	1.62	2.42	4.46	1.9	2.14	8.44	4.94	20.85	3.8	1.83	2.94	3	8	1	3
262	Participant262	2	69	152.6	63.7	27.4	21	24	37.9	92	100	0.9	0.83	1.03	1.33	1.14	1.19	1.29	1.37	1.16	0.97	40.06	41.22	43.96	19.37	17.73	13.23	59.87	59.04	56.96	2.33	1.48	1.47	2.33	1.48	1.47	4.84	2.02	1.89	21.56	11.05	15.44	3.38	2.95	2.48	2	6	3	1
263	Participant263	1	71	172	65.8	22.2	26	18	27.5	90	97	0.9	0.97	1.33	1.72	1.29	1.47	1.66	1.32	1.11	0.97	41.85	43.28	46.63	17.56	13.05	8.12	59.08	56.59	54.4	1.54	1.59	1.43	1.54	1.59	1.43	2.98	2.29	1.24	15.37	16.82	13.15	2.32	1.29	2.05	3	8	3	2
264	Participant264	1	77	153.8	55.4	23.4	21	16	28.1	88	93	0.9	0.94	1.31	1.44	1.27	1.42	1.41	1.35	1.09	0.98	41.63	43.05	45.01	17.64	14.47	12.02	59.52	57.41	56.65	1.84	1.8	2.49	1.84	1.8	2.49	4.73	3.17	1.57	19.41	15.36	14.26	4.67	2.61	2.92	3	8	2	2
265	Participant265	1	77	160	63.4	24.8	25	18	27.9	88	93	0.9	0.86	1.17	1.47	1.21	1.3	1.41	1.4	1.12	0.96	40.98	42.33	44.44	18.46	15.34	11.9	59.66	57.57	55.82	1.63	0.86	4.53	1.63	0.86	4.53	6.2	2.43	2.98	10.12	16.1	21.82	3.97	3.45	6	3	8	3	2
266	Participant266	2	66	155.3	51	21.1	19	15	28.8	81	91	0.9	1.11	1.39	1.67	1.39	1.48	1.6	1.25	1.06	0.96	40.93	42.53	44.24	17.96	14.61	11.82	58.79	57.23	56.06	2.69	1.66	1.52	2.69	1.66	1.52	5.58	2.52	1.91	6.84	10.27	10.23	4.13	2.14	2.01	3	6	3	3
267	Participant267	2	67	151.6	53.8	23.4	19	18	33.5	65	86	0.8	0.75	1	1.31	1.12	1.19	1.3	1.49	1.19	1	40.17	41.04	43.27	21.43	18.59	14.13	61.54	59.3	57.06	4.63	1.99	2.08	4.63	1.99	2.08	11.52	4.22	2.38	19.24	16.28	15.45	8.12	3.44	2.86	1	8	3	1
268	Participant268	2	65	158	47.1	18.9	20	9	19.3	76	92	0.8	0.72	0.89	1.06	0.83	0.94	1.06	1.15	1.06	1.01	37.3	41.22	42.52	24.88	17.92	15.14	62.26	59.12	57.74	2.33	2.13	1.47	2.33	2.13	1.47	4.63	5.28	3.71	6.75	10.26	10.41	2.75	3.07	2.2	3	6	1	2
269	Participant269	2	69	149.3	59	26.5	20	23	38.5	89	91	1	0.75	1	1.19	1.07	1.23	1.24	1.43	1.23	1.04	39.08	40.78	43.59	23.87	18.92	14.53	62.76	60.11	58.01	2.8	1.42	1.2	2.8	1.42	1.2	6.15	2.9	3.9	11.91	10.52	13.93	4.57	2.36	2.7	3	6	3	2
270	Participant270	1	76	166.8	78.4	28.2	30	25	32.1	101	101	1	0.75	0.89	1.11	1.19	1.18	1.33	1.59	1.32	1.19	40.24	41.27	42.51	20.28	17.54	15.39	61.02	58.65	57.91	3.16	1.4	3.05	3.16	1.4	3.05	12.4	2.91	2.82	20.7	16.29	13.37	11.09	3.34	2.51	3	8	3	2
271	Participant271	1	82	173	61.5	20.5	28	10	15.4	86	95	0.9	0.72	0.92	1.11	1.25	1.25	1.34	1.73	1.36	1.21	38.61	39.49	41.29	21.8	20.49	17.75	60.59	60	58.99	4.17	2.8	2.81	4.17	2.8	2.81	5.48	5.98	4.25	15.67	7.24	8.98	7.05	3.71	3.4	3	8	3	2
272	Participant272	2	75	155	65.2	27.1	24	21	32.2	86	97	0.9	0.72	0.92	1.14	1.14	1.15	1.25	1.58	1.26	1.1	39.41	39.71	42.19	22.5	20.89	17.14	61.97	60.6	59.03	3.39	1.57	1.67	3.39	1.57	1.67	8.17	1.95	2.69	22.29	8.84	6.01	7.03	2.56	2.77	2	6	3	2
273	Participant273	1	72	156.5	54.2	22.1	25	17	17.3	84	92	0.9	0.83	1.17	1.44	1.2	1.35	1.41	1.45	1.16	0.98	41.25	43.42	44.7	18.55	13.45	10.22	59.93	56.48	54.92	1.7	2.7	0.95	1.7	2.7	0.95	5.55	3.03	1.48	12.94	9.98	10.94	4.36	4.17	1.2	2	5	3	2
274	Participant274	2	77	145.8	59.2	27.8	19	23	39.5	83	97	0.9	0.72	0.89	1.06	1.15	1.02	1.15	1.59	1.15	1.09	39.14	39.16	40.26	23.53	22.62	20.59	62.45	61.78	60.85	4.35	2.23	1.59	4.35	2.23	1.59	8.3	3.95	3.63	20.73	6.55	10.31	6.95	2.93	2.09	3	6	3	2
275	Participant275	2	77	150.5	51.5	22.7	19	15	29.9	82	91	0.9	0.56	0.69	0.83	0.78	0.82	1.02	1.4	1.18	1.22	36.29	37.7	39.42	26.41	23.29	21.56	62.87	61.12	61	3.63	3.09	2.82	3.63	3.09	2.82	7.07	7.19	4.79	5.89	11.59	11.34	5.27	4.32	3.29	2	6	1	2
276	Participant276	2	74	156.6	80.7	32.9	24	36	44.7	112	119	0.9	0.69	0.94	1.33	1.07	1.16	1.34	1.54	1.23	1	39.74	40.54	44.52	22.71	18.93	14.73	61.8	59.14	56.7	3.09	2.85	3.55	3.09	2.85	3.55	4.73	4.34	1.5	11.94	8.86	12.71	7.62	5.8	4.88	3	6	3	1
277	Participant277	2	65	150	83	36.9	25	38	45.9	107	109	1	0.81	1.06	1.25	1.18	1.3	1.23	1.46	1.23	0.98	40.16	42.74	43.78	20.42	15.87	13.47	60.31	58.52	56.63	1.27	1.37	1.77	1.27	1.37	1.77	2.9	2.7	1.23	14.92	11.16	11.41	2.97	2.04	2.53	2	6	3	3
278	Participant278	2	67	143	73.2	35.8	21	35	47.7	103	110	0.9	0.69	0.92	1.06	1.18	1.19	1.27	1.7	1.3	1.2	40.71	40.75	40.57	19.76	18.96	18.02	60.94	59.71	58.69	1.47	1.19	1.46	1.47	1.19	1.46	7.77	2.56	2.54	15.88	9.45	11.1	4.93	2.22	2.14	1	6	1	2
279	Participant279	2	65	156.5	49	20	21	10	20.2	73	89	0.8	0.83	1.03	1.22	1.12	1.11	1.17	1.35	1.08	0.96	38.32	40.59	42.44	23.77	18.84	15.34	62.09	59.39	57.8	3.12	2.42	1.85	3.12	2.42	1.85	4.23	4.82	3.01	13.66	9.07	8.7	4.24	2.35	1.93	2	6	3	2
280	Participant280	1	81	165.3	57	20.9	27	9	15.1	80	90	0.9	0.69	0.89	1.08	1.02	1.04	1.08	1.47	1.17	1	38.14	41.54	42.6	24.05	16.85	14.17	62.25	58.39	56.77	3.45	1.91	2.02	3.45	1.91	2.02	9.01	3.74	3.65	9.21	6.25	8.41	6.95	2.76	3.26	4	8	3	2
281	Participant281	2	78	149.2	37.1	16.7	15	8	20.2	66	81	0.8	0.81	0.94	1.25	1.21	1.15	1.26	1.5	1.22	1.01	41.11	41.53	44.73	17.06	17.02	9.45	57.96	57.98	54.73	1.96	2.97	3.18	1.96	2.97	3.18	4.49	3.61	4.19	13.42	5.29	18.74	5.06	3.64	4.22	4	7	3	2
282	Participant282	2	69	152.1	51.3	22.2	19	16	30.6	80	89	0.9	0.81	1.06	1.33	1.15	1.2	1.32	1.43	1.14	0.99	40.63	42.77	44.46	17.13	13.67	11.08	57.83	56.15	55.29	3.19	1.59	1.49	3.19	1.59	1.49	7.97	3.31	1.76	5.38	7.79	14.27	6.14	1.77	2.11	3	8	1	1
283	Participant283	2	65	157.5	65	26.2	24	21	32.1	93	93	1	0.92	1.22	1.5	1.18	1.24	1.31	1.29	1.02	0.87	41.57	42.36	45.34	16.39	13.54	9.9	57.89	56.33	54.81	1.74	2.88	1.76	1.74	2.88	1.76	3.44	1.74	2.47	10.37	5.8	7.03	2.59	3.24	1.77	2	6	1	2
284	Participant284	2	69	161	59.6	23	22	19	31.2	84	92	0.9	0.86	1.03	1.25	1.15	1.23	1.26	1.34	1.2	1.01	40.87	42.87	44.21	17.08	13.7	11.36	57.64	56.67	55.24	2.37	3.12	3.09	2.37	3.12	3.09	3.92	4.41	2.16	7.61	6.97	13.2	4.25	4.08	3.52	3	6	3	2
285	Participant285	2	69	161	71	27.4	26	24	33.1	87	101	0.9	0.92	1.19	1.42	1.15	1.28	1.31	1.26	1.08	0.93	41.24	42.87	44.26	17.2	13.33	10.26	58.28	55.89	54.79	2.76	2.24	1.61	2.76	2.24	1.61	4.7	2.79	1.6	10.47	6.13	6.89	5.08	2.85	1.99	1	6	1	2
286	Participant286	2	72	152	52.1	22.6	19	16	31.3	87	89	1	0.56	0.69	0.83	0.96	0.95	1	1.73	1.37	1.2	35.46	36.35	38.86	27.49	23.74	21.28	62.44	60.1	60.37	7.92	4.82	4.39	7.92	4.82	4.39	16.67	10.35	9.51	42.08	14.94	10.57	18.9	8.97	7.83	3	8	3	1
287	Participant287	2	75	149.5	55.9	25	19	20	36.4	84	92	0.9	0.72	0.89	1.06	0.82	0.88	1	1.14	0.98	0.94	38.03	39.25	39.88	24.57	22.16	20.82	62.43	61.49	60.72	3.06	3.04	1.53	3.06	3.04	1.53	7.11	4.02	2.87	9.88	11.33	6.32	3.8	4.64	1.92	3	6	3	1
288	Participant288	2	75	148.5	55.2	25	19	19	34.8	84	97	0.9	0.78	0.97	1.17	1.01	1.04	1.09	1.3	1.07	0.93	38.71	40.48	41.97	22.05	19.66	16.54	60.62	60.21	58.43	4.27	1.96	1.87	4.27	1.96	1.87	6.8	3.19	3.1	9.96	6.99	8.52	5.72	2.32	2.23	2	6	3	1
289	Participant289	2	75	160.2	65.5	25.5	18	18	27.7	88	97	0.9	0.94	1.17	1.39	1.24	1.21	1.31	1.31	1.04	0.95	39.58	41.56	43.04	19.99	16.98	14.25	59.66	58.56	57.34	2.22	2.32	2.13	2.22	2.32	2.13	5.14	2.99	2.68	8.16	6.85	5.91	3.02	2.71	2.28	3	6	3	2
290	Participant290	2	65	150	56.1	24.9	18	22	39.5	87	95	0.9	0.81	1	1.25	1.19	1.19	1.3	1.48	1.19	1.04	39.97	41.13	42.16	21	18	15.21	61.04	59.13	57.72	2.41	1.57	2.08	2.41	1.57	2.08	4.61	3.16	3.35	14.75	11.44	12.05	3.55	3.03	2.41	0	0	0	0
291	Participant291	2	67	150.8	49.4	21.7	22	20	32.9	88	95	0.9	0.83	1.06	1.25	1.21	1.21	1.29	1.45	1.15	1.03	40.22	41.39	42.44	18.94	17.12	14.99	59.78	58.7	57.56	2.05	1.39	2.16	2.05	1.39	2.16	4.42	1.65	2.75	13.61	9.13	6.67	4.05	2.42	2.61	2	8	3	2
292	Participant292	2	67	150.8	49.4	21.7	19	15	29.4	77	87	0.9	0.86	1.14	1.39	1.19	1.26	1.4	1.38	1.1	1.01	39.7	42.34	42.86	19.67	15.83	13.91	59.65	58.27	57.02	2.05	1.53	1.49	2.05	1.53	1.49	5.79	1.93	1.82	12.2	10.79	7.19	3.91	2.78	1.22	1	8	3	2
293	Participant293	2	66	149	75.2	33.9	21	37	49.2	95	103	0.9	0.81	0.94	1.17	1.12	1.08	1.26	1.39	1.14	1.08	41.57	42.53	42.96	15.93	15.02	12.95	57.64	57.55	55.7	1.55	1.31	2.37	1.55	1.31	2.37	2.36	1.81	2.22	18.43	8.43	8.14	3.26	1.79	3.14	1	6	3	2
294	Participant294	2	70	152.4	49.3	21.2	18	16	32.1	75	91	0.8	0.72	1.03	1.36	1.09	1.22	1.39	1.51	1.19	1.02	41.55	42.98	43.96	16.84	13.48	11.84	58.63	56.27	55.31	2.82	1.64	1.46	2.82	1.64	1.46	4.08	2.9	1.14	20	11.6	13.64	5	2.75	2.01	1	8	2	2
295	Participant295	2	71	157.3	67.4	27.2	23	26	37.8	95	100	1	1.11	1.31	1.86	1.48	1.4	1.58	1.34	1.08	0.85	44.34	42.09	44.9	11.51	14.07	8.82	54.72	56.05	53.53	4.18	0.81	2.15	4.18	0.81	2.15	7.29	2.59	2.38	18.4	7.49	14.26	8.93	2.14	0.93	2	6	3	2
296	Participant296	2	72	153	60.5	25.8	21	22	35.6	95	100	1	0.92	1.19	1.5	1.12	1.24	1.29	1.23	1.03	0.86	40.85	42.84	46.64	17.64	13.73	9.95	58.64	56.48	54.65	1.6	1.38	2.9	1.6	1.38	2.9	2.2	1.82	1.88	9.45	14.49	6.88	3.45	1.42	3.11	3	6	2	2
297	Participant297	2	77	153.4	61.9	26.3	22	22	35	99	100	1	0.81	1.44	1.69	1	1.36	1.49	1.25	0.94	0.88	38.15	43.58	44.3	20.08	12.32	10.26	58.37	56.42	54.4	3.98	1.58	1.17	3.98	1.58	1.17	6.98	1.79	1.44	9.32	8.05	9.02	6.31	0.77	1.62	1	8	1	1
298	Participant298	2	65	164	65.5	24.4	24	22	33.2	86	98	0.9	0.97	1.31	1.67	1.11	1.21	1.33	1.14	0.92	0.8	40.53	43.27	45.23	18.47	13.1	8.61	58.75	55.89	53.99	2.43	1.92	0.98	2.43	1.92	0.98	1.65	2.18	2.58	21.54	18.5	9.07	2.79	2.8	1.72	2	6	3	2
299	Participant299	1	72	174.5	85.8	28.2	33	27	31.4	107	100	1.1	0.92	0.94	1.31	1	1.09	1.19	1.09	1.16	0.91	39.51	40.33	42.18	17.11	18	11.23	57.82	57.78	56.17	3.43	2.4	4.37	3.43	2.4	4.37	7.49	4.39	2.61	14.57	17.85	22.45	4.84	4.71	6.42	3	8	1	2
300	Participant300	1	72	168.5	72.4	25.5	30	18	25.3	96	95	1	1.03	1.36	1.44	1.29	1.35	1.44	1.25	1	1	41.84	43.59	43.36	17.11	14.45	11.9	59.22	56.41	55.76	2.76	2.3	1.09	2.76	2.3	1.09	3.58	2.55	3.41	15.12	28.1	14.81	5.08	3.37	2.36	3	8	3	2
301	Participant301	2	71	153.7	68.3	28.9	20	31	45	94	104	0.9	0.83	1	1.47	0.96	0.97	1.1	1.15	0.97	0.75	37.21	40.45	43.09	25.99	20.7	14.23	62.32	60.51	57.18	2.83	2.09	1.38	2.83	2.09	1.38	3.47	2.27	1.25	19.06	17.57	11.84	4.23	3.41	1.95	3	8	1	2
302	Participant302	2	75	150.9	56.6	24.9	19	21	37.1	89	89	1	1.06	1.31	1.75	1.2	1.21	1.46	1.14	0.92	0.84	40.95	43.2	47.01	16.26	13.6	7.18	56.68	56.8	53.68	2.94	2.39	1.79	2.94	2.39	1.79	3.49	1.31	1.87	10.74	11.02	12.9	2.98	2.89	2.1	3	6	3	3
303	Participant303	2	72	161.5	52.9	20.3	20	16	30.9	79	89	0.9	0.97	1.39	2.28	1.18	1.31	2.05	1.21	0.94	0.9	41.5	44.81	45.23	17.74	10.37	9.98	59.08	55.19	55.43	1.95	1.84	1.29	1.95	1.84	1.29	3.06	1.74	1.65	6.3	11.56	14.17	2.85	2.47	1.98	2	6	3	1
304	Participant304	2	73	150.8	55.7	24.5	22	16	28.3	86	91	0.9	1.03	1.33	1.47	1.2	1.28	1.33	1.17	0.96	0.91	42.1	43.27	44.97	17.25	13.46	11.86	59.27	56.61	56.69	2.63	2.45	1.65	2.63	2.45	1.65	5.21	2.69	2.15	8.52	13.77	10.95	4.21	3.41	1.51	3	6	3	1
305	Participant305	2	72	159.4	66.7	26.3	25	21	31.5	87	98	0.9	1.31	1.33	1.64	1.25	1.32	1.38	0.96	0.99	0.85	40.84	41.16	43.49	17.29	16.22	12.28	58.24	57.05	55.47	2.35	2.07	1.67	2.35	2.07	1.67	3.35	2.13	1.52	7.27	10.25	9.92	2.4	2.61	2.46	1	6	1	1
306	Participant306	2	72	158.7	57.9	23	21	18	31.5	78	94	0.8	1.06	1.36	1.64	1.42	1.47	1.64	1.35	1.08	1	43.69	44.85	46.26	14.38	11.35	8.49	57.61	56.07	54.74	3.46	2.6	1.34	3.46	2.6	1.34	6.91	1.62	2.7	22.25	19.26	5.89	6.72	3.26	1.95	3	8	1	1
307	Participant307	2	72	154.4	54	22.7	19	19	35.5	83	91	0.9	0.81	1.17	1.39	1.14	1.31	1.34	1.41	1.12	0.97	39.72	41.74	43.78	20.12	16.82	13.08	59.9	58.75	56.99	2.76	1.33	1.87	2.76	1.33	1.87	4.02	0.75	2.49	18.51	9.48	5.32	4.23	2.12	2.48	2	6	1	2
308	Participant308	1	65	164	61.2	22.8	28	11	17.3	74	92	0.8	1.36	1.81	2.06	1.42	1.63	1.65	1.05	0.9	0.81	44.56	46.3	47.41	10.87	8.15	5.38	55.68	54.63	52.8	2.02	1.28	2	2.02	1.28	2	2.73	1.02	2.56	12.11	11.57	8.76	3.45	1.64	2.12	3	3	3	2
309	Participant309	2	69	157	67	27.2	24	23	34.6	95	100	1	0.94	1.47	1.25	1.21	1.38	1.33	1.28	0.94	1.06	40.89	44.93	43.18	18.92	9.87	14.35	59.58	55.07	57.53	1.33	2.49	1.54	1.33	2.49	1.54	3.47	2.06	1.39	4.61	15.82	8.35	2.58	2.56	1.61	1	6	1	2
310	Participant310	2	75	149	62.1	28	20	26	41.3	92	104	0.9	1.03	1.17	1.42	1.22	1.27	1.3	1.19	1.09	0.92	41.8	43.03	44.87	17.62	15.06	11.46	59.23	57.68	55.85	3.33	2.32	2.58	3.33	2.32	2.58	3.4	2.68	2.57	10.85	4.55	5.98	4.63	2.58	2.81	2	8	3	1
311	Participant311	1	72	162	67.4	25.7	27	19	27.8	89	96	0.9	0.86	1.22	1.42	1.28	1.4	1.39	1.49	1.15	0.98	41.9	43.18	44.57	17.4	13.96	11.11	59.22	57.14	56.07	2.49	2.04	2.53	2.49	2.04	2.53	3.9	2.59	2.95	18.26	12.41	11.42	4.81	2.9	3.15	3	8	3	2
312	Participant312	2	65	152.8	58	24.8	19	22	37.7	83	93	0.9	0.89	1.19	1.61	1.11	1.16	1.36	1.24	0.97	0.85	40.35	42.49	44.97	18.49	14.81	9.02	59.14	57.1	54.44	3.09	1.83	1.02	3.09	1.83	1.02	5.16	2.12	1.11	18.73	15.45	18.33	4.58	2.11	1.59	2	6	3	2
313	Participant313	2	75	150.5	47.7	21.1	18	14	30.2	86	91	0.9	0.89	1.08	1.53	1.1	1.12	1.26	1.24	1.03	0.83	41.19	43.37	46.91	15.51	13.07	8.06	56.84	56.92	54.3	2.77	2.17	1.98	2.77	2.17	1.98	4.49	3.23	2.8	16.29	10.96	13.07	4.82	3.5	1.61	1	6	1	3
314	Participant314	2	70	150.8	64.4	28.3	24	21	31.9	91	98	0.9	0.86	1.28	1.44	1.1	1.3	1.36	1.27	1.02	0.94	40.58	42.77	44.89	18.33	14.34	13.81	59.06	56.99	56.44	1.78	0.69	1.63	1.78	0.69	1.63	4.21	1.63	2.16	12.8	8.5	13.55	2.98	1.37	2.25	1	6	3	1
315	Participant315	2	65	156	47.4	19.5	20	10	20.7	73	88	0.8	0.97	1.5	1.81	1.05	1.27	1.39	1.08	0.85	0.77	41.28	44.4	46.1	17.28	11.06	6.17	58.22	55.9	52.76	2.13	2.49	0.92	2.13	2.49	0.92	2.33	2.5	1.88	12.84	13.51	15.7	2.58	3.89	1.32	2	4	1	2
316	Participant316	2	85	153	48.6	20.8	21	11	21.7	81	91	0.9	0.86	1.03	1.31	1.2	1.11	1.29	1.39	1.08	0.99	41.64	42.51	43.83	16.71	13.97	11.66	57.93	56.9	56.05	2.23	2.65	2.62	2.23	2.65	2.62	3.84	2.92	2.43	13.85	14.78	12.2	3.72	5.47	3.95	1	8	2	3
317	Participant317	2	82	146.5	55.1	25.7	18	21	38.1	95	97	1	0.61	0.78	1	1.08	1.08	1.18	1.76	1.39	1.18	40.25	39.81	41.14	22.7	20.57	16.71	63.47	60.37	57.93	3.16	4.15	1.63	3.16	4.15	1.63	5.94	7.93	2.49	10.95	20.68	11.68	6.11	6.14	2.79	3	6	1	2
318	Participant318	2	78	155.4	66.9	27.7	24	23	34.5	86	99	0.9	0.61	1.06	1.36	0.86	1.05	1.12	1.4	0.99	0.82	36.39	41.87	42.79	26.97	15.52	13.53	63.13	57.3	56.54	2.54	1.06	1.47	2.54	1.06	1.47	9.3	1.87	1.56	16.7	12.37	8.01	6.01	1.51	1.36	2	6	3	2
319	Participant319	2	79	153.5	63.8	27.1	21	24	37.9	87	99	0.9	1.03	1.33	1.58	1.3	1.34	1.38	1.26	1	0.87	41.76	43.24	46.07	17.27	13.75	9.59	58.77	57.43	55.65	1.73	2.14	1.61	1.73	2.14	1.61	2.99	2.18	0.94	13.86	5.72	13.74	3.25	3.19	2.53	2	8	2	1
320	Participant320	2	71	153.5	56.3	23.9	20	19	32.9	78	93	0.8	0.89	1.33	1.5	1.12	1.28	1.37	1.26	0.96	0.91	40.89	43.88	44.87	18.86	12.47	11.22	59.51	56.35	56.22	2.45	1.07	1.09	2.45	1.07	1.09	3.49	1.43	1.58	16.22	5.35	5.9	3.94	0.74	1.52	2	6	3	2
321	Participant321	2	65	150	51.6	22.9	18	17	33.8	84	92	0.9	0.83	1.19	1.39	1.08	1.21	1.29	1.29	1.01	0.93	39.32	42.24	44.21	19.66	14.34	11.35	58.84	56.78	55.79	2.56	2.32	1.52	2.56	2.32	1.52	5.95	1.85	1.28	17.79	9.98	13.84	4.72	2.52	1.02	3	8	1	2
322	Participant322	1	66	167.8	78.8	28	35	17	21.6	98	101	1	0.86	1.22	1.78	1.09	1.28	1.57	1.27	1.05	0.88	40.44	42.16	46.79	18.83	15.04	8.3	58.77	57.1	54.53	3.02	1.14	1.81	3.02	1.14	1.81	6.77	1.49	2.01	9.46	12.45	16.56	4.83	1.93	1.96	1	8	1	2
323	Participant323	2	74	151.3	63.5	27.7	21	25	39.1	88	98	0.9	1	1.42	1.5	1.13	1.33	1.34	1.13	0.94	0.89	41.33	44.89	45.37	18.67	11.55	10.11	59.73	56.18	55.2	2.47	0.83	1.78	2.47	0.83	1.78	2.87	0.96	1.89	10.56	5.19	16.4	3.53	1.07	2.11	1	3	2	2
324	Participant324	2	76	152.2	56.1	24.2	20	20	35	89	96	0.9	0.89	1	1.25	1.07	1.03	1.16	1.2	1.03	0.93	41.43	42.26	43.87	16.39	15.65	11.83	57.66	58.31	56.13	2.87	4.51	2.5	2.87	4.51	2.5	5.28	4.14	3.19	21.34	26.72	23	4.34	6.57	4.2	2	8	1	1
325	Participant325	2	75	152.2	60.3	26	20	23	38.2	89	95	0.9	0.78	0.97	1.31	1.04	1.05	1.2	1.33	1.08	0.92	38.32	39.97	42.3	23.29	21.69	16.05	62.05	61.66	58.46	2.11	1.63	1.93	2.11	1.63	1.93	4.13	3.06	2.36	7.23	9.29	11.07	3.19	2.13	2.47	3	8	2	2
326	Participant326	1	71	175.6	80.1	26	36	16	19.6	94	101	0.9	0.92	1.19	1.67	1.26	1.34	1.6	1.38	1.12	0.96	43.5	42.68	44.2	13.8	14.41	10.12	57.79	57.1	54.17	3.34	1.22	0.96	3.34	1.22	0.96	6.72	2.27	2.04	6.83	11.21	12.63	6	2.22	1.4	2	8	1	2
327	Participant327	2	66	161.3	66.1	25.4	24	22	33.9	92	100	0.9	0.81	1.11	1.5	1.13	1.13	1.25	1.41	1.01	0.83	39.4	40.47	44.44	20.34	17.97	11.25	59.18	59.13	55.56	1.66	2.83	0.8	1.66	2.83	0.8	4.43	2.21	1.27	7.99	6.95	5.93	4.52	4.03	1.02	2	8	1	2
328	Participant328	2	78	147.9	57.3	26.2	20	21	36.3	84	93	0.9	1.11	1.33	1.47	1.13	1.21	1.28	1.01	0.91	0.87	42.03	44.18	44.9	15.95	12.64	10.2	57.97	56.59	55.36	2.03	2.46	1	2.03	2.46	1	3.09	2.44	1.64	7.48	16.31	10.78	2.73	3.56	1.14	1	6	1	1
329	Participant329	2	69	148.5	47.1	21.4	18	13	27	79	86	0.9	1.06	1.25	1.39	1.21	1.23	1.21	1.15	0.98	0.87	41.03	43.33	44.22	16.29	12.67	10.93	57.81	55.66	55.02	2.97	1.5	2.29	2.97	1.5	2.29	4.3	2.9	1.85	7.65	11.83	8.75	4.6	2.07	1.81	2	8	1	2
330	Participant330	2	70	148.6	58.1	26.3	20	22	36.9	80	97	0.8	0.78	1.11	1.31	1.08	1.08	1.24	1.39	0.97	0.95	41.51	41.63	43.09	17.17	16.84	14.75	59.07	58.56	57.73	2.29	1.37	1.26	2.29	1.37	1.26	3.82	1.88	1.71	9.44	10.82	7.83	4.15	1.54	1.09	1	6	2	1
331	Participant331	2	77	154	67.8	28.6	24	24	36	94	100	0.9	0.86	1.08	1.14	1.11	1.1	1.24	1.29	1.01	1.09	38.01	40.59	41.31	22.57	16.94	16.46	60.44	57.62	57.46	2.8	1.75	2.13	2.8	1.75	2.13	4.04	1.42	2.12	7.66	9.01	9.25	3.83	3.34	2.34	3	8	3	1
332	Participant332	2	75	143.5	63.8	31	18	29	46.1	90	102	0.9	0.78	1.11	1.39	1	1.16	1.22	1.28	1.04	0.88	38.29	40.54	43	22.13	19.21	13.49	60.48	59.46	56.37	3.22	1	0.99	3.22	1	0.99	3.97	1.48	2.03	6.51	2.33	11.29	4.84	1.59	1.87	1	6	2	2
333	Participant333	2	75	156.7	47	19.1	20	10	21.3	67	82	0.8	0.69	1.36	1.58	1.01	1.28	1.41	1.45	0.94	0.89	39.19	44.86	45.43	21.57	9.68	8.35	61.33	54.55	53.61	6.15	1.17	0.6	6.15	1.17	0.6	11.58	1.4	1.6	39.26	12.36	8.73	12.92	1.73	0.84	2	6	3	3
334	Participant334	2	76	146.5	61.3	28.6	20	24	38.7	90	99	0.9	0.5	1	1.08	0.81	1.08	1.15	1.62	1.08	1.06	34.13	40.92	41.17	27.31	17.65	16.45	61.93	58.4	57.71	3.38	1.92	0.75	3.38	1.92	0.75	3.97	2.11	2.38	14.19	13.11	7.32	7.89	3.33	1.15	1	8	1	1
335	Participant335	2	74	152.1	68.1	29.4	20	31	45.6	94	104	0.9	0.92	1.06	1.17	1.03	1.04	1.13	1.12	0.99	0.97	42.08	42.36	42.95	12.64	13.16	12.67	55.02	55.7	55.82	3.69	2.65	1.34	3.69	2.65	1.34	4.21	2.86	4.04	31.12	18.08	13.23	2.71	2.84	1.76	3	8	1	1
336	Participant336	2	66	158	51.7	20.7	20	14	27.5	84	84	1	0.81	1.31	1.53	1.07	1.24	1.34	1.33	0.95	0.88	41.47	45.66	46.45	19.19	10.45	8.24	60.52	55.87	54.97	1.88	1.73	0.57	1.88	1.72	0.57	3.25	2.26	2.27	7.81	17.74	13.23	3.53	2.14	1.27	2	6	2	2
337	Participant337	2	66	160.3	68	26.5	25	23	34.1	93	99	0.9	1.17	1.56	1.75	1.27	1.41	1.5	1.09	0.91	0.85	40.06	43.65	44.98	18.65	12.02	9.87	58.92	55.8	54.35	0.97	1.56	1.38	0.97	1.56	1.38	2.35	1.15	1.62	5.05	10.56	16.12	1.33	1.79	1.34	4	6	1	2
338	Participant338	2	65	158.6	54.5	21.7	20	17	31.6	84	92	0.9	1	1.33	1.64	1.23	1.32	1.46	1.23	0.99	0.89	41.3	42.93	44.64	17.21	12.75	9.12	58.33	55.68	53.92	2.37	2.02	1.55	2.37	2.02	1.55	5.1	3.08	2.52	19.45	17.06	15.97	3.88	2.45	2.51	2	6	3	2
339	Participant339	2	71	147.4	52.7	24.3	18	19	36.5	81	88	0.9	0.89	1.36	1.56	1.24	1.32	1.41	1.39	0.97	0.91	42.33	43.54	43.86	15.26	13.95	12	57.59	57.24	56.14	3.26	1.34	1.34	3.26	1.34	1.34	6.63	1.38	0.99	48.25	5.07	7.73	4.44	1.94	2.88	2	3	1	2
340	Participant340	2	75	159	63.2	25	24	19	30.6	93	94	1	1.17	1.44	1.75	1.29	1.43	1.43	1.1	0.99	0.82	43.91	44.82	47.12	13.7	11.11	6.81	57.7	55.93	53.93	2.49	1.24	0.78	2.49	1.24	0.78	1.89	1.08	1.55	5.38	15.59	10.7	2.83	1.24	1.18	4	6	3	2
341	Participant341	2	65	143	57.2	28	17	25	43	98	96	1	0.61	0.78	1.14	0.95	1	1.2	1.56	1.29	1.05	38.67	39.29	42.55	22.45	20.19	13.58	60.93	59.61	56.22	4.56	4.4	1.2	4.56	4.4	1.2	11.82	7.81	2.3	12.89	5.35	10.95	10.76	6.43	1.55	1	6	1	2
342	Participant342	2	76	142	51.9	25.7	17	19	36.5	95	88	1.1	0.81	1.08	1.31	1.08	1.16	1.28	1.34	1.07	0.98	40.3	41.5	43.67	20.56	16.26	13.57	60.52	57.66	56.22	3.12	1.56	2.19	3.12	1.56	2.19	6.17	1.6	3.14	17.65	10.72	8.51	4.54	2.2	3	3	6	3	1
343	Participant343	2	74	150.9	61.1	26.8	22	21	34.2	86	92	0.9	0.89	1.14	1.31	1.03	1.07	1.15	1.16	0.94	0.88	40.07	41.47	43.33	19.5	16.88	14.6	59.57	58.44	57.35	3.83	2.27	1.45	3.83	2.27	1.45	4.49	2.17	1.79	9.7	5.9	4.11	5.97	2.77	1.36	3	6	3	2
344	Participant344	2	72	156.4	63.5	26	25	19	29.2	84	96	0.9	1.03	1.42	1.81	1.13	1.18	1.35	1.1	0.83	0.75	40.76	43.73	46.17	17.83	12.05	7.33	58.6	56.14	53.83	3.14	1.7	2.11	3.14	1.7	2.11	3.25	1.05	2.41	9.45	10.5	20.45	4.46	2.67	3.47	1	6	1	2
345	Participant345	2	73	150.5	56.5	24.9	20	20	34.7	86	93	0.9	0.86	1	1.33	1.12	1.11	1.29	1.3	1.11	0.97	40.42	40.31	43.45	19.3	18.64	12.07	59.93	59.2	55.52	1.78	1.71	1.76	1.78	1.71	1.76	3.54	3.64	1.53	12.88	6.09	11.05	2.96	1.88	2.08	1	6	1	2
346	Participant346	2	67	158.2	63.3	25.3	23	21	33.4	91	95	1	0.94	1.22	1.56	1.17	1.26	1.37	1.24	1.03	0.88	41.16	42.49	45.3	17.68	13.62	9.69	58.92	56.22	54.99	2.31	2.54	2.26	2.31	2.54	2.26	3.4	1.57	2.65	6.69	15.86	11.54	3.22	3.73	3.12	3	6	1	2
347	Participant347	2	69	148.3	57.5	26.1	17	25	43.6	85	96	0.9	0.64	0.75	0.94	0.96	0.82	0.92	1.51	1.09	0.98	40.61	39.69	40.22	22.09	20.1	17.67	62.19	59.62	58.6	4.57	3.68	5.57	4.57	3.68	5.57	8.7	8.13	5.3	46.04	10.08	9.25	11.37	6.44	6.37	2	6	3	2
348	Participant348	2	75	156.6	64.2	26.2	21	26	39.9	83	90	0.9	0.81	1.06	1.28	1.07	1.13	1.27	1.33	1.07	0.99	41.51	41.53	41.99	18.47	16.85	15.12	59.58	58.38	57.45	3.43	2.33	0.92	3.43	2.33	0.92	6.01	3.44	2.75	13.31	12	8.82	5.74	3.25	1.16	2	8	3	1
349	Participant349	2	75	153.2	55.1	23.5	20	17	31.2	83	90	0.9	0.89	1.22	1.39	1.13	1.27	1.39	1.27	1.04	1	38.62	42.26	42.93	21.75	15.26	13.89	60.52	57.84	56.82	1.36	2.19	0.93	1.36	2.19	0.93	3.21	1.93	1.4	6.31	7.21	5.62	2.66	3.24	1.7	1	8	3	3
350	Participant350	1	69	164.5	76.5	28.3	31	22	28.2	94	100	0.9	1.03	1.47	1.64	1.25	1.4	1.44	1.21	0.95	0.88	41.67	43.08	44.07	14.47	7.11	7.8	58.24	56.26	55.12	3.16	1.11	1.13	3.16	1.11	1.13	5.44	2.15	2.34	20.11	44.86	74.21	5.78	1.24	1.9	2	8	1	1
351	Participant351	2	72	162.6	66.9	25.3	24	22	32.9	97	93	1	0.92	1.17	1.36	1.03	1.17	1.24	1.13	1	0.91	40.25	41.46	43.64	19.87	15.88	13.08	60.12	58.64	56.97	2.89	5.39	2.86	2.89	5.39	2.86	4.36	2.22	2.86	8.83	8.18	5.63	4.6	8.7	3.18	3	6	3	2
352	Participant352	2	72	154.3	61	25.6	20	23	38.3	104	94	1.1	1	1.33	1.64	1.19	1.31	1.39	1.19	0.98	0.85	41.62	42.97	46.32	18.84	14.51	10.15	60.13	57.48	56.32	3.05	2.15	1.86	3.05	2.15	1.86	3.88	3.87	2.4	20.99	12.06	17.72	3.99	3.07	2.07	1	6	1	1
353	Participant353	2	74	157.8	57.1	22.9	24	13	22.2	83	90	0.9	0.75	1.11	1.31	1	1.14	1.24	1.33	1.02	0.95	40.64	43.33	45.13	19.41	14.41	9.26	59.8	57.74	54.4	2.35	1.37	4.53	2.35	1.37	4.53	3.95	3.28	2.91	9.2	8.42	14.2	4.28	2.56	2.31	2	6	3	3
354	Participant354	2	66	158.4	65	25.9	25	20	31.1	95	100	0.9	1.08	1.17	1.44	1.2	1.16	1.3	1.1	0.99	0.9	38.77	39.88	42.08	21.92	19.23	14.48	60.6	59.11	56.68	1.09	1.75	1.95	1.09	1.75	1.95	3.01	1.66	1.49	6.05	8.84	10.29	1.72	2.4	2.56	1	6	1	1
355	Participant355	2	79	146	60.1	28.2	19	24	40.5	95	91	1	0.94	1.14	1.47	1.13	1.13	1.21	1.2	0.99	0.82	40.45	40.1	42.92	19.85	17.88	13.63	60.53	58.18	56.68	1.85	2.47	1.9	1.85	2.47	1.9	3.23	2.96	2.69	7.39	6.64	7.56	2.84	2.2	1.86	3	6	1	2
356	Participant356	2	77	148	49.4	22.6	18	15	30.7	90	89	1	1.06	1.28	1.53	1.2	1.23	1.4	1.14	0.96	0.91	41.84	42.29	44.46	16.32	13.21	9.58	57.63	56.08	54.17	2	3.13	1.97	2	3.13	1.97	4.9	2.52	2.74	17.81	14.71	10.11	3.47	4.51	1.85	3	6	1	2
357	Participant357	2	67	146.6	65.1	30.3	22	25	38.7	93	99	0.9	0.64	1.19	1.53	0.83	1.17	1.3	1.3	0.98	0.85	37	41.9	43.59	23.93	15.7	12.52	60.94	57.59	56.26	3.22	1.54	0.92	3.22	1.54	0.92	5.79	1.29	1.15	11.62	8.64	5.56	3.95	1.94	0.77	2	5	1	1
358	Participant358	2	65	157.5	62.5	25.2	22	22	34.7	83	95	0.9	1.31	1.53	1.89	1.33	1.45	1.62	1.02	0.95	0.86	43.26	44.4	47.29	14.95	12.38	7.17	58.21	57.05	54.65	1.3	1.86	1.5	1.3	1.86	1.5	0.76	1.35	1.58	6.48	11.24	16.92	1.2	2.22	1.83	3	6	1	2
359	Participant359	2	71	150.8	50.9	22.4	19	15	30.3	84	89	0.9	0.94	1.14	1.53	1.21	1.25	1.38	1.28	1.09	0.9	41.14	41.73	44.58	17.48	16.04	10.56	58.39	57.87	55.14	2.25	2.24	1.11	2.25	2.24	1.11	5.24	4.52	1.75	13.31	6.64	11.6	4.8	3.26	1.55	3	6	2	2
360	Participant360	2	65	157.4	75.1	30.3	26	28	37.5	105	107	1	1.14	1.36	1.53	1.2	1.38	1.41	1.06	1.01	0.92	42.14	43.21	45.11	16.48	13.33	10.19	58.62	56.67	55.57	1.42	1.76	1.44	1.42	1.76	1.44	2.65	2.52	2.22	6.19	5.3	9.74	2.35	2.92	1.4	2	6	1	2
361	Participant361	2	69	155.5	65.9	27.3	19	30	45.5	92	102	0.9	1.06	1.25	1.42	1.13	1.17	1.23	1.07	0.94	0.87	41.89	43.82	44.32	16.59	13.75	12.39	59.04	57.14	56.58	2.1	1.71	1.63	2.1	1.71	1.63	2.63	1.9	2.16	10.46	8.26	8.32	2.62	1.95	1.82	2	6	2	3
362	Participant362	2	66	157.9	66.9	26.8	22	26	38.5	90	101	0.9	1	1.25	1.58	1.13	1.16	1.33	1.13	0.93	0.84	40.18	43.82	45.3	19.25	13.1	9.93	59.9	56.93	55.5	3.53	1.31	2.06	3.53	1.31	2.06	5.02	1.71	2.33	7.29	8.22	18.38	5.76	1.36	1.92	1	5	3	2
363	Participant363	2	74	149	58.6	26.4	21	20	33.7	90	97	0.9	1.06	1.42	1.67	1.21	1.36	1.4	1.15	0.96	0.84	43.38	44.27	46.43	14.2	9.9	7.89	57.84	55.86	54.17	1.98	5.36	1.88	1.98	5.36	1.88	2.01	1.96	1.87	9.98	13.37	16.7	3.01	8.63	2.06	1	8	1	2
364	Participant364	2	69	155	73	30.4	20	36	49.2	98	110	0.9	0.89	1.08	1.47	1.05	1.11	1.2	1.18	1.02	0.81	40.2	41.78	44.61	19.22	16.27	11.87	59.11	58.13	56.21	3.08	1.56	2.1	3.08	1.57	2.1	4.16	2.3	2.11	8.62	6.02	9.73	3.34	1.7	2.75	3	7	3	2
365	Participant365	2	66	144.8	56.6	27	18	23	41.2	94	95	1	0.89	1.28	1.5	1.11	1.23	1.38	1.24	0.96	0.92	39.63	42.45	43.6	18.41	13.96	11.72	57.88	56.29	55.45	1.4	1.47	1.06	1.4	1.47	1.06	3	2.34	1.99	12.96	7.64	11.88	3.09	1.12	1.08	2	6	1	2
366	Participant366	2	69	160.7	62	24	24	18	28.6	90	95	0.9	1	1.28	1.81	1.24	1.27	1.52	1.24	1	0.84	41.65	42.36	45.08	16.87	14.72	10.85	58.51	57.3	55.59	1.82	1.57	0.83	1.82	1.57	0.83	3.26	0.98	1.19	16.44	7.85	9.12	2.98	2.09	1.15	3	6	3	2
367	Participant367	2	70	166.4	67.6	24.4	28	18	26.5	80	94	0.9	1.06	1.25	1.5	1.27	1.24	1.27	1.2	0.99	0.85	42.35	43.16	44.76	16.96	13.68	10.08	59.04	56.95	55.24	1.49	3.57	1.79	1.49	3.57	1.79	3.82	3.42	2.35	9.22	5.01	10.57	3.64	4.31	1.99	3	6	1	1
368	Participant368	1	73	173.5	60.2	20	27	11	18.1	80	90	0.9	1.03	1.36	1.67	1.37	1.51	1.6	1.34	1.11	0.96	43.78	44.79	46.62	14.13	9.65	7.8	58.28	56.11	54.25	2.99	5.25	1.11	2.99	5.25	1.11	4.42	1.56	1.47	20.77	17.26	14.34	5.59	7.84	1.27	3	6	3	2
369	Participant369	2	71	148.5	49.9	22.6	17	18	35.6	79	86	0.9	0.72	1.17	1.39	1.12	1.28	1.34	1.55	1.1	0.97	38.88	41	42.3	22.35	16.86	14.49	61.35	57.86	56.92	4.68	1.18	1.36	4.68	1.18	1.36	7.87	2.73	1.85	23.78	5.14	5.98	10.33	1.22	1.76	3	6	1	2
370	Participant370	2	74	160.7	77.9	30.2	26	30	38.6	98	107	0.9	0.94	0.97	1.08	1.22	1.09	1.16	1.29	1.13	1.07	38.17	39.74	40.52	23.66	21.49	19.61	62	61.23	60.22	1.6	1.16	1.59	1.6	1.16	1.59	2.88	2.65	1.64	3.51	7.1	9.4	2.72	1.29	2.13	4	8	3	1
371	Participant371	2	68	156.4	58.1	23.8	20	20	34.9	90	91	1	1	1.19	1.64	1.19	1.25	1.41	1.19	1.05	0.86	40.92	41.42	44.61	18.49	16.84	10.95	58.91	58.37	55.39	2.66	2.22	1.15	2.66	2.22	1.15	4.38	3.44	2.03	7.65	6.26	4.52	3.26	3.21	1.86	3	6	3	2
372	Participant372	2	79	159.4	61.5	24.2	22	21	33.4	91	92	1	0.83	1.14	1.53	0.96	1.1	1.29	1.15	0.97	0.85	39.29	41.94	45.13	21.02	16.43	9.88	60.64	58.47	55.01	2.03	1.52	1.14	2.03	1.52	1.14	2.97	1.17	1.47	8.52	5.06	13.33	3.9	1.74	1.56	4	5	3	3
373	Participant373	2	73	159.4	57.8	22.7	24	14	24.9	81	92	0.9	1.06	1.11	1.36	1.19	1.2	1.29	1.13	1.08	0.95	44.17	43.72	46.42	11.93	13.06	8.46	56.18	56.87	54.99	3.11	1.79	2.4	3.11	1.79	2.4	6.94	4.45	2.14	31.87	10.56	26.72	7.26	3.21	2.1	1	6	1	2
374	Participant374	2	68	158.7	62.1	24.7	21	23	36.3	83	95	0.9	0.89	1.19	1.56	1.1	1.23	1.34	1.24	1.03	0.86	39.53	42.59	45.1	18.45	13.84	9.79	58.05	56.65	55.03	3.41	2.04	1.2	3.41	2.04	1.2	3.81	1.48	1.63	7.47	13.53	8.49	4.84	1.62	0.9	3	6	3	2
375	Participant375	1	72	166.5	75	27.1	29	23	30.2	96	93	1	0.83	1.03	1.53	1.1	1.13	1.38	1.32	1.1	0.9	40.25	41.74	45.28	19.78	15.89	9.72	60.1	57.99	54.72	2.67	1.93	1.24	2.67	1.93	1.24	3.89	2.64	1.83	18.09	10.23	11.21	3.69	2.08	1.52	1	8	1	2
376	Participant376	1	74	160	68.8	26.9	24	24	35.2	98	90	1.1	0.89	1.06	1.53	1.11	1.18	1.48	1.25	1.12	0.97	41.07	42.98	45.35	16.55	15.46	11.37	57.91	58	56.72	2.04	2.98	0.91	2.04	2.98	0.91	4.33	4.22	1.41	7.33	12.95	13.29	3.16	4.9	1.74	3	5	1	2
377	Participant377	2	76	152.7	48.7	20.9	19	12	25.5	67	87	0.8	0.89	1.36	1.61	1	1.24	1.33	1.13	0.91	0.82	39.48	43.47	46.35	20	12.09	7.45	59.63	55.8	53.5	3.43	1.37	1.18	3.43	1.37	1.18	2.63	1.91	1.29	11.64	14.06	10.48	4.62	1.41	1.32	1	5	1	2
378	Participant378	2	77	145.5	64.4	30.4	19	28	43.2	94	104	0.9	0.78	0.97	1.14	0.99	1.07	1.13	1.27	1.1	0.99	40.29	41.11	42.49	19.36	17.54	14.38	59.71	58.56	57.14	3.37	1.19	2.47	3.37	1.19	2.47	4.46	2.5	2.62	15.26	6	6.69	5.23	1.96	2.25	2	5	1	3
379	Participant379	2	73	149	52.2	23.5	19	17	32.4	77	95	0.8	0.89	1.19	1.61	1.09	1.21	1.41	1.22	1.02	0.87	40.11	43.22	45.99	19.17	14.22	8.6	58.66	57	54.44	2.14	2.55	1.6	2.14	2.55	1.6	2.49	2.02	2.02	18.5	8.19	23.98	3.43	3.65	2.43	2	6	2	1
380	Participant380	1	72	159	57.8	22.9	25	12	21.2	83	97	0.9	0.97	1.28	1.89	1.26	1.37	1.64	1.29	1.07	0.87	43.21	43.19	47.89	14.6	12.81	2.87	57.73	55.76	50.77	1.09	1.23	3.57	1.09	1.23	3.57	3.17	2.57	4.12	9.38	9.36	52.2	1.63	2.09	3.84	4	8	3	2
381	Participant381	2	72	158.4	66.1	26.3	22	25	38	93	94	1	0.97	1.11	1.56	1.15	1.12	1.4	1.18	1.01	0.9	40.25	41.71	44.38	17.97	15.68	11.37	58.47	57.57	55.34	2.43	1.37	2.03	2.43	1.37	2.03	2	1.9	1.59	13.59	6.56	16.3	5.52	2.15	2.78	1	6	1	1
382	Participant382	2	76	156	69.5	28.6	25	24	34.4	89	102	0.9	0.92	1.72	2.11	1.16	1.47	1.65	1.26	0.85	0.78	40.35	44.72	47.66	18.12	8.04	2.98	58.31	52.93	50.85	2.56	1.74	2.92	2.56	1.74	2.92	3.13	1.86	1.56	10.6	16.86	57.06	4.06	2.56	3.48	1	7	3	2
383	Participant383	2	75	151.6	48.8	21.2	21	10	21	66	88	0.8	1.19	1.58	1.03	1.25	1.39	1.19	1.05	0.88	1.16	44.1	45.88	42.67	11.58	7.53	13.97	55.9	53.69	56.98	2.26	1.27	3.86	2.26	1.27	3.86	1.28	1.87	4.72	14.36	13.18	28.61	2.68	1.23	5.79	2	6	1	3
384	Participant384	2	73	156.2	64.1	26.3	22	23	36.3	91	100	0.9	0.94	1.11	1.64	1.17	1.25	1.52	1.24	1.12	0.93	39.71	40.81	43.08	20.1	17.49	12.31	59.97	58.2	55.54	3.01	1.93	1.21	3.01	1.93	1.21	3.15	5.47	2.48	5.65	14.26	8.53	3.5	3.35	0.89	3	6	3	2
385	Participant385	1	81	169.5	64.9	22.6	28	13	20.6	91	94	1	1.08	1.28	1.81	1.37	1.33	1.59	1.27	1.04	0.88	41.7	43.82	46.12	16.01	13.69	9.39	58.2	57.38	55.34	2.85	1.39	0.79	2.85	1.39	0.79	1.59	1.59	0.98	6.81	7.07	13.62	4.29	1.69	1.15	2	8	3	3
386	Participant386	2	71	154	62.9	26.5	23	20	32	91	94	1	0.72	1.06	1.39	1.03	1.19	1.41	1.43	1.13	1.02	36.76	37.98	41.03	26.42	23.25	17.81	63.12	60.96	58.23	1.47	1.19	1.82	1.47	1.19	1.82	5.6	2.58	1.61	8.23	3.75	3.37	3.77	2.08	1.87	1	8	3	1
387	Participant387	2	71	158.8	68.8	27.3	24	24	34.6	97	95	1	0.92	1.17	1.44	1.07	1.15	1.27	1.16	0.99	0.88	40.31	42.21	42.95	19.3	16.09	12.85	59.61	58.1	56.42	1.23	1.18	2.25	1.23	1.18	2.25	2.47	2.13	2.31	10.91	9.4	9.71	2.89	2.2	3.21	1	6	3	1
388	Participant388	2	67	152	50.4	21.8	20	13	26.3	80	87	0.9	1.03	1.39	1.81	1.21	1.28	1.38	1.18	0.92	0.77	42.94	45.19	48.45	14.12	11.3	5.22	57.44	56.01	53.67	3.51	1.85	1.59	3.51	1.85	1.59	3.96	2.03	1.61	29.1	26.09	16.59	6.13	3.24	2.36	1	6	3	2
389	Participant389	2	76	147	46.5	21.5	17	15	32.3	77	86	0.9	0.86	1.08	1.42	1.05	1.06	1.24	1.22	0.98	0.88	41.43	42.31	45.25	16.11	14.17	9.76	57.83	57.04	54.75	2.96	4.04	0.76	2.96	4.04	0.76	4.38	1.46	1.04	8.41	9.9	7.02	4.16	4.44	0.86	3	3	3	1
390	Participant390	2	76	141.8	53.5	26.6	18	20	36.6	93	96	1	0.81	1	1.22	1.03	1.1	1.19	1.28	1.1	0.97	40.63	41.89	43.63	19.18	17.38	14.58	59.66	58.94	58.01	2	2.39	0.94	2	2.39	0.94	4.69	3.05	2.11	17.84	14.19	12.19	2.18	3.55	1.77	1	6	1	1
391	Participant391	2	68	159.2	58.4	23	23	16	26.6	78	94	0.8	0.97	1.28	1.58	1.24	1.29	1.41	1.28	1.01	0.89	41.17	43.19	45.16	16.01	13.19	9.68	57.53	56.48	54.7	3.15	1.09	1.72	3.15	1.09	1.72	4.15	2.67	1.46	30.61	10.11	11.48	4.79	2.28	1.52	3	2	1	5
392	Participant392	2	65	152.3	60	25.9	22	20	32.7	93	95	1	0.75	1.42	1.81	1.07	1.33	1.48	1.43	0.94	0.82	38.84	44.22	46.33	20.41	11.82	6.82	59.57	56.18	53.32	3.2	0.83	1.26	3.2	0.83	1.26	6.15	1.94	1.8	11.02	12.29	13.25	4.28	1.39	0.93	3	8	3	2
393	Participant393	2	65	156	75.4	31	26	28	37	96	100	1	1.25	1.5	1.94	1.33	1.33	1.48	1.07	0.89	0.76	41.73	44.21	45.97	14.57	11.44	7.13	56.61	55.65	52.91	2.01	2.71	1.09	2.01	2.71	1.09	2.79	2.87	1.64	9.22	14.12	10.22	3.44	3.45	0.85	2	3	1	1
394	Participant394	1	71	174.5	80.8	26.5	34	21	25.4	94	100	0.9	0.94	1.17	1.64	1.27	1.3	1.59	1.35	1.11	0.97	38.98	41.32	44.4	17.42	12.67	7.37	59.62	57.98	56.49	1.92	0.85	0.66	1.92	0.85	0.66	2.45	3.02	1.7	7.71	18.39	29.38	3.43	1.43	1.24	3	8	1	1
395	Participant395	2	69	160	65.7	25.7	23	23	34.9	92	97	0.9	0.81	1.17	1.56	1.03	1.14	1.37	1.28	0.98	0.88	38.31	41.23	43.67	23.18	17.33	12.09	61.82	58.46	56.05	2.35	1.32	2.24	2.34	1.32	2.24	3.34	1.81	1.59	7.7	9.46	12.36	2.75	1.87	2.64	3	6	3	3
396	Participant396	2	69	148.5	63	28.6	20	26	41.7	91	103	0.9	0.78	1.31	1.42	1.05	1.26	1.33	1.35	0.97	0.94	38.01	43.05	44.28	21.01	15.04	11.84	59.33	57.63	55.85	5.4	0.81	1.3	5.4	0.81	1.3	6.46	2.19	1.94	16.18	12.97	13.65	9.99	1.79	1.27	3	8	3	2
397	Participant397	1	72	173.5	65.8	21.9	30	11	17.3	86	93	0.9	1.06	1.39	1.75	1.29	1.41	1.58	1.22	1.01	0.9	41.36	44.32	46.3	17.18	12.22	8.89	58.55	57.16	54.44	4.39	3.69	2.94	4.39	3.69	2.94	7.57	3.64	3.22	20.53	10.78	12.99	9.36	5.63	3	3	8	3	2
398	Participant398	1	72	163.9	57.9	21.6	27	9	16.2	74	90	0.8	0.86	1.08	1.64	1.12	1.24	1.52	1.31	1.15	0.93	40.23	41.28	45.15	19.16	16.28	10.32	59.31	57.85	55.01	2.79	2.25	1.89	2.79	2.25	1.89	4.48	1.98	0.78	14.2	7.66	4.79	4.07	3.05	2.38	3	8	1	2
399	Participant399	2	69	150.5	50.6	22.3	20	13	26.3	80	90	0.9	0.67	0.94	1.33	1.02	1.14	1.32	1.54	1.21	0.99	38.17	40.76	43.22	23.89	17.41	13.31	61.89	58	55.89	1.52	1.32	1.24	1.52	1.32	1.24	5.4	2.5	1.61	11.25	9.42	7.91	3.85	1.55	0.59	1	6	1	2
400	Participant400	2	79	144.2	56.6	27.2	18	24	41.5	94	94	1	0.75	0.94	1.14	1.07	1.13	1.15	1.42	1.2	1.01	40.13	41.59	42.31	19.87	16.9	15.88	59.74	58.58	57.99	5.4	2.31	1.72	5.4	2.31	1.72	10.38	3.57	3.42	10.53	10.52	11.42	9	3.66	2.29	1	6	1	3
401	Participant401	2	72	154	65.9	27.8	24	22	33.1	90	95	0.9	0.81	1	1.19	1.11	1.14	1.23	1.38	1.14	1.03	42.5	41.26	43.1	18.18	16.96	14.01	60.48	58.39	57.22	3.49	2	1.07	3.48	2	1.07	7.26	2.83	1.15	15.02	13.5	9.58	5.27	2.63	1.43	2	6	3	3
402	Participant402	2	74	159	57.5	22.7	23	15	26	89	89	1	0.72	0.92	1.11	1.1	1.14	1.14	1.52	1.24	1.03	41.13	42.43	42.81	20.84	17.39	14.92	62.39	59.58	57.46	2.83	1.6	1.31	2.83	1.6	1.31	7.78	2.12	1.56	14.04	5.27	11.17	4.78	2.49	1.25	3	6	3	1
403	Participant403	2	74	162	66.7	25.4	23	25	37.5	90	96	0.9	0.94	1.19	1.39	1.19	1.25	1.24	1.26	1.05	0.89	40.81	43.07	45.14	17.91	13.33	11.6	59.19	56.83	55.99	1.93	1.96	2.15	1.93	1.96	2.15	3.68	1.82	2.03	6.7	12.75	4.07	2.01	2.87	2.85	3	6	3	1
404	Participant404	2	74	153	53.7	22.9	19	19	34.5	83	89	0.9	0.86	1.14	1.42	1.09	1.17	1.38	1.27	1.03	0.97	39.94	42.29	43.89	18.53	15.23	13.64	58.76	57.42	56.37	0.85	1.33	2.15	0.85	1.33	2.15	1.96	1.16	1.95	11.12	9.76	6.08	2.74	1.3	2.62	3	6	1	2
405	Participant405	2	74	151.6	57.3	24.9	21	18	31.5	79	94	0.8	0.86	1.08	1.36	1.14	1.17	1.33	1.33	1.08	0.98	39.93	42.08	43.11	20	15.76	13.14	59.86	57.92	56.38	0.86	1.68	1.02	0.86	1.68	1.02	2.83	2.18	1.53	6.17	11.7	8.02	2.06	3.39	1.93	3	8	1	2
406	Participant406	2	70	163.1	76.9	28.9	26	29	36.3	94	101	0.9	1	1.56	1.75	1.22	1.43	1.4	1.22	0.92	0.8	40.93	43.54	45.61	18.24	11.16	9.25	58.89	55.24	54.23	2.11	2	1.37	2.11	1.99	1.37	2.69	1.62	2.44	17.34	13.26	13.18	2.82	1.97	1.53	3	6	3	2
407	Participant407	2	73	152.9	31.3	13.4	22	21	34.1	84	98	0.9	1	1.33	1.64	1.31	1.21	1.36	1.31	0.91	0.83	40.56	43.21	45.63	17.52	12.36	8.28	58.59	56.06	54.22	4.39	1.54	2.33	4.39	1.54	2.33	9.15	2.12	3.37	23.38	3.36	14.08	6.13	1.31	2.06	1	6	2	2
408	Participant408	2	70	144.6	53.8	25.7	20	17	31.3	79	91	0.9	0.89	1.03	1.5	1.07	1.13	1.36	1.21	1.1	0.91	39.79	41.33	44.84	20.12	17.17	10.73	59.53	58.58	55.57	2.04	1.03	0.66	2.04	1.03	0.66	3.21	1.95	2.16	10.62	10.24	6.16	4.1	1.57	0.9	2	6	2	1
409	Participant409	2	69	147.4	54.3	25	20	16	31.2	87	92	1	1.03	1.47	2	1.23	1.45	1.6	1.2	0.98	0.8	40.82	44.62	47.82	17.78	12.5	6.65	58.51	56.83	54.05	1.82	0.71	1.51	1.82	0.71	1.51	4.16	1.43	1.56	12.34	11.08	11.2	3.46	1.12	1.38	1	7	1	2
410	Participant410	2	71	156.2	63.1	25.9	22	21	33.6	95	91	1	1.06	1.25	1.67	1.25	1.24	1.5	1.18	0.99	0.9	40.32	42.65	45.31	18.33	15.15	8.9	58.55	57.58	54.21	1.11	1.06	1.39	1.11	1.06	1.39	3.31	1.84	2.56	7.28	12.05	14.71	2.25	2.84	1.9	3	6	3	1
411	Participant411	1	77	174	66.1	21.8	31	11	17.3	84	94	0.9	0.81	1.08	1.53	1.06	1.12	1.43	1.32	1.03	0.93	39.06	40.62	43.95	23.74	21.47	14.4	62.8	62.09	58.5	2.29	1.63	1.59	2.29	1.63	1.59	4.28	4.12	2.43	5.42	5.43	11.66	3.26	2.68	0.85	4	8	1	2
412	Participant412	2	69	157.5	51.6	20.8	20	15	28.8	82	88	0.9	0.75	1.17	1.5	1.07	1.28	1.42	1.43	1.09	0.94	37.21	40.75	42.65	24.94	17.99	13.51	61.96	58.84	56.56	4.78	1.43	2.85	4.78	1.43	2.85	6.95	1.68	2.27	8.76	3.71	7.17	6.21	1.79	2.79	3	6	3	1
413	Participant413	2	66	149.4	59.6	26.7	21	21	35.7	92	95	1	0.75	1.39	1.56	1.08	1.25	1.37	1.44	0.9	0.88	40.44	43.99	45.52	18.35	10.78	7.68	58.61	54.77	53.63	4.67	1.9	2.63	4.67	1.9	2.63	7.41	2.65	3.11	11.21	12.37	20.33	7.34	3.04	1.96	3	6	3	2
414	Participant414	1	70	158	62.5	25	24	19	30.1	92	96	1	1.11	1.42	1.69	1.22	1.42	1.53	1.1	1	0.91	42.96	45.88	46.37	15.91	10.88	8.04	58.56	56.63	55.05	2.82	1.87	2.42	2.82	1.87	2.42	3.37	1.7	1.15	6.01	5.51	12.81	3.39	1.51	3.28	3	8	1	3
415	Participant415	1	75	171.3	71.9	24.5	32	15	21.5	93	97	1	1.03	1.33	1.81	1.25	1.27	1.47	1.22	0.95	0.81	42.1	44.04	45.95	15.8	12.03	7.57	57.44	55.96	53.52	2.63	0.92	1.22	2.63	0.92	1.22	3.12	1.99	1.52	12.93	13.06	20.5	3.62	1.84	1.36	3	5	2	2
416	Participant416	2	73	148.2	63.2	28.8	20	26	40.3	87	97	0.9	0.83	1.25	1.53	1.02	1.19	1.27	1.23	0.95	0.83	38.84	41.31	43.12	22.93	17.39	12.68	61.36	58.69	56.34	3.12	1.52	1.94	3.12	1.52	1.94	6.52	1.81	1.71	8.05	4.64	11.22	5.15	1.53	2.28	1	3	3	3
417	Participant417	2	74	146	53.4	25.1	19	18	33.7	81	86	0.9	0.92	1.36	1.53	1.14	1.27	1.32	1.24	0.93	0.86	41.48	43.86	45.94	14.23	11.68	7.25	56.03	55.18	53.19	3.79	0.98	0.77	3.79	0.98	0.77	6.92	2.51	2.16	14.42	4.85	24.64	6.58	1.51	1.98	1	7	1	3
418	Participant418	2	70	156.2	57.9	23.7	23	15	26.6	84	96	0.9	0.78	1.39	1.64	1.02	1.27	1.3	1.31	0.91	0.8	38.65	42.94	44.81	22.32	13.26	8.65	61.22	56.33	54.09	1.51	1.46	2.18	1.51	1.46	2.18	3.58	2.13	1.91	8.74	10.93	13.48	2.49	1.89	1.85	1	6	2	3
419	Participant419	1	70	168.5	73.4	25.9	32	17	23	96	96	1	0.94	1.36	1.89	1.29	1.39	1.65	1.37	1.02	0.87	41.92	43.52	46.08	16.25	12.47	8.22	58.33	55.75	54.11	3.41	1.6	0.79	3.41	1.6	0.79	6.93	2.3	0.81	5.64	3.47	8.36	5.87	2.2	1.27	5	2	3	2
420	Participant420	2	79	155.2	78.4	32.5	24	34	43.6	104	107	1	0.72	0.94	1.31	1.05	1.12	1.29	1.45	1.19	0.98	40.2	41.56	45.94	18.66	15.95	9.93	58.3	57.67	54.74	4.75	2.77	1.73	4.75	2.77	1.73	9.08	3.42	1.71	29.3	6.24	6.33	9.68	4	2.01	1	3	1	1
421	Participant421	2	73	133.5	57.5	32.3	16	27	46.8	103	101	1	0.94	1.22	1.44	1.18	1.28	1.37	1.25	1.04	0.95	42.33	43.88	45.71	14.78	11.82	10.17	57.03	55.48	54.69	1.59	3	2.74	1.59	3	2.74	2.59	3.36	1.81	10.15	10.55	14.7	3.16	3.75	3	1	5	3	1
422	Participant422	1	76	167.9	64.2	22.8	27	16	24.5	87	93	0.9	0.83	1.08	1.53	1.22	1.24	1.56	1.46	1.15	1.02	40.63	41.53	45.02	18.67	16.94	10.24	59.51	58.28	55.54	2.09	1.28	1.33	2.09	1.28	1.33	6.44	1.61	1.85	18.25	10.45	16.39	3.36	2.35	2.12	2	8	1	2
423	Participant423	2	68	150.2	55.8	24.7	19	20	35.9	79	91	0.9	0.78	1.25	1.64	1.05	1.2	1.32	1.35	0.96	0.8	39.64	41.71	44.86	21	15.12	9.66	60.36	57.14	54.36	3.16	1.77	1.84	3.16	1.77	1.84	3.93	3.71	1.93	14.82	6.78	6.85	5.21	2.32	1.83	4	5	1	2
424	Participant424	2	68	159.3	67.7	26.7	25	22	33.1	92	94	1	0.92	1.25	1.44	1.22	1.37	1.39	1.33	1.1	0.96	42.17	44.94	46.69	18.07	13.88	11.67	59.19	56.54	55.25	3.24	2.2	2.84	3.24	2.2	2.84	4.86	3.13	2.62	11.61	15.18	18.05	5.02	2.72	3.59	1	8	2	2
425	Participant425	1	74	163.5	63.1	23.6	25	17	26.4	86	94	0.9	1.11	1.47	1.72	1.38	1.49	1.56	1.24	1.01	0.91	40.79	43.42	44.64	18.43	13.01	10.57	59.32	56.58	55.36	1.3	1.4	1.43	1.3	1.4	1.43	2.1	1.92	1.11	7.88	7.61	8.55	2.22	1.75	1.15	5	8	3	2
426	Participant426	2	65	155.3	52.2	21.6	19	17	32	81	87	0.9	1	1.19	1.56	1.17	1.27	1.33	1.17	1.06	0.86	41.3	41.61	44.31	17.83	15.83	9.91	59.13	57.44	54.66	1.25	1.33	2.96	1.25	1.33	2.96	1.94	2.1	1.6	6.37	6.51	15.95	2.15	1.91	3.35	1	5	3	2
427	Participant427	2	65	169.9	70.5	24.4	26	28	37.7	96	109	0.9	1.08	1.19	1.33	1.24	1.2	1.34	1.14	1.01	1	41.62	41.79	42.64	17.74	16.54	14.84	59.26	57.99	57.48	1.37	2.28	1.64	1.37	2.28	1.64	2.56	3.08	2.27	6.39	4.94	10.89	2.53	2.94	2.45	2	6	2	2
428	Participant428	2	65	169.9	70.5	24.4	28	20	27.7	98	78	1.3	1.11	1.44	1.61	1.27	1.41	1.46	1.14	0.97	0.91	42.14	44.8	46.41	15.05	10.27	7.87	57.38	54.81	53.73	1.7	1.62	1.75	1.7	1.62	1.75	3.67	2.72	1.52	17.38	20.07	23.28	3.67	1.27	1.85	2	6	2	2
429	Participant429	1	78	172	73.7	24.9	32	17	22.8	92	99	0.9	0.92	1.28	1.69	1.16	1.4	1.6	1.26	1.1	0.94	40.36	43.61	45.66	19.64	13.93	9.2	59.78	57.42	54.87	2.14	1.12	1.13	2.14	1.12	1.13	3.34	2.22	1.79	4.77	6.95	12.01	3.06	2.21	1.36	1	8	1	1
430	Participant430	2	70	158	62.9	25.2	23	21	32.6	95	95	1	0.97	1.14	1.56	1.07	1.13	1.34	1.1	0.99	0.86	43.81	44.4	47.17	13.78	12.66	5.81	57.43	56.51	53.12	1.89	1.69	1.47	1.89	1.69	1.47	2.93	3.04	1.82	11.08	20.86	19.26	2.88	2.26	1.82	2	6	1	2
431	Participant431	1	82	161	58.4	22.5	26	12	20	81	92	0.9	1.25	1.56	2.11	1.34	1.47	1.74	1.08	0.94	0.82	42.77	45.15	47.77	11.47	7.88	4.25	54.86	53.18	52.02	3.59	1.94	0.91	3.59	1.94	0.91	2.7	2.61	0.99	10.07	6.28	11.76	4.94	2.12	0.72	5	8	1	2
432	Participant432	2	65	160.8	53.7	20.8	19	18	33.4	73	94	0.8	0.92	1.31	1.61	1.3	1.38	1.49	1.42	1.06	0.93	39.08	41.75	43.45	21.48	16.75	11.56	60.39	58.61	55.93	3.68	0.94	2.92	3.68	0.94	2.92	8.49	1.58	1.61	15.26	3.95	12.85	6.61	1.58	3.75	3	6	3	2
433	Participant433	2	71	149.5	59.9	26.8	21	21	35	90	91	1	0.78	0.94	1.17	0.98	1.09	1.2	1.25	1.16	1.03	39.85	39.65	41.61	22.56	22.28	17.56	62.17	61.57	58.97	3.03	1.88	1.18	3.02	1.88	1.18	5.91	3.23	1.68	8.76	13.97	5.95	4.18	3.43	1.02	0	0	0	0
434	Participant434	2	69	151.5	51.8	22.6	19	17	32.2	74	89	0.8	1.08	1.5	1.67	1.37	1.42	1.4	1.27	0.94	0.84	42.12	44.64	45.6	14.97	10.6	8.2	57.53	55.36	53.5	3.23	1.29	2.19	3.23	1.29	2.19	5.83	1.75	2.12	5.45	10.55	15.48	5.31	1.5	3.43	2	8	2	2
435	Participant435	1	73	169	68.8	24.1	28	18	26.1	87	96	0.9	1	1.11	1.89	1.21	1.09	1.65	1.21	0.98	0.88	40.83	42.55	44.54	21.16	15.41	11.91	60.08	57.45	55.63	3.09	0.94	1.03	3.09	0.94	1.03	5	1.95	1.7	11.81	10.48	9.89	4.42	1.73	1.58	3	8	2	2
436	Participant436	2	73	157	56.5	22.9	20	19	33	83	95	0.9	1	1.25	1.56	1.1	1.14	1.25	1.1	0.91	0.8	40.5	42.2	45.08	19.26	14.73	10.96	59.5	57.36	55.76	1.29	2.74	2.16	1.29	2.74	2.16	2.86	2.17	1.94	15.79	10.61	9.4	3.68	4.18	2.24	3	6	3	1
437	Participant437	2	65	159.3	55.3	21.8	19	20	36.1	85	91	0.9	0.86	1.11	1.44	1.22	1.22	1.34	1.42	1.1	0.93	40.85	40.75	43.88	20	17.59	12.52	60.35	58.8	56.12	4.14	1.63	3.63	4.14	1.63	3.63	6.17	3.48	3.17	18.31	10.18	14.91	7.56	2.44	3.5	3	6	3	2
438	Participant438	2	65	156	79.9	32.8	24	36	45.5	101	115	0.9	0.81	1.17	1.44	1.23	1.31	1.45	1.53	1.12	1	36.77	39.72	42.82	22.34	18.68	13.48	59.5	58.7	56.05	2.96	2.1	1.16	2.96	2.1	1.16	11.28	1.19	2.72	15.74	3.57	6.42	7.46	2.12	1.39	2	6	3	1
439	Participant439	2	76	147.3	59.6	27.5	21	21	35.1	91	97	0.9	0.89	1.25	1.53	0.98	1.15	1.23	1.1	0.92	0.8	41.42	44.08	46.12	17.31	13.14	8.45	58.79	57	54.57	2.06	1.78	1.14	2.06	1.78	1.14	4.79	3.08	1.45	5.55	7.18	15.56	3.81	2.63	1.44	1	8	1	2
440	Participant440	2	69	156.3	58	23.7	23	15	25.8	76	93	0.8	1.14	1.42	1.69	1.21	1.28	1.31	1.06	0.91	0.77	41.82	44.42	45.88	15.04	10.31	5.98	56.77	54.36	51.86	1.79	1.57	1.82	1.79	1.57	1.82	2.45	1.41	1.54	7.87	10.23	14.34	2.75	2.08	1.51	3	6	3	3
441	Participant441	2	67	151	45.8	20.1	17	14	31	72	87	0.8	0.83	1.06	1.36	1.17	1.19	1.35	1.4	1.13	0.99	38.49	41.54	43.06	20.81	16.65	12.37	59.59	58.19	55.3	1.86	1.22	1.43	1.86	1.22	1.43	3.49	2.73	2.3	10.91	19.88	13.25	4.52	2.18	2.17	3	6	3	1
442	Participant442	2	68	158	62.1	24.9	23	20	31.4	91	96	0.9	0.83	1.33	1.86	1.21	1.41	1.57	1.45	1.06	0.84	39.81	43.36	46.44	19.49	14.1	7.97	59.02	57.23	53.9	3.29	1.06	1.38	3.29	1.06	1.38	6.82	1.91	1.79	9.19	7.47	16.04	4.55	2.61	0.92	3	6	1	2
443	Participant443	2	66	157.5	58	23.4	22	18	31	93	96	1	0.72	1.31	1.61	1.03	1.29	1.4	1.42	0.99	0.87	37.24	43.24	45.69	25.57	13.63	8.62	62.58	56.76	54.02	5.67	1.43	1.72	5.67	1.43	1.72	6.53	1.54	2.12	19.9	13	8.2	10.43	2.49	1.31	3	6	3	1
444	Participant444	1	77	162.9	63.8	24	27	15	24.2	86	89	1	1.08	1.31	1.83	1.19	1.26	1.46	1.1	0.97	0.8	43.22	45.22	48.48	15.28	13.23	8.05	55.47	54.78	52.59	1.47	0.86	1.94	1.47	0.86	1.94	1.58	1.04	2.13	12.25	9.27	13.04	3.55	1.6	2.27	2	3	3	2
445	Participant445	2	75	155	55.7	23.2	20	19	33.3	87	93	0.9	0.92	1.36	1.69	1.04	1.21	1.37	1.13	0.89	0.81	41.02	44.33	45.44	16.2	10.33	7.42	57.44	54.66	53.32	2.72	2.63	1.9	2.72	2.63	1.9	4.04	3.38	1.46	7.27	21.57	17.83	4.61	3.75	2.38	2	6	2	3
446	Participant446	2	65	144.6	48.7	23.3	18	16	31.9	82	87	0.9	0.83	1.25	1.58	1.06	1.21	1.38	1.27	0.97	0.87	40.22	43.25	45.61	18.11	12.01	7.91	58.27	55.15	53.38	2.95	1.32	1.21	2.95	1.32	1.21	4.92	1.54	1.06	17.17	12.41	9.86	5.34	1.93	1.61	1	6	3	3
447	Participant447	2	72	149.9	51.3	22.8	19	16	31	81	87	0.9	0.83	0.97	1.5	1.04	1.07	1.37	1.25	1.1	0.91	39.77	39.5	44.11	20.25	20.17	13.29	60.45	59.83	57.12	5.04	3.17	1.71	5.04	3.17	1.71	6.59	4.23	1.5	6.41	14.77	7.93	6.07	4.61	1.62	1	6	3	2
448	Participant448	2	68	162	74.6	28.4	28	24	31.8	96	98	1	0.67	1.08	1.53	0.87	1.04	1.25	1.3	0.96	0.82	38.58	41.25	44.25	22.48	17.23	11.64	60.96	58.31	56.16	3.25	1.82	2.53	3.25	1.82	2.53	9.06	2.32	3.01	8.85	11.96	8.21	5.8	2.2	3.3	2	8	1	2
449	Participant449	2	70	156.6	59.4	24.2	22	19	31.1	79	89	0.9	0.89	1.25	1.56	1.13	1.25	1.35	1.28	1	0.87	41.18	44.74	46.4	16.31	10.96	7.93	56.94	54.82	53.75	3.67	3.58	3.09	3.67	3.58	3.09	4.1	2.22	2.8	6.01	15.5	9.85	5.04	4.94	2.45	2	8	1	2
450	Participant450	2	68	158.4	71.6	28.5	25	27	37	96	100	1	0.97	1.33	1.58	1.15	1.29	1.37	1.18	0.97	0.87	40.66	42.59	43.37	17.91	14.81	14.12	58.57	57.29	57.06	1.73	1.6	1.26	1.73	1.6	1.26	3.38	1.48	1.6	8.07	4.5	8.49	4.32	2.34	1.52	1	3	1	2
451	Participant451	2	68	155.2	55.8	23.2	21	17	31.1	86	90	1	0.72	1.22	1.67	1.13	1.22	1.45	1.57	1	0.87	41	43.26	46.83	18.29	13.49	8.07	59.52	56.97	54.61	3.09	1.25	1.7	3.09	1.25	1.7	9.69	2.02	2.37	22.39	7.09	8.76	7.37	1.61	2.03	2	6	1	1
452	Participant452	1	70	170.5	74.3	25.6	33	16	21.8	92	95	1	1.11	1.33	1.58	1.26	1.3	1.44	1.14	0.98	0.91	42.66	45.11	45.68	15.75	12.16	9.11	57.73	55.68	53.38	1.77	2.03	1.17	1.77	2.03	1.17	2.73	1.63	1.08	12.13	11.91	17.33	3.38	2.82	1.69	3	8	3	2
453	Participant453	1	81	164.5	66.3	24.5	27	17	25	90	91	1	0.92	1.17	1.42	1.26	1.32	1.38	1.38	1.13	0.97	41.65	41.63	44.16	16.06	16.16	12.58	58.03	57.79	56.35	4.04	2.57	2.29	4.04	2.57	2.29	6.4	3.36	3.4	20	10.52	12.41	6.21	3.37	2.42	3	8	3	2
454	Participant454	2	80	145.6	40.5	19.1	17	8	20.4	79	85	0.9	0.92	1.17	1.36	1.08	1.14	1.19	1.17	0.97	0.88	43.03	43.84	46.18	16.33	12.94	9.01	59.52	56.98	54.85	2.22	1.05	2.28	2.22	1.05	2.28	3.76	2.29	2.78	11.62	11.04	12.61	3.82	1.62	2.99	1	8	3	1
455	Participant455	2	78	152.6	53.9	23.1	21	15	27.1	82	92	0.9	1.06	1.28	1.58	1.24	1.3	1.46	1.17	1.01	0.92	41.71	43.48	44.96	15.64	12.27	8.37	57.54	55.75	53.33	1.38	0.82	0.69	1.38	0.82	0.69	2.38	2.01	2.33	7.97	7.79	10.52	2.33	1.49	1.2	1	8	1	1
456	Participant456	2	65	155	56	23.3	21	17	30.7	79	92	0.9	1.06	1.44	1.75	1.22	1.29	1.4	1.16	0.89	0.8	42.91	46.26	47.73	13.84	9.35	6.1	56.31	54.86	53.05	2.8	2.39	2.69	2.8	2.39	2.69	3.49	1.7	2.44	12.09	11.27	19.1	3.76	2.91	2.66	3	6	3	2
457	Participant457	2	65	152.1	55.5	24	19	20	36.1	86	92	0.9	0.89	1.5	1.72	1.01	1.32	1.34	1.14	0.88	0.78	41.64	45.01	46.78	16.87	9.83	6.11	58.8	54.84	53.05	2.36	2.11	1.79	2.36	2.11	1.79	4.55	1.11	1.49	11.63	4.93	29.22	3.36	2.13	2.26	3	6	1	2
458	Participant458	2	65	149.5	62.6	28	22	21	33.4	87	94	0.9	0.89	1.28	1.56	1.11	1.32	1.37	1.25	1.03	0.88	37.63	41.03	42.41	22.05	15.79	12.91	59.61	57.25	55.46	3.06	3.19	1.83	3.06	3.19	1.83	3.4	3.06	3.52	17.65	8.44	5.39	3.38	4.64	2.62	1	6	2	2
459	Participant459	2	70	152.8	69.2	29.6	23	28	39.9	99	108	0.9	1	1.19	1.5	1.14	1.2	1.31	1.14	1	0.87	40.88	41.52	44.78	17.27	14.67	9.3	57.97	57.09	54.08	2.37	2.31	2.86	2.37	2.31	2.86	4.27	1.18	1.34	8.27	12.59	15.62	3.6	3.9	3.9	1	6	3	2
460	Participant460	2	69	152.3	69.6	30	22	29	41.1	100	100	1	0.78	1.03	1.5	0.97	1.03	1.27	1.24	1	0.85	39.48	41.95	44.94	20.17	16.43	11.04	59.78	58.55	55.85	2.19	1.55	1.13	2.19	1.55	1.13	3.06	1.53	2.1	6.86	6.31	8.54	3.31	2.03	1.64	1	6	2	2
461	Participant461	2	70	155.8	48.9	20.1	18	15	30.1	74	89	0.8	0.89	1.19	1.44	1.14	1.19	1.33	1.28	1	0.92	39.59	42.54	43.32	19.72	14.7	12.27	59.08	57.02	56.08	3.15	1.23	3.95	3.15	1.23	3.95	9.46	1.17	3.77	23.11	9.62	30.48	4.68	2.1	4.89	1	6	2	1
462	Participant462	2	77	155.5	80.3	33.2	21	41	50.6	105	112	0.9	0.78	1	1.11	0.97	1.06	1.13	1.24	1.06	1.02	39.52	41.34	42.52	21.21	18	15.94	60.54	59.26	58.07	3.73	1.1	1.77	3.72	1.1	1.77	4.85	1.87	2.3	9.34	5.3	6.14	4.86	1.82	1.54	1	8	3	3
463	Participant463	2	78	154.4	58.8	24.7	22	18	30.1	90	92	1	0.75	0.94	1.28	1	1.06	1.27	1.33	1.13	0.99	38.94	41.76	44.22	18.22	15.99	10.1	57.91	57.59	54.66	6.71	1.22	2.38	6.71	1.22	2.38	7.66	1.77	1.42	33.38	12.22	14	10.09	1.45	4.09	1	8	1	1
464	Participant464	1	74	156	69.7	28.6	25	24	35	97	97	1	0.86	1.31	1.75	1.1	1.23	1.46	1.28	0.94	0.84	43.96	47.29	47.86	16.34	12.5	9.74	57.39	54.72	52.31	2.58	1.79	1.08	2.58	1.79	1.08	6.8	1.76	2.23	24.41	20.23	17.72	5.22	2.3	0.86	2	8	1	2
465	Participant465	1	75	155.9	56.7	23.3	24	13	23.1	81	90	0.9	0.86	0.92	1.42	1	1.01	1.35	1.16	1.1	0.95	40.1	40.74	44.36	20.95	19.95	14.96	59.47	59.41	55.77	1.85	2.43	2.56	1.85	2.43	2.56	4	4.15	1.87	10	9.48	5.54	3.85	3.23	3.41	3	8	3	2
466	Participant466	2	70	155.2	54.2	22.5	20	17	31	74	92	0.8	1.03	1.36	1.58	1.29	1.42	1.39	1.25	1.04	0.88	41.79	44.84	45.16	17.13	11.15	9.12	58.74	55.76	54.27	1.54	2.29	2.95	1.54	2.29	2.95	2.52	3.82	2.7	8.31	23.27	32.91	3.22	3.29	3.56	3	6	3	2
467	Participant467	2	77	147	48.2	22.3	19	12	25.6	73	86	0.8	0.83	1.11	1.39	1.19	1.21	1.32	1.42	1.09	0.95	40.38	42.38	43.73	19.45	15.85	11.96	59.48	58.23	55.45	2.33	1.22	1.39	2.33	1.22	1.39	4.86	4.31	1.9	5.65	4.21	5.58	3.37	1.98	1.5	2	6	3	1
468	Participant468	2	76	145.5	53.1	25.1	19	17	32.4	88	93	0.9	0.86	1.22	1.56	1.04	1.2	1.34	1.21	0.98	0.86	40.15	42.63	45.15	18.35	14.17	10.13	58.87	56.69	55.14	3.3	1.6	1.41	3.3	1.6	1.41	3.58	2.42	2.21	10.6	7.76	9.56	5.01	1.88	1.8	3	8	1	2
469	Participant469	2	68	149.5	53.5	23.9	20	17	31.8	78	93	0.8	0.92	1.33	1.67	1.21	1.3	1.51	1.32	0.98	0.91	41.79	44.53	45.27	16.72	10.82	8.68	58.43	55.13	53.94	5.35	1.61	0.8	5.35	1.61	0.8	9.02	1.87	1.67	33.41	18.54	4.03	9.1	2.23	1.18	2	6	2	3
470	Participant470	2	68	154.5	53.5	22.4	22	14	26.1	73	90	0.8	1.08	1.44	1.69	1.29	1.32	1.49	1.19	0.92	0.88	41.76	44.47	46.42	17.13	12.55	11.4	57.96	55.12	53.91	2.14	1.96	3.15	2.14	1.96	3.15	2.29	1.49	2.22	7.78	10.54	12.4	3.52	3.27	3.39	2	6	1	1
471	Participant471	2	71	162	69.6	26.5	23	27	38.1	91	100	0.9	0.92	1.31	1.69	1.39	1.38	1.59	1.51	1.06	0.94	40.33	42.81	44.94	20.58	14.74	10.48	60.33	57.31	55.42	5.3	1.42	2.42	5.3	1.42	2.42	7.01	2	2.99	20.39	5.81	20.18	9.62	1.69	2.76	3	6	3	1
472	Participant472	2	71	153.9	71.6	30.2	22	31	42.7	94	102	0.9	0.92	1.22	1.31	0.99	1.13	1.1	1.08	0.92	0.84	39.49	42.17	42.73	19.86	15.96	15.43	59.66	58.23	56.08	2.92	1.23	0.98	2.92	1.23	0.98	2.76	1.58	1.65	8.09	6.03	18.89	3.38	1.48	1.48	2	6	1	1
473	Participant473	2	77	150.6	52.4	23.1	19	16	31.2	83	90	0.9	1.03	1.44	1.64	1.19	1.39	1.45	1.16	0.97	0.88	40.65	43.13	44.43	17.4	12.69	10.02	57.62	55.7	54.28	2.13	0.73	1.46	2.13	0.73	1.46	4.89	1.99	1.58	21.47	15.63	6.38	3.92	1.96	1.71	1	6	1	1
474	Participant474	1	77	158.9	60.1	23.8	27	12	20.5	79	88	0.9	1.11	1.42	1.64	1.23	1.31	1.47	1.11	0.93	0.89	42.3	44.4	45.37	15.7	12.15	9.42	58.1	56.28	55.27	1.16	1.7	2.06	1.16	1.7	2.06	2.49	1.35	2.6	6.79	6.83	14.85	1.83	2.25	2.53	3	8	3	2
475	Participant475	2	72	157.3	62.8	25.4	21	24	37.7	90	98	0.9	0.86	1.11	1.47	1.18	1.23	1.41	1.37	1.1	0.96	40.64	42.25	44.71	18.35	15.29	10.98	58.99	57.44	55.42	1.87	1.71	1.38	1.87	1.71	1.38	2.65	3.35	1.48	9.69	12.5	6.44	3.56	1.45	1.8	3	6	3	1
476	Participant476	1	82	165	64.9	23.8	27	16	24.6	85	96	0.9	0.81	1.42	1.89	1.07	1.45	1.75	1.33	1.02	0.93	39.95	44.19	46.4	20.23	13.34	9.17	60.11	57.28	55.22	2.94	1.42	1.48	2.94	1.42	1.48	5.41	1.36	1.24	8.52	12.95	13.72	4.9	1.95	2.85	3	3	1	2
477	Participant477	2	74	146	51.7	24.3	18	17	33.7	81	90	0.9	1.03	1.31	1.56	1.32	1.34	1.4	1.28	1.03	0.9	42.19	43.31	45.34	16.67	14.96	11.82	58.42	56.93	54.66	2.08	1.6	1.62	2.08	1.6	1.62	2.74	2	2.14	14.42	6.63	9.4	3.1	2.91	1.93	1	6	1	3
478	Participant478	2	78	156.6	57.6	23.5	19	21	36.8	88	94	0.9	1.03	1.28	1.53	1.19	1.29	1.44	1.16	1.01	0.94	41.55	44.57	46.42	17.07	11.09	8.09	58.36	55.65	53.98	1.81	1.21	2.04	1.81	1.21	2.04	2.36	1.27	1.42	17.54	9.29	12.26	1.72	1.89	2.69	3	6	1	1
479	Participant479	2	73	151	57.6	25.3	18	24	41	86	97	0.9	0.89	1.06	1.36	1.12	1.08	1.21	1.26	1.03	0.89	40.95	40.62	43.29	16.51	17.35	13.3	57.82	58.23	55.92	4.4	2.31	2.42	4.4	2.31	2.42	7.16	3.5	2.12	33.85	5.4	8.1	5.64	3.93	2.55	2	6	1	2
480	Participant480	1	71	162.9	66.8	25.2	27	19	25.2	92	96	1	0.81	1.17	1.58	1.08	1.22	1.47	1.34	1.04	0.93	42	43.45	46.24	19.2	15.55	13.36	59.29	56.87	55.15	2.22	3	1.82	2.22	3	1.82	3.58	2.17	2	9.23	5.89	6.76	4.36	4.46	1.87	4	8	3	2
481	Participant481	2	77	151.6	59.2	25.8	22	19	31.4	83	97	0.9	0.86	1.08	1.39	1.16	1.09	1.21	1.35	1	0.87	38.31	42.2	43.45	19.53	14.88	11.49	57.91	57.08	54.94	4.85	2.03	1.92	4.85	2.03	1.92	4.49	3.37	2.48	28.99	13.27	11	5.98	3.06	2.41	1	6	3	3
482	Participant482	2	73	154.2	58.4	24.6	19	22	38.2	83	97	0.9	0.72	1.06	1.58	0.97	1.09	1.31	1.34	1.04	0.83	38.1	40.12	42.84	24.86	21.07	14.93	63.02	60.93	57.62	3.53	3.35	2.04	3.53	3.35	2.04	4.85	3.25	2.02	9.62	11.05	4.66	6.49	4.11	1.68	1	6	3	4
483	Participant483	1	77	166.5	65.7	23.7	29	14	20.5	90	93	1	0.89	1.14	1.64	1.18	1.18	1.51	1.33	1.04	0.92	44.92	44.02	46.82	14	13.51	8.37	58.92	57.53	55.5	1.63	1.38	1.58	1.63	1.38	1.58	2.45	2.53	2.11	7.29	16.55	16.54	3.31	1.94	2.62	4	8	1	2
484	Participant484	2	76	159.2	68.7	27.1	25	23	33.3	96	97	1	1.06	1.22	1.64	1.2	1.26	1.44	1.14	1.03	0.88	42.79	43.32	45.44	13.26	12.5	8.14	56.14	55.6	53.42	2.84	0.85	1.69	2.83	0.85	1.69	3.78	2.18	2.18	17.22	12.76	10.23	4.28	1.47	1.85	3	6	1	1
485	Participant485	1	78	169	71.9	25.2	29	19	26.5	88	94	0.9	1.11	1.33	1.67	1.34	1.43	1.58	1.21	1.08	0.95	41.16	42.1	45.25	21.61	17.4	14.48	60.6	58.03	55.96	3.16	3.61	1.93	3.16	3.61	1.93	4.97	2.76	2.49	8.48	10.06	19.43	4.79	7.13	1.91	1	8	1	2
486	Participant486	1	78	165	70.8	26	31	16	22.7	101	100	1	0.94	1.36	1.94	1.26	1.39	1.6	1.33	1.02	0.82	43.3	45.17	48.07	14.32	11.14	5.07	56.37	53.86	50.51	2.98	2.91	0.84	2.98	2.91	0.84	5.63	2.58	1.59	40.37	20.54	21.05	5.47	4.15	1.9	3	8	3	2
487	Participant487	1	78	174.1	65.1	21.5	28	14	21.7	89	92	1	1.06	1.33	1.78	1.28	1.43	1.54	1.21	1.07	0.86	41.72	42.69	46.61	17.02	14.85	7.11	58.83	57.66	53.39	1.29	1.28	1.21	1.29	1.28	1.21	2.26	2.6	1.5	7.33	5.26	21.83	3.01	1.21	1.85	3	4	3	3
488	Participant488	1	84	165.7	58.9	21.5	27	9	15.8	81	91	0.9	1.08	1.53	1.92	1.32	1.58	1.78	1.22	1.04	0.93	42.39	44.9	44.98	17.14	14.6	11.65	57.7	55.79	54.12	2.27	0.99	2.24	2.27	0.99	2.24	4.01	1.62	2.37	8.89	9.98	11.54	3.47	1.77	2.04	2	8	1	2
489	Participant489	1	80	164.6	62.2	23	28	13	20.7	86	91	0.9	0.78	1.08	1.36	1.16	1.3	1.37	1.49	1.2	1.01	40.9	43.77	45.91	19.41	13.29	11.79	59.91	57.81	56.45	1.92	2.93	1.38	1.92	2.93	1.38	6.23	3.73	0.94	7.29	12	9.89	4.24	4.19	2.07	2	8	3	2
490	Participant490	2	69	152.7	55.9	24	21	17	30.7	77	91	0.8	0.81	1.19	1.53	1.09	1.21	1.35	1.35	1.02	0.89	38.43	41.97	44.77	21.53	14.98	11.72	60.03	56.75	54.38	2.94	1.66	1.49	2.93	1.66	1.49	3.03	1.58	1.55	12.75	8.86	9.48	5.92	2.11	1.94	4	6	3	3
491	Participant491	1	82	164	54.8	20.4	24	7	13.2	84	94	0.9	0.94	1.31	1.56	1.28	1.41	1.47	1.35	1.08	0.94	42.74	43.7	45.91	16.82	12.72	10.61	58.65	56.3	55.61	2.39	1.42	3.14	2.39	1.42	3.14	4.33	2.49	2.78	8.77	16.09	21.38	4.18	2.25	4.06	4	8	1	1
492	Participant492	1	82	163.2	54.8	20.6	22	14	25.8	68	87	0.8	0.94	1.42	1.83	1.24	1.4	1.5	1.31	0.99	0.82	44.13	46.01	48.52	17.07	12.8	9.25	58.69	56.02	53.4	1.63	1.96	2.48	1.63	1.96	2.48	3.72	1.51	2.63	11.77	7.75	9.77	3.14	2.64	3.57	4	8	3	1
493	Participant493	1	68	163.1	50.6	19	24	6	12.4	72	85	0.8	1.22	1.53	1.72	1.42	1.5	1.45	1.16	0.98	0.84	42.86	44.62	46.18	15.36	10.9	9	57.68	55.81	54.67	2.01	0.9	1.73	2.01	0.9	1.73	2.46	1.43	2.7	12.79	15.28	13.09	2.36	1.77	1.96	2	3	1	1
494	Participant494	1	81	160.1	63.9	24.9	27	15	22.9	88	92	1	0.89	1.14	1.39	1.23	1.26	1.34	1.38	1.1	0.97	40.68	43.1	43.08	17.55	15.31	12.55	58.52	57.8	55.5	4.03	1.13	2	4.03	1.13	2	7.08	1.59	3.06	31.81	14.26	9.29	5.41	2.27	2.69	3	5	1	1
495	Participant495	1	73	165.2	67.5	24.7	28	17	25	89	94	0.9	0.89	1.11	1.33	1.19	1.19	1.33	1.34	1.07	1	39.72	42.37	42.91	19.52	15.46	13.17	59.24	57.73	56.09	1.83	1.26	2.18	1.83	1.26	2.18	4.84	2.18	2.79	8.4	10.51	14.91	4.39	1.9	2.88	3	8	3	2
496	Participant496	2	72	153	65	27.8	22	25	38.5	96	98	1	1	1.25	1.67	1.21	1.27	1.47	1.21	1.01	0.88	41.37	43.04	45.31	18.17	15.33	12.22	59.62	58.05	55.54	3.29	1.55	2.34	3.29	1.55	2.34	3.49	1.55	3.21	8.53	10.25	9.82	4.61	2.36	2.1	2	6	3	1
497	Participant497	2	75	164.6	71.4	26.4	27	23	31.6	98	104	0.9	0.92	1.17	1.31	1.05	1.15	1.18	1.14	0.98	0.9	40.04	42.28	43.92	20.06	15.24	12.5	59.88	57.32	56.19	2.63	1.04	1.93	2.63	1.04	1.93	4.09	2.84	2.05	21.87	13.76	9.5	5.12	2.23	2.08	1	6	1	1
498	Participant498	1	73	172.1	78.2	26.4	31	23	29.4	93	96	1	1.14	1.31	1.72	1.24	1.3	1.44	1.09	1	0.84	42.17	43.79	46.85	19.45	16.81	10.39	58.55	56.84	53.83	1.24	1.32	1.49	1.24	1.32	1.49	2.69	1.11	2.73	11.23	7.73	16.03	2.43	1.75	1.19	4	8	2	1
499	Participant499	2	75	153.2	58.8	25.1	20	21	36.3	81	99	0.8	0.94	1.17	1.75	1.24	1.23	1.42	1.31	1.05	0.81	41.73	40.87	45.87	16.88	16.25	9.84	58.44	57.79	54.13	2.04	3.6	1.57	2.04	3.6	1.57	3.57	4.09	2.53	7.09	9.71	7.68	3.03	5.35	2.42	1	0	3	2
500	Participant500	2	74	154.4	49.7	20.8	19	15	29.9	77	88	0.9	0.83	1.03	1.5	1.1	1.11	1.34	1.32	1.08	0.9	37.92	39.78	44.21	24.09	19.51	12.97	62.01	59.46	56.49	2.13	1.74	1.76	2.13	1.74	1.76	5.33	3.03	1.94	6.81	5.55	11.52	3.19	1.62	2.16	2	6	3	1
501	Participant501	2	75	160.1	69.5	27.1	24	24	34.8	84	107	0.8	0.78	1.22	1.67	1.02	1.19	1.34	1.31	0.98	0.8	37.64	41.23	44.17	24.25	15.38	9.64	60.37	57.13	54.12	2.49	2.95	0.87	2.49	2.95	0.87	6.38	2.38	1.96	16.5	8.22	8.6	5.37	3.68	1.31	2	6	3	2
502	Participant502	2	69	158	65.5	26.2	22	25	37.5	89	98	0.9	0.72	1	1.28	1.15	1.21	1.29	1.59	1.21	1.01	39.36	40.05	42.27	21.28	18.83	14.13	60.58	58.79	56.4	2.24	1.71	1.05	2.24	1.71	1.05	5.46	2.3	1.97	20.51	3.97	5.56	4.73	2.5	1.11	2	6	3	1
503	Participant503	2	78	149.6	58.2	26	20	21	35.8	87	96	0.9	0.72	0.86	1.19	0.81	0.86	1.02	1.12	1	0.86	40.01	41.71	44.37	19.08	16.93	11.68	59.04	58.79	56.05	4.61	2.33	1.25	4.61	2.33	1.25	5.97	3.78	1.36	20.94	9.33	8.94	5.94	2.89	1.86	1	6	3	1
504	Participant504	2	70	150.5	66.1	29.2	21	28	42.1	100	96	1	0.86	1.25	1.64	1.05	1.14	1.25	1.22	0.91	0.76	41.1	43.54	46.58	17.81	12.58	6.7	58.63	56.35	53.13	1.66	1	1.07	1.66	1	1.07	2.98	2.25	1.07	14.74	3.97	13.07	2.64	1.43	1.57	2	6	2	2
505	Participant505	2	75	149.7	43.1	19.2	18	9	20.7	83	92	0.9	0.72	1.22	1.31	1.04	1.21	1.27	1.44	0.99	0.97	39.35	42.81	42.92	22.45	15.17	13.81	61.69	57.87	56.85	3.77	2.54	2.05	3.77	2.54	2.05	8.7	2.91	1.46	10.34	6.95	11.88	7.39	3.34	3.1	2	8	1	1
506	Participant506	2	75	154.5	50.2	21	17	18	35.9	82	88	0.9	0.75	1.08	1.19	1.04	1.15	1.21	1.39	1.06	1.02	39.15	41.34	41.9	22.24	16.46	15.54	61.87	57.99	57.33	6.22	1.94	2.42	6.22	1.94	2.42	14.47	2.66	3.75	18.58	10.93	8.46	12.73	2.68	3.27	2	3	1	3
507	Participant507	2	77	155.6	55.5	22.9	20	18	33	80	96	0.8	0.69	1.03	1.22	1.05	1.22	1.22	1.52	1.19	1	42.37	42.75	42.49	22.34	15.85	15.03	64.71	58.68	58.02	4.63	2.04	1.33	4.63	2.04	1.33	10.7	3.48	2.4	38.36	16.16	7.87	8.86	3.97	2.24	2	6	3	3
508	Participant508	1	67	158	58	23.2	23	15	26.2	85	92	0.9	1.03	1.39	1.67	1.2	1.32	1.46	1.17	0.95	0.88	40.87	44.81	45.84	21.08	16.29	13.7	60.5	57.82	56.12	1.72	1.11	0.83	1.72	1.11	0.83	1.57	1.91	0.76	17.13	11.06	12.94	3.64	1.73	1.48	1	4	2	2
509	Participant509	1	74	173	69.8	23.3	32	13	18.5	87	96	0.9	0.78	1.31	1.78	1.17	1.45	1.73	1.51	1.11	0.98	39.32	42.91	44.27	21.22	14.56	11.62	60.61	57.35	55.9	2.27	0.58	1.15	2.27	0.58	1.15	6.13	1.15	2.03	17.76	6.8	6.41	5.23	0.86	1.37	2	8	1	2
510	Participant510	2	66	152	56	24.2	21	17	31.1	79	92	0.9	0.97	1.11	1.44	1.15	1.25	1.39	1.18	1.12	0.97	40.9	42.02	43.91	18.12	16.95	12.05	58.93	58.57	55.83	1.22	2.61	0.52	1.22	2.61	0.52	2.46	3.45	1.1	10.81	8.8	5.78	2.65	3.22	1.07	1	6	1	2
511	Participant511	1	75	167.3	64.8	23.2	28	15	23.5	85	94	0.9	0.94	1.47	1.89	1.13	1.42	1.67	1.2	0.96	0.88	41.9	47.1	49.1	20.45	11.89	10.41	57.68	52.15	50.68	1.93	3.26	0.55	1.93	3.26	0.55	3.82	2.94	1	17.66	48.82	43.14	2.51	4.96	1.93	2	8	3	1
512	Participant512	2	69	158.5	39.4	15.7	22	27	39.4	89	101	0.9	0.75	1.22	1.36	1.08	1.31	1.38	1.44	1.07	1.02	38.59	41.57	42.26	22.31	15.82	13.88	60.72	57.39	56.63	2.12	0.99	2.29	2.12	0.99	2.29	4.67	1.6	2.9	7.86	8.43	9.82	4.77	2.46	2.92	1	6	1	1
513	Participant513	2	78	150	52.8	23.5	17	19	36.5	92	84	1.1	1	1.28	1.56	1.15	1.24	1.38	1.15	0.97	0.89	40.8	42.66	45.08	17.97	15.02	11.94	58.94	57.22	56.04	2.39	1.72	1.26	2.39	1.72	1.26	2.45	1.91	1.73	10.28	7.09	8.31	3.43	2.2	1.39	1	6	3	2
514	Participant514	2	77	137	35.8	19.1	14	8	23.1	68	79	0.9	1	1.42	1.61	1.23	1.4	1.51	1.23	0.99	0.94	42.43	45.83	46.11	11.98	8.08	5.04	54.86	53.54	52.21	3.69	2.2	4.42	3.69	2.2	4.42	5.33	2.87	1.81	22.18	10.72	8.97	7.34	2.09	4.51	1	6	4	1
515	Participant515	2	65	148.4	76.2	34.6	24	33	43.1	101	105	1	1.19	1.39	1.58	1.25	1.28	1.4	1.05	0.92	0.88	41.34	42.77	43.71	18.17	14.1	12.59	59.09	57.11	56.29	3.32	2.39	0.55	3.32	2.39	0.55	3.18	1.94	1.59	10.38	6.69	6.2	3.36	2.98	1.17	2	6	3	2
516	Participant516	2	80	151.6	51.5	22.4	19	16	30.6	81	90	0.9	0.86	1.06	1.19	0.99	1.08	1.18	1.15	1.02	0.99	42.05	43.35	43.97	15.39	13.2	10.44	57.59	56.29	54.51	1.43	1.29	1.44	1.43	1.29	1.44	2.66	2.16	1.11	10.65	9.34	11.38	2.18	1.57	1.98	3	2	1	3
517	Participant517	2	82	149	51.5	23.2	18	17	33.4	97	92	1	0.72	0.78	1.11	1.16	1.05	1.23	1.61	1.35	1.11	42.4	42.68	42.74	16.25	15.37	15.02	58.03	56.57	57.36	5.17	4.1	1.99	5.17	4.1	1.99	7.64	3.65	3.14	36.66	22.2	21.06	10.1	5.69	2.17	1	6	3	3
518	Participant518	2	81	150	46	20.4	19	10	22.1	75	84	0.9	0.64	0.81	1.06	1.05	1.02	1.13	1.64	1.26	1.07	39	41.74	44.5	22.41	17.24	12.69	61.51	58.78	56.81	4.33	2.87	2.32	4.33	2.87	2.32	6.9	4.92	3.63	37.23	7.54	10.09	8.35	3.98	3.81	1	8	3	1
519	Participant519	2	72	157.2	61.2	24.8	22	20	33	89	95	0.9	0.86	1.14	1.42	1.09	1.2	1.32	1.27	1.06	0.93	40.27	42.33	43.68	18.02	14.87	10.38	58.44	57.2	54.89	2.11	2.08	1.56	2.11	2.08	1.56	4.62	2.13	1.87	9.99	6.76	14.36	5.65	2.37	1.59	3	6	4	1
520	Participant520	2	70	139.5	51.6	26.5	17	20	38.7	82	92	0.9	0.86	1.03	1.25	1.03	1.14	1.23	1.2	1.11	0.98	41.45	41.81	43.94	17.1	15.66	13.48	58.4	57.65	56.29	1.66	2.11	1.01	1.66	2.11	1.01	2.88	2.09	1.99	13.52	11.44	9.11	2.71	1.91	1.12	1	6	3	2
521	Participant521	2	75	153.8	60.9	25.7	22	21	33.7	88	95	0.9	1	1.22	1.42	1.11	1.19	1.26	1.11	0.97	0.89	40.36	41.81	43.39	18.62	16.07	13.47	59.39	57.88	56.61	1.48	0.97	0.83	1.48	0.97	0.83	4.74	2.19	1.54	7.34	5.7	9.26	2.76	1.29	1.69	3	6	1	2
522	Participant522	2	70	157.3	57.2	23.1	20	20	34.2	86	93	0.9	0.97	1.28	1.44	1.36	1.4	1.4	1.4	1.1	0.97	41.84	45.32	46.46	16.86	12.9	11.58	58.43	56.05	55.73	2.18	3.57	0.95	2.18	3.57	0.95	6.09	4.4	1.29	19.43	9.04	8.36	3.87	4.72	1.08	2	6	3	2
523	Participant523	2	71	144.4	57.2	27.4	18	24	41.7	85	94	0.9	1	1.44	1.58	1.13	1.29	1.33	1.13	0.89	0.84	41.66	44.94	47.02	15.15	8.05	7.59	56.97	55.43	53.42	3.66	7.94	1.46	3.66	7.95	1.46	3.69	1.28	1.5	6.57	19.53	11.29	3.67	11.35	1.74	0	3	1	2
524	Participant524	1	71	166.4	64.1	23.2	25	18	28.7	91	92	1	0.92	1.42	1.72	1.22	1.37	1.47	1.33	0.97	0.85	42.07	45.08	46.99	21.11	15.03	12.71	60.48	55.83	54.52	2.46	1.47	0.85	2.46	1.47	0.85	5.31	2.22	1.36	17.14	12	7.79	4.97	1.89	1.34	5	8	1	2
525	Participant525	2	73	149	56.3	25.4	19	21	36.5	87	98	0.9	0.81	1.06	1.42	1.08	1.12	1.31	1.34	1.06	0.92	39.45	40.46	42.72	20.3	19.33	15.04	60.08	59.62	57.52	3.57	1.33	0.72	3.57	1.33	0.72	8.09	2.54	1.16	6.67	4.61	7.31	5.9	2.62	1.28	1	6	1	1
526	Participant526	2	70	151.4	64.8	28.3	21	27	40.9	95	99	1	0.81	1.19	1.33	0.96	1.13	1.21	1.19	0.94	0.91	38.19	42.06	43.06	22.46	15.36	13.55	60.84	57.42	56.39	4.25	1.27	0.96	4.25	1.27	0.96	6.04	1.09	2.19	18.01	6	7.42	6.65	1.52	1.74	1	6	1	2
527	Participant527	2	77	146.3	57.8	27	19	22	38.4	91	92	1	0.86	1.08	1.5	1.02	1.06	1.28	1.18	0.98	0.85	41.17	42.18	45.76	18.02	15.74	9.78	59.39	58.1	55.15	2.81	2.36	1.98	2.81	2.36	1.98	4.66	2.44	1.78	8.87	9.49	10.78	5.97	3.21	1.91	1	6	2	1
528	Participant528	2	78	153.1	61.7	26.3	21	22	35	93	100	0.9	0.75	0.94	1.47	0.92	1.02	1.3	1.22	1.08	0.88	40.71	40.8	45.09	22.24	20.32	11.84	63.39	61.05	57.18	3.98	1.96	1.28	3.98	1.96	1.28	4.24	5.28	1.39	9.95	4.92	8.07	5.69	3.5	1.45	1	6	3	1
529	Participant529	2	77	155	64.8	27	23	22	33.4	91	94	1	0.81	1.11	1.33	1.22	1.36	1.38	1.52	1.23	1.03	41.05	42.77	43.29	19.34	14.56	13.66	60.33	57.43	56.95	2.74	1.99	1.45	2.74	1.99	1.45	6.46	3.88	1.53	20.71	12.11	6.78	6.25	2.75	2.55	1	6	1	1
530	Participant530	2	74	148.2	52.6	23.9	21	15	27.6	85	93	0.9	1.14	1.58	2.11	1.25	1.34	1.54	1.1	0.85	0.73	40.43	44.15	47.35	18.64	13.01	7.07	58.87	56.37	53.44	1.72	1.38	1.42	1.72	1.38	1.42	2.86	2.14	2.49	6.74	19.51	13.99	3.31	2.05	2.33	2	6	1	2
531	Participant531	2	77	156.5	63.8	26	21	24	38	96	96	1	0.83	1.14	1.61	1.15	1.17	1.38	1.38	1.03	0.85	39.99	42.02	45.1	19.16	16.05	10.1	59.8	57.59	54.17	2.31	1.13	2.02	2.31	1.13	2.02	6.99	2.07	1.57	9.69	17.01	13.04	4.36	2.3	2.21	1	6	3	1
532	Participant532	2	75	155.5	65.8	27.2	23	24	36.3	94	96	1	0.92	1.08	1.47	1.09	1.19	1.37	1.19	1.1	0.93	38.73	39.82	42.74	21.24	19.45	14.78	60.43	59.45	56.45	2.93	2.09	2.28	2.93	2.09	2.28	3.89	4.08	1.01	9.22	9.49	9.41	4.38	3.23	3.43	1	6	3	1
533	Participant533	2	74	156.1	57.7	23.7	19	21	37	86	97	0.9	1.03	1.33	1.81	1.12	1.27	1.39	1.09	0.95	0.77	43.01	44.8	47.11	14.14	10.64	5.77	57.15	55.32	52.89	1.79	1.57	2.17	1.79	1.57	2.17	2.8	1.53	2.1	8.72	8.22	18.19	2.16	2.27	2.23	1	6	1	2
534	Participant534	2	76	154.4	54.2	22.7	19	19	34.1	88	87	1	0.78	0.97	1.33	1.05	1.03	1.22	1.35	1.06	0.91	40.35	41.99	45.07	18.69	15.86	10.64	59.22	58.01	54.39	1.97	1.71	1.89	1.97	1.71	1.89	4.21	2.83	0.67	8.96	11.47	11.16	3.59	3.34	2.63	1	6	1	2
535	Participant535	2	71	150	64	28.4	19	27	42.9	95	101	0.9	0.78	1.11	1.31	0.95	1.1	1.18	1.22	0.99	0.9	37.33	40	41.24	23.12	19.08	16.74	60.64	58.53	58.09	2.6	2.84	1.7	2.6	2.84	1.7	3.73	2.47	0.97	13.87	7.35	9.04	3.35	2.92	2.58	1	6	2	1
536	Participant536	1	74	165.8	56.8	20.7	25	11	20.1	73	92	0.8	0.83	1.25	1.83	1.17	1.3	1.6	1.41	1.04	0.87	40.97	44.43	47.99	19.99	14.97	9.94	59.46	56.41	52.77	3.02	3.18	2.03	3.02	3.18	2.03	7.5	2.23	1.87	17.54	11.54	7.5	4.33	5.84	1.55	1	3	3	1
537	Participant537	2	68	151.4	49.2	21.5	20	11	23.2	73	86	0.9	0.78	1.06	1.31	1.07	1.22	1.3	1.38	1.15	0.99	39.47	41.76	42.89	21.19	18.13	13.33	60	58.92	56.48	4.21	1.82	1.12	4.21	1.82	1.12	3.46	2.63	1.62	14.76	23.89	7.26	6.79	1.69	1.06	1	6	3	2
538	Participant538	1	74	161.2	59	22.7	28	9	14.7	79	86	0.9	1.31	1.53	2.03	1.42	1.39	1.66	1.09	0.91	0.82	42.37	45.75	48.07	16.58	13.52	10.39	56.71	54.72	52.55	1.77	1.81	1.92	1.77	1.81	1.92	3.57	1.08	2.3	9.12	5.18	9.22	3.11	2.12	2.46	1	8	3	2
539	Participant539	2	75	159.7	55.2	21.6	20	18	33.1	83	92	0.9	0.97	1.06	1.31	1.23	1.11	1.24	1.26	1.05	0.95	42.36	42.88	44.15	14.32	14.52	12.53	56.94	57.4	56.44	2.5	3.61	2.74	2.5	3.61	2.74	3.87	5.79	4.33	9.56	10.24	18.6	3.41	5.06	4.02	1	8	3	1
540	Participant540	2	72	158	58.6	23.5	21	19	32.5	87	93	0.9	1	1.31	1.56	1.28	1.41	1.4	1.28	1.08	0.9	41.33	43.32	44.18	17.16	14.17	11.91	58.84	57.61	55.96	2.54	1.22	1.73	2.54	1.22	1.73	3.95	1.98	2.64	23.47	12.6	5.55	3.01	2.3	1.79	2	8	3	2
541	Participant541	2	77	145.7	61.6	29	21	23	29	89	101	0.9	0.86	1.14	1.5	1.05	1.16	1.39	1.22	1.02	0.93	37.59	40.63	43.34	22.35	16.98	11.84	60.24	57.61	55.32	1.12	1.42	0.84	1.12	1.42	0.84	2.8	1.21	1.53	9.51	8.35	11.17	2.46	2.46	1.26	1	6	4	1
542	Participant542	2	69	153.3	61.3	26.1	20	24	38.6	94	94	1	0.97	1.28	1.58	1.2	1.3	1.43	1.23	1.02	0.9	43.31	43.85	45.68	17.92	13.6	10.2	61.07	57.56	57.65	1.92	1.63	6.09	1.92	1.63	6.09	4.03	2.8	1.64	13.31	9.46	20.94	3.52	2.28	7.99	2	8	2	1
543	Participant543	2	79	159.6	55.5	21.8	19	20	21.5	84	93	0.9	0.89	1.25	1.5	1.09	1.29	1.36	1.23	1.03	0.91	39.75	42.52	45.25	19.02	15.5	11.83	58.7	57.37	55.16	2.82	1.27	1.69	2.82	1.27	1.69	4.89	2.06	2.33	7.85	6.8	11.77	4.62	1.8	2.11	1	6	2	2
544	Participant544	2	70	156.7	52.7	21.5	22	12	22.4	80	94	0.9	0.86	1.39	1.64	1.12	1.32	1.36	1.3	0.95	0.83	40.1	43.02	45.26	18.34	12.19	9.32	58.51	55.22	54.59	1.8	1.39	1.64	1.8	1.39	1.64	3.02	2.39	1.89	7.87	13.46	18.38	3.43	1.91	0.89	1	6	3	2
545	Participant545	2	75	160.4	71.1	27.6	22	30	42.1	103	104	1	1.06	1.19	1.47	1.25	1.23	1.34	1.19	1.03	0.91	40.02	41.83	44.11	18.56	16.76	11.64	58.2	58.17	56.03	2.03	1.09	2.99	2.03	1.09	2.99	2.39	2.37	1.88	14.81	12.64	23.5	2.56	2.05	3.93	1	6	3	1
546	Participant546	2	72	155	74.2	30.9	21	35	47.6	109	114	1	0.89	1.44	1.78	1.18	1.39	1.52	1.32	0.96	0.85	39.2	44.55	46.82	21.37	13.64	9.87	59.06	55.06	53.34	3.1	2.42	1.75	3.1	2.42	1.75	3.69	0.74	1.98	18.25	21.2	5.02	5.4	2.87	2.81	3	8	3	1
547	Participant547	2	69	154.3	51.1	21.5	19	16	30.2	76	86	0.9	1.06	1.31	1.75	1.35	1.28	1.37	1.28	0.98	0.79	44.71	44.6	47.29	11.67	9.67	6.69	57.84	54.61	53.5	4.59	3.05	2.21	4.59	3.05	2.21	8.07	2.61	2.88	13.85	31.26	27.72	9.65	3.11	2.47	4	6	3	1
548	Participant548	2	67	147.7	57.2	26.2	19	22	37.7	85	89	1	0.86	1.22	1.75	0.99	1.12	1.48	1.15	0.92	0.85	40.15	43.15	46.28	19.56	12.93	7.94	59.71	56.2	54.05	2.99	1.37	0.59	2.99	1.37	0.59	4.43	1.48	1.38	11.7	8.78	8.82	4.66	2.39	0.84	2	6	3	2
549	Participant549	2	67	151.4	56.1	24.5	19	20	35.3	87	93	0.9	0.97	1.31	1.67	1.19	1.26	1.36	1.22	0.96	0.82	40.9	44.41	46.79	19.26	14.42	11.01	59.84	57.09	55.5	2.2	0.98	2.27	2.2	0.98	2.27	2.31	1.42	1.41	13.98	8.92	15.06	3.08	1.65	2.54	3	6	3	2
550	Participant550	2	69	153.9	70.5	29.8	22	30	43	102	101	1	0.75	1.14	1.5	1.11	1.18	1.37	1.48	1.04	0.91	39.2	43.96	45.75	23.37	16.9	13.56	61.9	59.48	56.58	2.07	3.25	1.96	2.07	3.25	1.96	4.28	3.15	1.45	13.44	12.99	7.32	5.56	5.5	1.75	2	6	1	2
551	Participant551	2	65	151	74.2	32.5	22	33	44.9	108	107	1	0.94	1.17	1.56	1.16	1.25	1.39	1.22	1.07	0.9	40.15	42.07	44.91	19.46	16.06	10.6	59.61	57.62	54.81	2.45	2.32	1.85	2.45	2.32	1.85	3.24	3.95	2.89	10.23	4.89	13.34	3.78	2.92	3.34	3	6	1	3
552	Participant552	2	70	154.6	51.3	21.5	21	12	23.9	67	90	0.7	1.22	1.58	1.83	1.3	1.45	1.49	1.06	0.92	0.81	42.8	44.7	47.02	13.67	9.81	6.84	56.47	54.52	53.16	1.88	1.12	2.06	1.88	1.12	2.06	1.6	1.2	1.49	6.99	7.7	20.46	1.95	1.39	2.4	1	8	1	2
553	Participant553	1	74	170.2	76.2	26.3	33	18	23.4	94	97	1	1.36	1.67	1.92	1.32	1.45	1.51	0.97	0.87	0.79	44.52	45.98	47.82	12.65	8.62	5.82	57.55	55.03	53.64	2.7	2.87	0.93	2.7	2.87	0.93	2.08	2.66	1.52	7.66	10.05	20.25	2.85	2.94	2.53	3	8	1	2
554	Participant554	2	68	157.8	60.6	24.3	22	21	35	82	92	0.9	0.92	1.39	1.64	1.13	1.26	1.47	1.23	0.91	0.9	39.2	44.08	44.66	21.37	13.19	11.96	60.06	56.04	55.18	2.19	1.72	1.32	2.19	1.72	1.32	2.93	1.67	1.2	15.62	11.3	5.85	3.85	2.66	2.54	2	8	3	2
555	Participant555	2	69	150.5	55	24.3	21	15	27.9	80	87	0.9	1	1.14	1.64	1.28	1.33	1.35	1.28	1.17	0.82	41.21	40.46	42.92	18.36	18.52	11.57	59.13	59.45	56.16	5.25	2.91	6.01	5.25	2.91	6.01	6.52	2.85	1.54	8.94	6.24	11.44	5.37	3.97	8.74	3	6	3	2
556	Participant556	2	71	153.3	56.1	23.9	20	18	32.7	77	90	0.9	0.86	1.19	1.61	1.08	1.14	1.39	1.25	0.96	0.86	39.93	43.32	45.3	18.6	12.53	8.39	58.53	55.74	53.55	2.26	1.38	1.41	2.26	1.38	1.41	4.02	1.86	0.73	12.25	10.71	16.58	3.48	2.43	1.55	2	6	3	2
557	Participant557	2	68	161	57.7	22.3	23	23	35	80	89	0.9	1.25	1.56	1.64	1.43	1.49	1.51	1.14	0.96	0.92	41.23	43.75	44.41	17.17	12.35	11.49	58.02	55.95	55.75	1.88	1.25	2.09	1.88	1.25	2.09	1.83	1.73	1.44	9.78	10.97	10.25	2.15	1.57	2.66	1	6	3	2
558	Participant558	2	66	160.5	64.2	24.9	23	23	35	88	95	0.9	0.78	0.86	1.22	1.08	1.07	1.27	1.39	1.24	1.04	38.33	38.94	43.74	23.04	21.09	13.37	61.13	60.1	56.9	2.4	1.86	1.47	2.4	1.86	1.47	4.78	2.64	1.9	11.21	8.45	10.25	5.11	3.27	1.75	2	0	3	2
559	Participant559	2	68	154	59.4	25	20	22	37.6	89	90	1	1.06	1.31	1.75	1.19	1.18	1.38	1.13	0.91	0.79	41.7	43.99	47.08	16.24	12.68	7.27	57.76	56.34	53.87	2.03	3.76	1.6	2.03	3.76	1.6	3.03	1.59	1.4	16.07	10.13	21.48	3.33	3.84	2.06	2	6	3	2
560	Participant560	2	74	147.5	55.6	25.6	18	22	39	90	89	1	0.92	1.17	1.44	1.11	1.13	1.18	1.21	0.97	0.82	38.96	40.84	42.93	21.4	18	12.32	60.29	59.05	55.73	2.89	1.65	2.31	2.89	1.65	2.31	4.35	1.91	1.4	10.44	9.04	13.32	3.16	2.03	2.41	2	6	3	1
561	Participant561	2	66	150.7	54.3	23.9	20	16	30.1	80	88	0.9	1.03	1.5	1.69	1.18	1.41	1.44	1.15	0.94	0.85	38.74	43.2	45.12	21.73	16.27	13.47	60.91	58	56.73	2.25	1.58	2.03	2.25	1.58	2.03	3.5	1.64	1.55	10.98	7.37	10.39	3.01	2.27	2.39	2	6	1	4
562	Participant562	1	69	162.4	67.9	25.7	28	18	26.9	91	94	1	1.06	1.5	1.78	1.18	1.41	1.61	1.12	0.94	0.91	43.06	46.59	46.88	18.26	12.59	13.05	58.73	54.48	54.6	1.96	0.68	2.27	1.96	0.68	2.27	3.36	1.37	3.43	7.01	5.07	6.88	2.66	1.89	1.75	2	8	1	2
563	Participant563	2	74	154.6	52.7	22	18	18	34	86	94	0.9	1	1.42	1.61	1.29	1.36	1.46	1.29	0.96	0.91	39.72	42.13	43.4	19.43	15.08	13.21	59.07	57.22	56.29	1.79	1.32	0.92	1.79	1.32	0.92	3.65	1.68	1.68	10.29	10.99	14.59	4.07	1.75	0.62	4	6	3	2
564	Participant564	2	76	159.3	85.2	33.6	21	19	32	87	97	0.9	0.86	1.36	1.67	1.05	1.25	1.34	1.22	0.92	0.81	40.05	44.19	45.43	18.87	10.53	8.22	58.72	54.84	53.18	2.65	1.52	1.51	2.65	1.52	1.51	4.06	2.41	1.07	10.38	18.99	16.03	3.51	1.49	1.98	4	8	3	2
565	Participant565	2	71	155.2	61.6	25.6	22	22	35.3	84	95	0.9	1.06	1.33	1.69	1.2	1.31	1.45	1.14	0.98	0.86	40.91	45.17	46.5	18.96	15.14	9.67	58.21	55.73	53.5	2.2	1.89	1.73	2.2	1.89	1.73	2.24	1.07	1.37	9.78	3.96	10.66	4	2.15	4.17	3	2	3	2
566	Participant566	2	74	151.7	55.9	24.3	20	18	32.6	86	95	0.9	1.03	1.25	1.56	1.14	1.15	1.32	1.11	0.92	0.85	41.47	43.55	45.07	17.06	13.54	11.49	58.71	56.66	55.67	2.51	1.54	1.71	2.51	1.54	1.71	3.38	2	1.84	15.51	9.48	7.22	3.16	2.37	1.74	2	6	3	1
567	Participant567	2	71	157.7	57.8	23.2	24	14	23.9	85	95	0.9	1.06	1.47	1.81	1.12	1.33	1.4	1.06	0.9	0.78	41.24	44.58	45.81	17.61	11.11	8.87	58.42	55.83	54.52	2.45	1.24	0.65	2.45	1.24	0.65	3.47	1.75	1.54	9.15	11.02	6.76	3.08	1.18	0.79	3	6	3	2
568	Participant568	2	70	153.7	59	25	22	19	32.2	90	93	1	0.97	1.14	1.42	1.07	1.14	1.31	1.1	1	0.93	40.36	40.78	43.71	16.96	15.25	12.69	57.24	56.03	54.37	1.8	1.79	1.42	1.8	1.79	1.42	3.39	1.72	1.57	15.15	6.59	8.93	2.29	1.75	1.53	1	6	1	2
569	Participant569	2	75	147.2	49	22.6	17	17	33.8	83	87	1	0.78	0.97	1.42	1.18	1.21	1.47	1.52	1.24	1.03	40.59	41.07	43.65	20.86	16.61	13.26	61.32	57.77	56.77	2.1	2.08	1.02	2.1	2.08	1.01	5.94	3.53	1.46	22.5	10.62	12.56	5.73	3.41	1.55	1	6	1	2
570	Participant570	2	73	151	59.3	26	20	23	38	94	92	1	0.78	1.33	1.75	0.92	1.23	1.38	1.18	0.92	0.79	41.14	45.24	47.07	18.08	11.82	6.5	59.16	56.45	52.93	2.77	1.65	2.87	2.77	1.65	2.87	3.01	2.08	1.97	15.14	11.59	9.23	3.36	2.05	2.95	1	6	1	3
571	Participant571	1	75	161.6	68.7	26.3	27	20	28.5	87	91	1	0.97	1.17	1.44	1.04	1.09	1.21	1.07	0.93	0.84	40.99	42.86	42.72	19.1	17.94	16.8	57.69	55.42	55.16	3.32	2.17	1.37	3.32	2.17	1.37	3.59	1.63	1.33	11.41	6.62	11.38	4.56	3.44	3.08	3	8	3	2
572	Participant572	1	73	164.2	67	24.9	28	16	24.4	93	93	1	0.97	1.47	1.83	1.19	1.39	1.37	1.22	0.94	0.75	40.61	45.43	49.81	19.69	14.04	7.28	59.48	55.36	51.92	3.35	1.58	2.13	3.35	1.58	2.13	1.99	1.72	1.99	13.63	19.42	23.05	6.21	2.51	1.35	4	8	3	2
573	Participant573	2	66	154	55.6	23.4	19	19	34.9	92	93	1	0.86	1.25	1.56	1.02	1.18	1.36	1.18	0.95	0.87	40.35	42.87	44.13	20.07	14.89	10.46	60.49	57.34	55.01	1.16	2.5	0.76	1.16	2.5	0.76	2.29	1.87	1.13	7.37	12.18	7.46	2.38	3.74	1.29	2	6	3	2
574	Participant574	2	69	153.2	52.1	22.2	18	18	35	77	92	0.8	1	1.28	1.61	1.16	1.3	1.45	1.16	1.02	0.9	42.72	43.78	46.04	16.11	13.65	9.04	58.83	57.97	55.08	1.7	3.03	1.3	1.7	3.03	1.3	3	2.66	2.41	16.2	7.28	17.87	3.65	3.15	2.22	1	6	3	2
575	Participant575	2	77	150.7	58.9	25.9	19	24	40.1	99	97	1	0.94	1.17	1.47	1.16	1.2	1.33	1.22	1.03	0.9	39.9	41.34	42.32	20.11	17.86	14.11	59.85	58.98	56.71	2.16	1.12	0.95	2.16	1.12	0.95	3.51	2.01	2.29	14.1	9.88	12.15	3.32	1.62	1.71	2	6	3	2
576	Participant576	2	66	163.5	65.9	24.7	25	21	31.4	99	93	1.1	1.08	1.47	1.81	1.2	1.41	1.44	1.11	0.96	0.8	40.92	43.82	47.67	17.9	13.86	9.14	58.81	57.08	53.58	1.38	1.03	0.88	1.38	1.03	0.88	2.25	1.22	1.12	10.14	6.35	11.27	2.76	0.79	2.58	2	6	1	2
577	Participant577	2	74	149.9	58.9	26.2	20	21	36.1	91	97	0.9	1.06	1.33	1.69	1.17	1.28	1.43	1.11	0.96	0.85	39.82	41.34	43.92	20.18	15.59	10.47	59.91	57.04	54.39	1.4	2.18	1.98	1.4	2.18	1.98	2.46	1.9	2.56	8.05	7.41	13.91	1.71	3.14	2.41	2	6	3	2
578	Participant578	2	69	160.5	57.5	22.3	22	17	30.1	89	86	1	0.89	1.19	1.42	1.23	1.32	1.4	1.38	1.11	0.99	39.94	42.53	44.64	21.06	15.35	11.88	60.64	57.47	56.38	3.41	1.58	2.35	3.41	1.58	2.35	5.11	2.06	2.39	17.18	16.54	10.75	6.46	2.84	3.12	4	6	3	2
579	Participant579	1	73	158.9	50.5	20	25	14	23.1	83	89	0.9	1.03	1.28	1.89	1.28	1.36	1.81	1.24	1.07	0.96	43.2	44.48	45.83	17.62	14.44	11.25	58.41	56.46	53.13	2.21	1.48	2.87	2.21	1.48	2.87	2.89	1.56	2.39	7.3	7.7	3.56	2.44	2.25	3.57	3	1	3	2
580	Participant580	2	72	162.5	74.7	28.3	27	26	35.1	96	98	1	0.89	1.44	1.64	1.16	1.31	1.4	1.3	0.91	0.85	40.52	45.12	46.11	17.73	10.45	9.1	58.25	55.3	55.07	1.88	1.28	1.8	1.88	1.28	1.8	7.3	1.57	2.82	9.92	8.28	10.63	6.31	1.97	1.42	2	6	3	4
581	Participant581	2	65	149.5	57.5	25.7	19	23	39.3	79	91	0.9	1.06	1.22	1.39	1.15	1.2	1.3	1.09	0.98	0.93	41.38	41.9	43.4	16.06	15.49	12.84	57.34	57.19	56	1.42	1.61	1.02	1.42	1.61	1.02	2.28	2.71	1.14	7.5	10.33	9.71	2.73	3.07	1.46	3	6	3	1
582	Participant582	2	69	150.5	53.8	23.8	20	16	29.8	78	93	0.8	0.86	1.31	1.56	1.1	1.28	1.38	1.28	0.98	0.89	39.16	42.76	45.29	21.25	13.46	11.81	59.63	56.33	54.43	3.15	1.34	1.19	3.15	1.34	1.19	5.71	1.1	1.46	11.67	6.81	26.77	6.97	1.45	1.57	2	6	3	2
583	Participant583	2	67	164.1	55.3	20.5	21	16	28.8	86	90	1	1.06	1.39	1.75	1.16	1.29	1.49	1.1	0.93	0.85	40.95	43.2	46.13	17.38	13.25	7.91	58.42	56.44	53.7	1.75	2.93	0.98	1.75	2.93	0.98	3.45	2.12	0.76	8.32	9.42	8.85	3.41	4.19	1.36	1	6	1	2
584	Participant584	2	71	153.5	56.7	24.1	19	20	36	91	92	1	1.06	1.31	1.5	1.13	1.2	1.27	1.07	0.92	0.85	43.03	44.3	46.07	16.18	14.33	12.04	59.12	58.2	56.28	2.03	2.35	2.57	2.03	2.35	2.57	2.94	3.47	2.6	5.56	7.51	12.85	3.01	2.68	2.62	3	6	3	1
585	Participant585	2	72	156.6	61.2	25	22	20	32	85	93	0.9	0.83	1.11	1.42	1.15	1.2	1.36	1.38	1.08	0.96	40.1	40.91	44.01	20.52	17.44	12.89	60.55	58.26	56.12	2	1.48	1.8	2	1.48	1.8	6.53	2.78	1.5	10.27	9.53	6.65	6.26	2	1.39	4	6	3	2
586	Participant586	2	70	158.1	57.3	22.9	20	19	33.8	81	91	0.9	0.78	1.06	1.47	1.06	1.19	1.4	1.36	1.13	0.95	38.76	40.83	43.74	23.15	19.13	15.02	62.17	60.23	56.52	2.84	1.4	1.44	2.84	1.4	1.44	5.8	1.71	1.14	10.32	7.09	7.98	4.55	2.68	0.86	3	6	3	1
587	Participant587	1	77	167.5	58	20.7	25	11	18.9	80	90	0.9	1.06	1.53	2.08	1.2	1.48	1.68	1.14	0.97	0.81	41.78	46.17	49.26	16.93	11.65	7.92	57.05	53.69	52.48	2.32	2.84	1.64	2.32	2.84	1.64	3.21	1.91	1.52	13.86	10.97	12.87	3.48	4.22	0.93	5	8	3	2
588	Participant588	2	72	149.3	54	24.2	20	17	30.5	85	94	0.9	0.83	1.22	1.58	1.1	1.21	1.37	1.32	0.99	0.87	39.39	41.03	43.21	20.8	17.6	13.58	60.26	58.63	56.79	3.08	1.61	1	3.08	1.61	1	3.9	1.62	1.12	8.79	3.89	4.87	4.82	1.69	1.37	3	6	1	2
589	Participant589	2	67	155.2	50.2	20.8	18	16	32.1	81	86	0.9	0.94	1.14	1.44	1.3	1.25	1.4	1.38	1.1	0.97	42.19	42.93	44.85	14.98	13.64	10.18	57	56.77	55.28	4.44	3.66	2.68	4.44	3.66	2.68	8.19	4.5	1.11	24.38	27.87	26.19	6.97	4.71	4.78	1	6	1	2
590	Participant590	2	67	154.6	54.6	22.8	22	13	24.6	73	90	0.8	0.75	1.36	1.72	1.2	1.34	1.42	1.59	0.99	0.82	39.79	43.35	45.37	18.68	11.91	8.19	58.61	55.13	53.87	1.7	1.01	1.35	1.7	1.01	1.35	4.61	1.53	2.19	6.57	10.9	8.07	3.78	2.02	1.59	1	6	3	2
591	Participant591	1	78	165.8	80	29.1	30	26	31.8	102	98	1	0.92	1.31	1.75	1.05	1.26	1.42	1.14	0.96	0.81	40.1	42.51	44.46	21.72	17.86	14.24	61.58	57.83	56.06	1.5	1.48	1.57	1.5	1.48	1.57	3.16	1.92	1.44	7.3	5.77	6.35	2.32	1.78	1.61	1	8	3	3
592	Participant592	1	73	164.3	65.1	24.1	27	17	25.9	88	90	1	0.97	1.31	1.67	1.14	1.3	1.48	1.18	1	0.89	40.26	42.98	44.94	21.19	16.92	14.45	60.77	57.64	56.66	1.87	2.39	1.34	1.87	2.39	1.34	4.85	2.16	2.91	9.54	5.48	9.38	3.47	2.74	0.87	3	5	3	2
593	Participant593	2	80	145.2	39.3	18.6	19	23	39.3	90	99	0.9	0.75	1.17	1.28	1.16	1.36	1.34	1.55	1.16	1.05	39.3	42.86	43.66	21.98	13.86	13.42	61.34	57.14	57.08	3.72	2.27	3.52	3.73	2.27	3.52	9.71	2.46	3.81	6.75	14.18	23.93	7.12	1.96	4.13	2	6	3	3
594	Participant594	2	73	154.5	57.1	23.9	18	23	40.1	84	92	0.9	0.81	1.14	1.39	1.01	1.11	1.23	1.26	0.98	0.88	39.02	41.19	42.77	20.24	16.96	13.33	59.72	57.97	56.1	4.91	1.54	1.19	4.91	1.54	1.19	5.92	2.5	3.07	10.38	5.82	6.87	7.14	2.79	1.9	1	6	3	1
595	Participant595	1	82	161	67.9	26.2	27	18	27.2	88	97	0.9	1.19	1.42	2.14	1.29	1.39	1.67	1.08	0.98	0.78	44.43	44.9	48.34	17.94	15.69	9.21	58.04	56.38	51.41	1.99	2.45	2.05	1.99	2.45	2.05	2.48	1.11	0.83	11.75	7.77	8.13	2.83	3.52	1.91	2	8	1	2
596	Participant596	1	78	173	68.3	22.8	29	16	23.5	92	93	1	1.06	1.33	1.75	1.3	1.41	1.63	1.23	1.06	0.93	41.32	43.04	44.79	17.56	15.45	12.88	58.38	55.42	54.75	2.45	2.26	2.02	2.45	2.26	2.02	2.24	1.99	1.56	6.33	13.71	4.15	3.25	3.09	2.39	3	8	1	2
597	Participant597	2	67	152.8	56.6	24.2	20	18	32.2	81	89	0.9	0.97	1.33	1.47	1.15	1.31	1.32	1.19	0.98	0.9	40.34	41.4	43.25	19.92	16.31	14.19	60.59	58.34	57.44	1.86	1.87	1.3	1.86	1.87	1.3	2.89	2.07	1.8	4.6	7.51	6.82	3.6	2.53	1.73	2	6	1	2
598	Participant598	1	75	169	68.3	23.9	28	17	24.6	90	92	1	0.83	1.17	1.56	1.19	1.33	1.5	1.42	1.14	0.96	39.03	41.53	43.39	20.75	17.27	12.33	59.63	57.81	56.02	1.77	1.63	0.66	1.77	1.63	0.66	2.63	2.41	2.37	15.58	17.31	10.1	3.16	2.51	1.14	1	4	2	2
599	Participant599	2	70	156	66.8	27.4	23	24	36.2	90	97	0.9	0.83	1.14	1.44	1.17	1.3	1.4	1.4	1.14	0.97	41.13	42.15	44.65	18.24	16.1	12.26	59.59	58.34	56.65	2.79	1.78	2.09	2.79	1.78	2.09	7.63	3.54	2.17	10.76	11.34	11.85	5.2	2.3	2.71	1	6	2	2
600	Participant600	1	72	172	70.3	23.8	33	12	16.5	90	95	0.9	0.97	1.33	1.83	1.17	1.34	1.63	1.2	1.01	0.89	40.45	44.15	46.99	20.85	16.17	10.34	59.22	56.34	52.82	2.41	1.57	1.41	2.41	1.57	1.41	2.48	1.58	2.01	13.13	12.66	6.65	3.55	2.34	2.54	3	8	3	2
601	Participant601	2	66	152	58.6	25.4	22	18	31.3	84	93	0.9	1	1.31	2.14	1.29	1.5	1.66	1.29	1.15	0.78	41.55	43.8	52.15	17.59	13.03	1.5	58.97	56.45	50.43	2.94	1.18	3.03	2.94	1.18	3.03	2.8	1.66	1.46	28.99	17.41	71.04	4	1.89	3.87	3	8	3	2
602	Participant602	2	66	157.5	69.8	28.1	24	26	37.4	88	101	0.9	1.06	1.44	1.69	1.19	1.31	1.41	1.13	0.9	0.83	41.08	43.12	44.81	17.23	13.64	10.23	57.86	56.63	54.74	1.71	1.81	1.27	1.71	1.81	1.27	1.96	2.19	1.85	6.99	9.78	10.93	2.35	2	1.58	3	6	4	1
603	Participant603	2	74	147.5	55.2	25.4	19	20	37	86	96	0.9	0.92	1.17	1.47	1.22	1.2	1.31	1.33	1.03	0.89	41.17	40.68	42.98	18.41	17.96	14.75	59.2	58.64	56.88	4.43	3.31	1.12	4.43	3.31	1.12	7.51	4.59	1.93	12.68	13.47	8.6	6.13	3.25	1.74	2	6	3	2
604	Participant604	2	66	158.7	62.9	25	22	22	34.3	80	95	0.8	1.67	1.28	1	1.42	1.25	1.2	0.85	0.98	1.2	45.15	43.83	40.95	12.94	15.74	19.85	55.59	57.64	59.97	4.32	1.48	3.68	4.32	1.48	3.68	1.54	1.08	5.47	19.32	6.77	16	4.47	2.18	5.82	3	6	3	1
605	Participant605	2	67	142	49.4	24.5	17	17	34.3	87	92	1	0.78	0.86	1.19	1.04	1.05	1.19	1.34	1.22	1	39.25	40.3	41.67	20.54	19.03	15.96	59.86	59.18	57.53	2.82	3.3	1.69	2.82	3.3	1.69	7.15	4.02	1.2	13.02	17.62	13.57	5.52	5.78	3.02	1	6	3	1
606	Participant606	2	76	157.3	53.3	21.5	19	17	32.2	81	92	0.9	1.17	1.28	1.64	1.34	1.36	1.55	1.15	1.07	0.94	41.99	42.2	45.91	14.77	14.65	9.09	56.76	56.86	54.39	2.07	2.04	1.36	2.07	2.04	1.36	3.72	2.37	1.92	14.97	14.85	15.4	3.71	3.93	0.83	3	6	3	1
607	Participant607	2	75	161.2	64.7	24.9	23	22	33.5	86	97	0.9	0.83	1.31	1.69	1.27	1.41	1.54	1.52	1.08	0.91	39.53	43.79	45.3	19.18	13.36	10.82	59.52	57.03	56.27	3.95	1.67	1.23	3.95	1.67	1.23	11.55	2.41	2.56	13.63	9.12	9.15	8.23	2.62	2.06	3	6	2	3
608	Participant608	2	70	156.2	50.1	20.5	20	13	25.2	71	85	0.8	0.92	1.28	1.61	1.24	1.3	1.46	1.35	1.02	0.91	40.76	43.17	45.86	20.13	15.52	10.31	61.05	56.94	55.43	1.2	1.73	1.89	1.2	1.73	1.89	4.97	2.98	2.09	13.81	12.44	9.14	3.87	2.26	3.95	3	6	3	2
609	Participant609	2	72	150	44.6	19.8	15	16	34.8	73	81	0.9	0.92	1.14	1.56	1.21	1.27	1.41	1.32	1.11	0.91	42.77	44.56	45.79	14	11.69	7.31	56.93	56.34	53.1	1.87	1.45	1.34	1.87	1.45	1.34	2.82	2.82	1.89	18.96	9.88	16.67	3.12	2.65	1.98	4	6	3	1
610	Participant610	2	73	159.2	69.2	27.3	22	28	40.4	97	100	1	0.86	1	1.47	1.14	1.12	1.35	1.32	1.12	0.91	39.68	41.79	46.1	22.83	20.27	14.5	60.54	59.46	55.81	3.9	3.24	1.09	3.9	3.24	1.09	7.91	2.44	2.28	5.47	14.83	8.96	7.02	4.05	1.55	1	6	1	3
611	Participant611	2	69	155	68	28.3	21	29	42.9	97	103	0.9	1.11	1.25	1.39	1.21	1.24	1.29	1.09	0.99	0.93	40.42	41.59	42.93	20.81	19.06	17.23	60.13	59.19	58.28	2.23	1	1.56	2.23	1	1.56	3.58	1.89	2.72	5.35	5.77	5.03	3.65	1.13	1.59	1	6	3	2
612	Participant612	1	79	170.9	58.5	20	24	14	23.5	84	84	1	0.92	1.22	1.92	1.2	1.36	1.61	1.31	1.11	0.84	43.46	45.38	49.9	16.98	13.74	6.93	58.23	56.19	52.87	3.68	2.34	1.27	3.68	2.34	1.27	5.14	2.9	1.16	28.42	9.46	15.4	4.49	3.97	0.95	1	8	1	3
613	Participant613	2	69	155.4	72.1	29.9	24	29	40.3	95	98	1	0.94	1.19	1.44	1.15	1.18	1.25	1.21	0.99	0.87	40.12	41.08	44.3	20.84	17.65	14.85	60.71	58.72	57.36	1.44	1.3	1.78	1.44	1.3	1.78	4.32	2.24	2.16	11.76	4.53	4.96	2.22	2.08	2.14	3	8	3	2
614	Participant614	2	69	157.8	70.4	28.3	24	26	37.5	95	98	1	1.03	1.53	1.69	1.26	1.4	1.48	1.23	0.92	0.87	42.52	44.9	46.41	17.14	11.29	8.5	59.75	56.33	55.07	1.77	1.92	1.03	1.77	1.92	1.03	3.75	1.47	1.57	8.25	8.79	8.57	4.08	2.13	1.51	3	6	1	2
615	Participant615	2	69	163.6	63.5	23.7	23	21	32.3	79	94	0.8	1.03	1.39	1.61	1.24	1.37	1.42	1.2	0.99	0.88	42.03	43.62	46.59	15.45	10.62	8.1	57.39	54.74	53.55	1.45	1.47	4.02	1.45	1.47	4.02	2.18	1.37	3.04	12.68	14.89	19.95	2.64	2.32	4.12	3	6	3	2
616	Participant616	2	69	154.3	51.5	21.6	21	13	25.5	77	89	0.9	1.14	1.56	1.72	1.27	1.44	1.52	1.12	0.93	0.88	42.15	44.77	45.54	14.31	10.15	8.43	56.86	54.77	54.13	2.38	0.9	0.95	2.38	0.9	0.95	2.36	1.11	1.4	7.36	12.74	8.64	4.15	1.17	1.29	3	6	2	2
617	Participant617	2	66	156.6	55.1	22.5	21	17	30.6	82	95	0.9	0.92	1.22	1.69	1.12	1.19	1.4	1.22	0.98	0.83	39.15	41.56	44.48	20.95	16.79	10.74	60.85	58.44	55.07	3.18	1.52	1.04	3.18	1.52	1.04	4.23	3.6	3.13	8.72	8.08	13.52	5.81	2.35	1.57	1	6	3	2
618	Participant618	1	71	159	64.8	25.6	28	15	23.5	85	85	1	1.11	1.36	1.56	1.21	1.36	1.45	1.09	1	0.93	42.52	44.75	47	17.19	14.63	12.14	57.58	56.25	54.22	1.42	1.22	1.63	1.42	1.22	1.63	2.51	1.48	1.87	4.57	7.6	13.73	2.23	2.31	3.93	2	4	3	2
619	Participant619	1	69	165.8	76.8	27.9	28	27	35.4	97	99	1	1.17	1.42	1.61	1.37	1.46	1.61	1.17	1.03	1	39.17	41.72	42.6	20.81	15.72	14.31	59.77	57.16	56.74	1.78	2.64	0.69	1.78	2.64	0.69	3.24	4.14	2.21	5.85	9.27	7.73	2.9	3.2	1.88	2	8	3	2
620	Participant620	1	67	166.3	70.4	25.5	27	22	31.5	95	93	1	0.92	1.42	1.86	1.35	1.4	1.68	1.47	0.99	0.9	41.23	44.05	46.77	17.78	14.3	9.06	59.23	56.58	52.5	1.55	4.8	0.76	1.55	4.8	0.76	6.68	2.78	1.47	11.08	8.15	16.15	3.65	6.21	1.42	3	4	3	2
621	Participant621	1	82	156.2	64.9	26.6	26	18	27.2	102	93	1.1	0.81	0.92	1.14	1.08	1.02	1.22	1.34	1.12	1.08	40.75	40.93	42.25	18.92	17.98	14.98	59.53	58.83	57.44	1.78	2.53	1.25	1.78	2.53	1.25	3.35	3.91	2.26	13.39	13.3	19	3.64	3.41	2.43	4	8	1	2
622	Participant622	1	79	168.3	72	25.4	30	18	25.6	92	98	0.9	1.14	1.44	1.75	1.35	1.39	1.49	1.18	0.96	0.85	42.34	45.57	48.07	15.21	13.54	9.08	57.23	53.91	51.09	2.64	4.66	2.35	2.64	4.66	2.35	2.49	2.12	1.33	11.86	8.26	11.35	4.43	7.29	3.11	2	8	1	2
623	Participant623	1	80	165	60.8	22.3	24	16	27	85	87	1	0.89	1.19	1.64	1.16	1.29	1.57	1.3	1.08	0.96	40.87	42.64	45.37	19.94	16.89	11.34	59.66	57.67	54.48	2.06	2.56	1.33	2.06	2.56	1.33	4.24	3.13	1.09	19.16	8.73	8.72	4.16	3.9	1.53	1	8	1	1
624	Participant624	2	89	158.1	60.4	24.2	21	20	33.1	98	98	1	0.86	1.17	1.33	1.06	1.12	1.24	1.23	0.96	0.93	39.69	41.31	42.26	19.81	17.57	15.48	59.57	58.97	57.26	2.92	1.79	1.24	2.92	1.79	1.24	6.01	2.16	1.97	5.31	5.85	10.15	4.58	2.83	1.2	1	8	3	1
625	Participant625	2	85	147.2	54.2	25	19	18	33.3	91	93	1	1.17	1.5	1.69	1.07	1.16	1.17	0.92	0.77	0.69	42.63	45.73	49.04	15.33	10.62	4.5	57.86	55.31	52.25	1.35	1.9	1.98	1.35	1.9	1.98	1.35	2.41	1.16	8.55	15.06	35.43	1.44	2.15	2.46	1	6	3	1
626	Participant626	2	82	146.3	54.7	25.6	17	23	41.8	86	94	0.9	0.86	1.17	1.33	1.05	1.14	1.22	1.22	0.98	0.92	38.61	40.8	42.42	21.54	19.12	16	60.22	58.9	57.09	2.24	2.14	2.67	2.24	2.14	2.67	5.64	2.56	2.34	8.01	9.07	7.22	4.79	2.76	3.5	1	8	1	1
627	Participant627	2	88	143	45.6	22.3	15	17	36.2	86	89	1	1.06	1.19	1.39	1.13	1.16	1.23	1.08	0.97	0.89	42.98	43.55	44.97	14.79	12.07	10.96	58.05	55.93	55.93	2.47	2.71	1.04	2.47	2.71	1.04	2.91	4.08	1.94	6.38	10.51	11.58	3.46	3.18	1.65	1	8	2	1
628	Participant628	2	73	162.6	58.9	22.3	23	17	29.4	92	95	1	0.94	1.08	1.47	1.1	1.14	1.3	1.17	1.05	0.88	43.1	43.45	44.89	13.09	13	9.21	56.43	55.79	54.22	2.26	1.65	2.03	2.26	1.65	2.03	2.23	2.87	2.6	22.35	38.32	11.95	3.45	3.83	2.26	1	6	3	1
629	Participant629	1	76	156.1	61.1	25.1	28	11	18.4	87	90	1	0.92	1.33	1.94	1.35	1.31	1.67	1.47	0.98	0.86	41.56	42.55	47.57	17.3	17.2	11.65	57.08	56.69	53.59	3.31	3.2	1.7	3.31	3.2	1.7	6.78	1.95	0.78	8.67	5.39	9.91	6.75	4.58	1.87	2	8	2	2
630	Participant630	1	69	171	68.7	23.5	32	12	17.7	85	94	0.9	1.06	1.42	1.56	1.27	1.35	1.44	1.2	0.95	0.92	43.03	46.32	46.59	16.25	12.37	12.23	57.25	53.03	54.33	1.41	3.49	1.61	1.41	3.49	1.61	2.13	2.41	1.62	8.76	10.5	8.42	2.09	3.99	2.68	3	8	1	2
631	Participant631	1	69	154	60.1	25.3	25	15	25.1	88	90	1	0.86	1.03	1.47	1.11	1.19	1.42	1.28	1.16	0.97	39	40.87	44.3	22.22	19.39	13.86	61.01	60.17	56.48	1.97	1.7	1.37	1.97	1.7	1.37	2.31	2.13	1.49	12.34	13.09	10.16	3.3	2.49	1.53	1	5	1	2
632	Participant632	1	69	166.8	59	21.2	27	10	16.1	75	90	0.8	1.11	1.42	1.78	1.33	1.47	1.61	1.2	1.04	0.91	42.81	45.52	47.89	15.73	12.83	8.26	57.29	55.31	53.21	1.5	1.99	1.34	1.5	1.99	1.34	1.13	1.4	1.04	8.07	8.03	15.24	3.24	3.01	1.4	3	8	3	2
633	Participant633	2	65	148.7	63	28.5	21	25	39	95	94	1	1.06	1.56	1.86	1.29	1.51	1.62	1.22	0.97	0.87	43.6	49.34	50.1	14.37	6.17	5.74	56.81	51.69	50.86	2.82	2.03	2.03	2.82	2.03	2.03	2.61	1.08	0.94	19.5	22.93	20.13	4.22	4.35	3.34	2	8	3	2
634	Participant634	1	71	159.5	62.7	24.6	23	20	39	91	84	1.1	1.11	1.33	1.53	1.21	1.32	1.42	1.09	0.99	0.93	41.36	42.57	43.76	19.12	17.25	15.17	58.73	57.93	56.24	1.15	0.98	1.65	1.15	0.98	1.65	2.16	1.95	1.51	7.69	5.37	3.95	2.08	1.49	1.98	2	6	3	2
635	Participant635	1	68	163.7	69.4	25.9	25	24	34.1	95	95	1	1.06	1.33	1.53	1.23	1.39	1.48	1.17	1.04	0.97	40.78	43.34	45.29	20.53	17.17	13.24	58.94	57.62	55.44	1.53	1.76	1.6	1.53	1.76	1.6	1.16	3.15	1.67	6.07	6.79	4.83	2.71	3.13	2.03	3	8	1	2
636	Participant636	1	72	165.6	73.4	26.8	30	20	26.8	90	98	0.9	0.94	1.56	2.11	1.28	1.44	1.69	1.36	0.92	0.8	40.49	44.43	46.88	19.51	11.46	5.21	59.67	56.04	52.5	2.63	1.12	2.17	2.63	1.12	2.17	5	1.2	2.68	16.76	4.32	32.16	6.04	1.84	3.48	1	5	3	2
637	Participant637	2	66	152.9	82	35.1	22	42	50.6	111	111	1	1.08	1.33	1.58	1.18	1.26	1.32	1.09	0.94	0.83	40.5	42.47	45.65	18.46	16.12	11.86	58.49	56.82	54.96	2.03	1.13	1.78	2.03	1.13	1.78	2.05	1.74	1.55	5.11	7.61	7.81	2.03	1.66	2.53	1	8	1	2
638	Participant638	2	74	156.4	55.6	22.7	19	20	35.8	86	89	1	0.78	0.92	1.17	0.89	0.92	1.07	1.15	1	0.92	40.59	40.29	42.96	19.64	18.72	15.38	60.04	59.09	57.24	3.26	1.75	1.07	3.26	1.75	1.07	4.91	2.21	1.5	10.67	5.69	8.53	4.72	2.66	1.73	1	6	1	1
639	Participant639	2	77	152	52.5	22.7	18	19	35.2	87	92	1	1.03	1.14	1.25	1.14	1.15	1.21	1.11	1.01	0.97	41.74	42.4	43.74	16.79	15.09	12.82	58.35	57.8	56.46	1.28	2.18	1.67	1.28	2.18	1.67	2.21	2.12	2.3	11.63	9.28	14.04	1.71	2.54	1.81	1	6	1	2
640	Participant640	2	73	149.6	53.2	23.8	19	18	33.9	86	93	0.9	0.94	1.28	1.53	1.03	1.23	1.35	1.09	0.96	0.89	41.36	42.62	44.99	15.77	14.35	10.58	57.2	56.24	54.58	1.92	1.46	2.11	1.92	1.46	2.11	2.44	2.1	2.59	10.72	10.25	6.58	3.53	2.57	2.58	1	8	1	4
641	Participant641	1	76	173.8	63.6	21.1	27	19	28	89	91	1	1.03	1.31	1.58	1.25	1.41	1.54	1.21	1.08	0.97	40.62	42.86	45.15	19.49	17.31	14.41	59.1	58.07	56.18	3.75	1.61	1.4	3.75	1.61	1.4	3.28	2.46	2.49	11.09	5.73	5.25	5.85	3.1	1.3	3	8	1	2
642	Participant642	1	76	167.9	73.4	26	29	21	28.6	92	98	0.9	0.89	1.11	1.36	1.15	1.21	1.34	1.3	1.09	0.99	40.49	42.3	43.35	18.95	15.19	12.93	59.3	57.59	56.15	2.22	1.83	1.68	2.22	1.83	1.68	3.55	1.74	2.23	16.59	15.55	10.05	3.51	3.04	1.77	2	8	3	1
643	Participant643	1	74	163.8	79.8	29.7	30	27	33.2	96	102	0.9	1.11	1.22	1.42	1.16	1.22	1.35	1.04	1	0.95	43.47	44.5	45.99	14.11	12.2	8.67	57.49	56.7	54.93	0.72	1.67	1.33	0.72	1.67	1.33	2.53	2.51	2.61	8.99	12.59	16.05	1.22	2.09	2.36	3	8	3	2
644	Participant644	1	77	162.7	71.4	27	28	21	29.4	90	92	1	0.75	0.89	1.19	0.89	1.03	1.18	1.19	1.16	0.99	40.53	40.82	44.32	20.38	20.3	17.04	60.73	61.12	58.42	1.45	2.73	1.65	1.45	2.73	1.65	2.71	2.85	1.44	5.69	7.92	5.12	3.39	3.6	2.05	1	1	3	1
645	Participant645	1	76	163	66.1	24.9	25	21	31.4	86	94	0.9	1.08	1.28	1.67	1.24	1.36	1.56	1.15	1.06	0.94	42.83	43.71	46.18	16.38	14.45	11.37	57.56	56.99	53.64	2.1	2.57	1.89	2.1	2.57	1.89	2.57	2.29	1.61	8.53	8.43	6.56	3.57	5.88	2.33	3	8	3	2
646	Participant646	1	72	165.6	60.6	22.1	26	13	21.3	82	94	0.9	1.06	1.31	1.67	1.29	1.43	1.63	1.22	1.1	0.98	42.51	42.92	46.26	19.44	18.15	12.42	59.85	58.45	55.1	1.59	2.54	0.59	1.59	2.54	0.59	4.44	2.6	2.39	6.31	4.3	5.54	3.13	3.31	1.05	2	8	1	2
647	Participant647	1	70	164.5	50	18.5	24	7	13.5	73	84	0.9	1.25	1.64	1.83	1.42	1.62	1.65	1.13	0.99	0.9	43	45.96	46.57	14.33	8.25	8.16	56.34	53.2	53.06	2.29	2.97	2.07	2.29	2.97	2.07	3.02	5.58	2.89	9.06	12.94	11.55	3.37	3.54	1.78	4	5	3	2
648	Participant648	1	72	173.1	72	24	32	17	22.9	91	97	0.9	1.22	1.61	1.89	1.38	1.52	1.6	1.13	0.95	0.85	43.13	46.22	45.76	15.96	11.78	9.86	56.87	54.53	52.86	2.16	1.86	1.78	2.16	1.86	1.78	2.3	1.51	2.06	10.85	7.07	12.65	4.26	2.37	3.02	3	5	3	2
649	Participant649	1	72	172.6	74.7	25.1	35	13	17.2	94	95	1	0.97	1.25	1.64	1.22	1.37	1.57	1.25	1.1	0.96	42.18	43.93	45.64	16.96	13.66	10.28	57.55	56.38	54.18	2.9	0.94	1.16	2.91	0.94	1.16	4.71	2.79	2.42	12.67	10.91	8.73	2.84	1.95	1.66	5	5	3	2
650	Participant650	1	66	162.2	61.5	23.4	26	15	23.9	82	93	0.9	1.39	2	2.31	1.49	1.72	1.74	1.07	0.86	0.76	43.33	48.45	50	15.6	9.88	6.35	56.13	52.71	51.32	2.25	1.34	1.79	2.25	1.34	1.79	1.14	1.95	2.33	4.49	12.73	23.15	2.22	1.41	2.59	3	8	3	2
651	Participant651	1	76	163.5	60.6	22.7	27	12	19.5	80	92	0.9	1	1.36	1.67	1.21	1.43	1.6	1.21	1.05	0.96	41.9	44.96	48.7	17.11	13.22	8.87	57.55	55.59	52.52	4.29	0.94	1.94	4.29	0.94	1.94	3.64	2.2	2.27	6.62	4.83	5.64	7.3	2.67	3.75	3	8	3	2
652	Participant652	2	71	150.4	56.3	24.9	19	21	37	83	91	0.9	1	1.22	1.61	1.18	1.19	1.37	1.18	0.97	0.85	41.96	43.81	45.8	16.6	12.27	8.54	58.47	55.88	54.2	2.67	1.13	1.37	2.67	1.13	1.37	4.77	1.14	0.72	12.71	16.49	21.71	5.25	2.09	1.85	2	6	1	2
653	Participant653	2	76	151.1	64	28	20	26	41.1	95	98	1	0.94	1.11	1.47	1.09	1.15	1.28	1.15	1.04	0.87	39.42	40.68	43.62	18.09	15.94	13.52	57.35	56.72	55.48	3.98	1.38	1.26	3.98	1.38	1.26	4.62	2.04	1.08	9.38	8.98	16.27	4.58	2.62	0.85	1	6	1	3
654	Participant654	2	74	148.9	44.7	20.2	15	15	34.2	80	85	0.9	1.03	1.36	1.58	1.25	1.31	1.4	1.21	0.96	0.88	42.49	45.27	46.39	15.57	10.51	10.04	58.06	55.08	54.74	1.69	1.88	2.11	1.69	1.88	2.11	2.51	2.35	2.41	8.26	14.5	20.19	2.31	1.91	2.57	3	8	1	2
655	Participant655	1	76	171.5	69.9	23.8	27	21	29.8	92	94	1	0.97	1.25	1.72	1.18	1.28	1.46	1.22	1.02	0.85	41.54	43.7	47.98	18.97	16.85	9.43	58.78	56.3	52.69	2.93	2.34	1.17	2.93	2.34	1.17	2.89	1.87	1.46	6.44	10	5.67	4.58	4.2	1.96	2	8	1	2
656	Participant656	1	69	160	66.2	25.9	26	20	29.6	93	97	1	0.94	1.25	1.56	1.12	1.23	1.39	1.18	0.98	0.89	40.86	44.17	46.08	19.54	15.97	13.03	58.04	55.72	53.92	2.48	1.12	1.56	2.48	1.12	1.56	2.69	1.51	1.69	6.65	4.18	9.35	4.02	1.2	1.72	2	5	3	1
657	Participant657	1	78	162	45.8	17.5	22	4	8.8	72	83	0.9	0.97	1.39	1.64	1.12	1.26	1.4	1.15	0.91	0.85	42.03	47.13	49.92	18.38	11.72	8.54	58.52	54.46	51.76	2.46	3.15	1.5	2.46	3.15	1.5	2.56	2.11	1.81	10.33	8.04	14.96	3.37	4.51	1.61	2	8	1	2
658	Participant658	1	82	163.6	56.2	21	26	8	14.4	81	87	0.9	1.03	1.36	1.75	1.26	1.38	1.54	1.23	1.02	0.88	41.49	43.37	46.5	17.3	12.16	7.64	58.79	55.65	53.33	2.43	1.82	1.87	2.43	1.82	1.87	2.65	1.8	2.68	7.6	13.6	5.91	2.83	2.37	1.56	1	8	1	2
659	Participant659	2	74	153.3	58.3	24.8	20	22	34	83	93	0.9	1.19	1.47	1.75	1.18	1.26	1.23	0.99	0.86	0.7	43.42	45.21	48.58	12.96	9.84	4.59	56.28	54.66	52.22	2.01	2.18	2.49	2.01	2.18	2.49	2.62	1.39	1.52	14.97	16.66	35.26	1.81	1.82	2.21	4	8	2	2
660	Participant660	1	71	163.5	70	26.2	31	15	21	92	100	0.9	1	1.56	1.81	1.26	1.53	1.61	1.26	0.98	0.89	42.28	44.77	46.92	18.62	14.68	10.84	58.61	56.4	54.39	1.15	1.18	1.2	1.15	1.18	1.2	1.49	1.69	1.46	7.64	8.81	6.88	1.76	1.29	0.92	3	8	3	2
661	Participant661	1	70	170.4	74.4	25.6	32	18	23.5	90	98	0.9	0.94	1.33	1.58	1.15	1.39	1.52	1.22	1.04	0.96	42.38	44.72	45.02	15.49	11.39	9.66	57.87	56	54.53	2.67	0.63	1.3	2.67	0.63	1.3	2.99	2.22	1.96	8.39	11.97	15.37	4.1	1.24	1.66	5	8	3	2
662	Participant662	2	70	157	61	24.7	22	20	33.1	90	92	1	0.92	1.33	1.86	1.12	1.3	1.46	1.22	0.98	0.78	38.02	42.14	45.44	22.4	16.63	10.95	61.38	58.54	54.93	5.13	1.88	2.23	5.13	1.88	2.23	3.43	2.08	1.6	13.36	8.4	14.53	8.87	2.72	1.95	2	6	3	2
663	Participant663	1	76	165.4	68.7	25.1	31	14	20.1	90	94	1	1.11	1.36	1.89	1.31	1.37	1.63	1.18	1.01	0.87	43.17	46.4	48.75	13.65	11.04	5.2	56.19	53.72	51.83	1.77	3.28	1.97	1.77	3.28	1.97	5.05	1.43	1.84	17.35	9.54	14.68	3.07	5.22	2.59	1	8	1	2
664	Participant664	1	76	166.8	57.9	20.8	27	10	16.9	79	87	0.9	0.97	1.39	2.03	1.39	1.53	1.74	1.43	1.11	0.86	42.64	45.85	48.05	17.16	12.97	9.14	58.58	55.81	52.53	2.66	2.94	1.74	2.66	2.94	1.74	5.68	2.06	2.22	11.65	9.62	17.19	4.51	3.96	1.9	3	8	3	2
665	Participant665	2	71	159.8	48.8	19.1	20	11	21.8	75	86	0.9	1.25	1.53	1.75	1.32	1.36	1.47	1.06	0.89	0.84	44.33	47.04	48.12	10.99	6.2	4.44	55.44	53.1	52.73	0.92	1.76	0.84	0.92	1.76	0.84	2.09	2.76	1.83	4.4	8.07	10.18	1.55	1.47	1.21	3	8	3	2
666	Participant666	1	66	162.8	72.6	27.4	28	22	29.9	98	98	1	1.33	1.61	1.92	1.37	1.43	1.56	1.03	0.89	0.81	43.29	45.97	46.61	16.95	16.61	11.29	56.34	54.03	52.57	2.63	2.33	2.18	2.63	2.33	2.18	1.61	2.24	1.47	8.31	20.53	23.66	3.94	2.7	2.61	5	5	3	2
667	Participant667	2	65	152.2	48.1	20.8	19	13	26.6	75	88	0.8	0.92	1.33	1.75	1.03	1.25	1.38	1.13	0.94	0.79	41.12	44.44	46.28	16.94	12.65	10.3	58.65	56.26	54.52	3.65	1.23	2.32	3.65	1.23	2.32	2.07	1.41	1.87	10.63	10.17	7.58	5.5	1.77	2.05	4	5	1	2
668	Participant668	1	85	168.3	58	20.5	25	12	19.8	82	89	0.9	0.75	0.97	1.47	1.2	1.24	1.48	1.6	1.28	1.01	40.95	42.91	44.82	21.16	17.75	13.62	61.36	60.23	56.45	3.91	3.28	1.65	3.91	3.28	1.65	7.74	5.13	2.21	34.69	14.05	6.47	5.36	5.61	1.75	3	8	3	2
669	Participant669	1	76	167.2	57.5	20.6	24	14	23.4	78	89	0.9	0.94	1.08	1.42	1.1	1.15	1.31	1.16	1.06	0.92	40.81	42.43	44.72	17.98	17.5	14.09	58.87	58.33	56.78	1.38	1.58	1.18	1.38	1.58	1.18	3.2	1.96	0.97	11.73	8.16	5.02	2.44	2.3	1.96	2	8	3	2
670	Participant670	1	83	166.1	71.1	25.8	29	20	27.6	95	98	1	0.86	1.17	1.5	1.1	1.3	1.43	1.28	1.12	0.95	39.05	42.49	44.09	23.04	18.39	13.39	60.53	58.52	56.43	1.56	1.42	2.27	1.56	1.42	2.27	4.01	2.02	1.6	9.32	6.66	4.94	3.17	1.65	3.16	2	8	1	1
671	Participant671	1	75	161	66	25.5	24	21	33	93	94	1	0.89	1.22	1.47	1.24	1.32	1.42	1.39	1.08	0.96	39.91	43.83	45.02	23.4	17.88	15.9	61.81	58.94	57.06	2.11	1.3	1.03	2.11	1.3	1.03	4.78	3.02	2.58	9.78	12.8	14.54	4.06	1.98	1.46	1	8	1	2
672	Participant672	1	79	162.6	71.4	27	28	22	30.2	92	95	1	0.97	1.44	1.72	1.12	1.27	1.4	1.15	0.88	0.81	43.67	44.7	46.38	17.16	13.64	11.82	58.15	55.56	54.14	1.61	1.61	1.75	1.61	1.61	1.75	2.93	2.36	1.07	11.6	5.99	10.95	2.1	1.79	2.3	2	8	1	2
673	Participant673	1	69	162.7	62	23.4	26	16	25.2	84	93	0.9	0.75	1.17	1.53	1.06	1.23	1.36	1.42	1.06	0.89	37.44	41.96	44.8	22.63	15.25	10.53	59.74	56.99	54.92	2.08	2.27	1.86	2.08	2.27	1.86	5.02	2.75	1.34	19.17	11.75	8.14	3.5	4.03	2.12	1	8	2	2
674	Participant674	1	76	171.7	60.1	20.4	25	15	25.4	81	89	0.9	1.06	1.36	1.58	1.29	1.4	1.55	1.22	1.03	0.98	40.58	42.77	44.31	17.38	12.76	11.08	58.05	55.65	54.96	1.42	2.4	2.89	1.42	2.4	2.89	2.36	3.09	3.79	11.75	7.27	28.72	1.71	2.95	3.82	3	3	1	1
675	Participant675	1	79	156	69.4	28.5	24	25	36.6	100	100	1	1.03	1.33	1.67	1.1	1.22	1.38	1.07	0.92	0.83	40	41.89	43.66	20.09	16.59	15.26	58.13	56.05	54.98	1.45	0.86	2.69	1.45	0.86	2.69	2.92	2.28	1.79	8.1	3.79	16.03	3.06	2.08	2.03	1	8	1	2
676	Participant676	1	70	162.6	63.4	24	24	20	30.7	92	89	1	0.89	1.22	1.44	1.18	1.29	1.4	1.33	1.06	0.97	40.09	42.63	43.81	25.77	21.89	20.35	62.62	59.79	59.29	3.23	3.32	2.02	3.23	3.32	2.02	7.21	4.82	2.4	14.6	12.45	7.29	6.04	4.05	1.77	1	8	1	2
677	Participant677	1	80	168	66.2	23.5	26	19	28.2	96	95	1	0.81	1.03	1.19	1.12	1.23	1.26	1.39	1.2	1.06	39.27	41.45	43.68	20.35	17.38	14.42	59.69	59.2	57.89	2.38	1.37	1.42	2.38	1.37	1.42	3.45	2.57	2.94	25.6	9.31	15.94	3.41	2.49	1.27	1	8	1	2
678	Participant678	1	82	171.6	69.1	23.5	27	20	29.5	94	100	0.9	0.86	1.11	1.44	1.09	1.17	1.36	1.26	1.05	0.94	40.35	42.79	44.87	21.69	17.74	13.58	60.23	58.16	55.26	2.36	2.37	1.8	2.36	2.37	1.8	7.8	2.2	2.35	24.18	8.38	8.02	3	3.69	2.47	1	8	1	1
679	Participant679	1	84	156.6	63.7	26	24	20	30.5	87	94	0.9	0.81	1.08	1.33	1.05	1.06	1.27	1.3	0.98	0.95	40.58	42.75	45.44	17.7	14.78	10.16	58.79	57.06	54.56	3.33	1.84	1.82	3.33	1.84	1.82	5.27	2.79	3.07	11.64	13.65	13.12	5.48	1.95	1.82	2	8	1	2
680	Participant680	1	75	167	64.2	23	29	12	19	80	92	0.9	0.78	0.89	1.53	0.98	1.05	1.41	1.27	1.19	0.93	41.46	42.79	48.61	18.78	17.94	10.49	58.36	56.29	52.78	1.85	2.95	0.79	1.85	2.95	0.79	3.97	5.09	1.9	10.88	24.01	12.18	3.73	4.91	1.58	3	8	1	2
681	Participant681	1	78	174	75.8	25	33	17	22.5	89	96	0.9	0.86	1.19	1.44	1.13	1.27	1.42	1.32	1.06	0.99	41.44	43.84	45.63	20.38	15.34	12.8	60.3	56.79	55.51	1.6	2.08	1.89	1.6	2.08	1.89	4.61	1.86	2.68	19.6	8.69	12.92	2.35	2.05	2.34	3	8	3	2
682	Participant682	1	78	166.1	54.6	19.8	22	13	24.6	84	87	1	0.89	1.11	1.44	1.13	1.29	1.49	1.27	1.16	1.03	41.11	42.54	44.44	19.34	16.06	14.03	59.81	57.74	56.67	2.3	1.98	1.76	2.3	1.98	1.76	3.32	3.86	2.61	16.97	9.73	7.48	1.99	1.9	2.25	2	8	1	2
683	Participant683	1	73	174.1	67.3	22.2	30	14	20.5	88	91	1	1.22	1.33	1.75	1.32	1.36	1.56	1.08	1.02	0.89	42.26	41.77	44.86	16.1	15.6	10.84	58.36	57.62	55.14	1.23	1.18	1.2	1.23	1.18	1.2	2.44	2.39	2.23	7.24	11.3	6.88	2.1	1.21	0.68	2	5	1	2
684	Participant684	1	85	163.4	58.2	21.8	25	12	20.5	80	88	0.9	1.03	1.31	1.5	1.3	1.32	1.41	1.27	1.01	0.94	40.63	43.39	44.46	19.79	16.44	15.17	58.49	57.11	55.69	3.47	1.15	2.3	3.47	1.15	2.3	7.79	2.43	2.53	9.66	2.94	5.8	6.44	1.91	2.51	2	8	1	1
685	Participant685	1	77	165	67	24.6	28	17	25	86	93	0.9	1.08	1.33	1.78	1.29	1.35	1.54	1.19	1.01	0.87	40.93	43.76	46.71	20.09	14.22	10.36	60.65	57.85	55.76	1.9	2.12	1.79	1.9	2.12	1.79	4.95	3.18	1.56	9.95	9.26	13.65	3.22	4.15	1.62	2	8	1	2
686	Participant686	1	67	165.8	68.5	24.9	26	21	31.3	94	96	1	1.11	1.75	1.97	1.34	1.54	1.57	1.21	0.88	0.8	42.87	45.93	47.49	17.67	12.05	9.41	58.57	55.37	53.97	4.31	1.32	1.87	4.31	1.32	1.87	5.27	1.92	0.78	15.23	9.77	8.11	7.01	1.63	1.51	1	8	3	2
687	Participant687	1	66	170.5	62.2	21.4	29	17	16.5	87	90	1	1	1.22	1.61	1.26	1.29	1.52	1.26	1.05	0.95	42.2	42.66	45.47	16.12	15.42	10.42	58.59	58.39	55.89	2.71	2.32	1.68	2.71	2.32	1.68	5.56	3.4	2.35	9.7	7.96	22.01	3.81	3.34	2.01	3	2	1	2
688	Participant688	1	67	165.2	66.2	24.3	30	13	19	89	92	1	0.89	1.39	1.56	1.36	1.44	1.46	1.53	1.04	0.94	41.46	43.66	44.53	20.03	17.22	15.96	58.05	56.47	56.38	3.56	1.34	0.8	3.56	1.34	0.8	3.4	1.6	1.43	7.46	10.03	4.74	5	2.09	0.95	2	2	3	2
689	Participant689	1	75	159.8	63.2	24.7	26	17	27.4	88	89	1	0.89	1.47	1.58	1.06	1.33	1.38	1.19	0.9	0.87	41.26	44.03	44.75	16.39	11.53	10.22	57.82	56.11	55.11	3.38	1.36	0.69	3.38	1.36	0.69	6.45	1.58	1.34	10.3	4.2	3.24	5.12	2.18	1.42	1	8	2	2
690	Participant690	1	71	158.5	66.1	26.3	26	19	29	92	90	1	0.94	1.22	1.67	1.23	1.25	1.49	1.3	1.02	0.9	42.34	43.79	47.37	16.25	16.12	11.48	56.54	57.19	54.7	0.99	2.73	2.3	0.99	2.73	2.3	4.01	2.41	1.91	13.74	9.75	7.67	2.06	4.36	2.76	2	8	1	2
691	Participant691	1	82	162	59.6	22.7	25	15	24.4	85	88	1	1.06	1.25	1.56	1.16	1.33	1.38	1.1	1.06	0.89	42.61	42.57	46.46	18.68	17.57	11.58	58.39	57.43	54.5	1.52	2.54	1.94	1.52	2.54	1.94	2.97	2.18	1.51	6.43	5.65	8.9	2.56	3.42	1.93	2	1	1	2
692	Participant692	1	65	164.6	56.3	20.8	25	11	19.2	75	90	0.8	1.08	1.44	1.69	1.48	1.5	1.56	1.37	1.04	0.92	44.42	46.02	47.65	16.37	15.11	11.01	57.04	56.87	54.33	2.44	1.7	1.84	2.44	1.7	1.84	2.23	1.39	2.1	5.52	8.46	9.69	3.43	1.46	2.47	4	8	3	2
693	Participant693	1	72	171.3	56.1	19.1	26	9	15.4	82	82	1	1.14	1.5	2.14	1.38	1.66	1.92	1.22	1.11	0.9	42.28	43.07	45.43	14.71	11.75	8.24	56.79	55.12	53.45	1.43	0.67	1.48	1.43	0.67	1.48	2.03	1.09	2.57	12.46	6.95	14.56	1.52	2.34	1.18	3	8	3	2
694	Participant694	1	74	162	65.5	25	29	14	21.7	88	91	1	1.11	1.78	2	1.11	1.74	1.82	1	0.98	0.91	44.93	45.08	45.49	12.81	11.68	12.31	55.41	54.71	54.29	2.19	1.39	3.03	2.19	1.39	3.03	1.29	1.4	3.83	2.91	4.19	13	2.71	2.48	2.99	2	8	1	2
695	Participant695	1	72	163.3	75.8	28.4	32	19	25.4	95	98	1	1.19	1.36	1.5	1.25	1.34	1.41	1.05	0.98	0.94	42.75	43.26	45.14	15.66	13.61	10.12	57.67	56.87	54.99	1.62	1.95	1.64	1.62	1.95	1.64	2.32	2	2.2	12.81	7.29	8.56	1.85	3.1	3.14	1	8	3	2
696	Participant696	1	69	168.8	64.2	22.5	30	11	17.1	79	94	0.8	1.08	1.44	1.78	1.27	1.45	1.52	1.18	1	0.86	41.59	44.37	45.74	18.15	14.84	11.02	58.7	56.92	54.26	2.31	1.45	2.33	2.31	1.45	2.33	4	2.04	2.46	7.35	9.82	20.5	3.31	1.88	2.38	4	8	3	2
697	Participant697	1	82	165.8	71.4	26	27	21	30	98	101	1	0.75	1.06	1.56	1.04	1.1	1.4	1.39	1.04	0.9	39.45	41.21	44.04	19.27	17.32	14.63	56.96	57.83	56.12	2.12	1.04	2.26	2.12	1.04	2.26	5.01	1.74	1.65	22.76	7.78	4.37	3.18	1.72	2.31	3	8	1	2
698	Participant698	1	73	153.5	42.9	18.2	21	5	11.3	68	79	0.9	1.06	1.42	1.72	1.13	1.26	1.4	1.07	0.89	0.81	44.43	47.81	49	13.75	5.88	4.47	58.09	53.94	53.47	2.07	1.38	1.44	2.07	1.38	1.44	2.31	1.04	0.88	11.29	7.07	22.2	2.93	1.37	0.91	3	8	2	2
699	Participant699	1	72	149.8	44.4	19.8	21	7	14.8	70	81	0.9	0.78	1.03	1.56	0.98	1.09	1.44	1.26	1.06	0.92	40.17	43.08	47.3	19.66	14.1	9.43	59.43	56.92	53.32	2.29	1.81	2.3	2.29	1.81	2.3	4.44	3.94	1.86	12.77	9.56	23.18	3.91	2.17	2.18	4	8	3	3
700	Participant700	1	72	173.5	66.4	22.1	32	9	13.2	95	95	1	1.33	1.53	1.69	1.36	1.49	1.56	1.02	0.98	0.92	43.89	44.3	46.1	16.01	14.77	11.8	56.11	55.41	53.54	2.06	3.31	1.46	2.06	3.31	1.46	1.37	1.02	1.02	9.33	11.37	9.05	2.95	5.05	2.94	5	8	3	2
701	Participant701	1	71	169.8	75.3	26.1	33	17	22.8	91	94	1	1.14	1.42	1.75	1.33	1.55	1.52	1.17	1.09	0.87	42.25	42.56	45.3	15.72	12.79	9.88	57.65	55.74	55.02	1.45	1.88	1.02	1.45	1.88	1.02	2.03	2.77	1.54	6.31	8.36	5.01	1.93	2.35	1.27	4	8	3	2
702	Participant702	1	86	165	62.3	22.9	25	15	24.8	90	88	1	0.75	0.86	1.03	0.86	0.99	1.05	1.15	1.14	1.03	37.62	38.44	39.72	23.83	22.24	19.09	61.45	60.42	59.14	5.51	4.88	2.65	5.51	4.88	2.65	6.54	6.61	3.1	15.31	20.38	9.19	7.17	5.35	3.26	3	8	3	2
703	Participant703	1	74	167.3	74.4	26.6	30	21	28.1	91	97	0.9	0.78	1.14	1.47	0.95	1.18	1.38	1.23	1.04	0.94	39.29	41.45	45.66	20.86	17.29	14.02	59.71	57	54.34	2.35	2.6	1.3	2.35	2.6	1.3	3.48	3.14	3.05	13.88	8.36	9.05	4.33	3.51	2.33	1	8	3	2
704	Participant704	1	77	168.1	73.9	26.2	31	18	23.9	95	93	1	1.22	1.33	1.58	1.41	1.44	1.54	1.16	1.08	0.98	42.49	43.29	45.68	16.22	14.24	10.25	58.38	57.29	55.78	1.22	0.8	0.93	1.22	0.8	0.93	3.21	2.24	1.59	9.12	7.8	7.38	1.92	2.04	1.31	2	8	3	3
705	Participant705	1	74	167.8	71.1	25.3	27	22	30.6	95	96	1	1.03	1.36	1.81	1.27	1.45	1.65	1.24	1.07	0.91	41.69	43.58	46.53	16.62	11.9	7.66	58.04	55.62	54.01	1.62	0.78	2.16	1.62	0.78	2.16	3.94	1.67	3.67	14.21	5.88	18.45	4.12	0.89	1.75	1	8	3	2
706	Participant706	1	76	170	62.2	21.5	27	13	20.7	81	89	0.9	0.81	1.25	1.75	1.15	1.29	1.6	1.43	1.03	0.92	43.44	45.79	47.91	17.54	13.82	8.74	58.95	55.08	51.55	2.98	3.65	2.58	2.98	3.65	2.58	7.74	2.61	0.78	14.19	15.55	11.44	5.93	6.29	3.05	3	8	1	2
707	Participant707	1	73	167.4	75.9	27.1	31	21	27.1	91	95	1	1.03	1.31	1.75	1.24	1.39	1.57	1.21	1.06	0.89	42.13	42.76	45.85	17.2	14.25	9.11	59.25	57.13	54.47	2.3	2.68	1.01	2.3	2.68	1.01	2.36	2	1.17	8.12	7.39	12.35	3.66	3.6	1.28	4	8	3	2
708	Participant708	1	70	176	78.2	25.2	36	15	19	93	95	1	1.14	1.31	1.58	1.41	1.47	1.66	1.23	1.12	1.05	40.02	42.06	42.7	18.44	16.39	12.86	59.27	58.58	56.19	2.18	1.33	1.98	2.18	1.33	1.98	2.48	1.66	1.61	24.37	5.51	5.94	2.59	1.69	2.3	3	5	3	2
709	Participant709	1	74	171	70.8	24.2	33	11	16	89	93	0.9	1.22	1.5	1.94	1.34	1.41	1.57	1.09	0.94	0.81	44.85	45.36	47.22	11.9	10.08	7.84	57.21	55.57	54.64	1.43	1.89	1.32	1.43	1.89	1.32	2.73	3.07	1.46	14.56	13.12	15.92	3.5	3.36	1.26	3	8	3	2
710	Participant710	2	73	150.6	51.9	22.9	18	18	34.9	76	88	0.9	1.28	1.47	1.97	1.3	1.31	1.6	1.01	0.89	0.81	43.48	44.82	46.11	12.49	11.9	7.58	55.97	55.6	54.1	1.15	1.34	1.36	1.15	1.34	1.36	1.69	1.58	2.08	7.55	7.2	4.92	1.64	1.78	1.07	4	6	3	2
711	Participant711	2	75	154.5	50.1	21	18	16	31.5	74	84	0.9	1.11	1.42	1.58	1.35	1.42	1.46	1.22	1	0.92	42.88	44.08	45.24	15.69	12.58	11.14	58.76	56.91	56.52	1.68	1.65	0.94	1.68	1.65	0.94	2.86	2.72	1.54	5.57	6.81	3.89	2.67	2.55	1.53	1	6	3	2
712	Participant712	2	81	156.4	52.2	21.3	18	17	33	82	61	1.4	0.92	1.28	1.47	1.14	1.31	1.41	1.24	1.02	0.96	39.05	41.74	42.8	20.66	15.65	13.22	59.41	57.72	56.41	3.08	1.51	2.03	3.08	1.51	2.03	6.12	2.26	1.82	8.82	5.22	6.48	3.67	2.16	1.64	3	6	3	1
713	Participant713	2	82	154.6	53.4	22.3	20	16	30.1	85	90	0.9	0.75	1.08	1.28	1.11	1.28	1.25	1.49	1.18	0.98	40.18	43.29	45.01	20.24	14.93	11.45	60.31	57.65	55.56	2.59	1.74	2.97	2.59	1.74	2.97	6.8	1.82	3.69	12.54	7.73	9	6.49	3.04	3.81	1	6	3	3
714	Participant714	2	80	146.7	52.1	24.2	18	18	35	86	91	0.9	1.06	1.22	1.39	1.14	1.23	1.19	1.08	1.01	0.86	43.68	44.54	45.74	13.57	11.25	10.85	57.43	55.57	54.91	3.17	4.1	1.73	3.17	4.1	1.73	4.46	3.58	2.52	11.97	13.9	11.49	5.66	4.87	1.88	1	6	3	3
715	Participant715	1	72	175.8	72	23.3	31	16	22.2	90	100	0.9	0.92	1.22	1.81	1.19	1.32	1.63	1.3	1.08	0.91	40.24	41.93	45.49	17.89	15.21	8.84	58.39	57.35	54.7	2.08	1.27	0.84	2.08	1.27	0.84	3.05	2.51	1.51	18.21	6.28	13.06	3	1.16	1.4	4	5	1	1
716	Participant716	1	74	176.9	79.1	25.3	33	20	25.3	103	100	1	1.17	1.42	1.78	1.37	1.46	1.61	1.17	1.03	0.91	42.37	43.95	45.5	14.62	11.02	9.91	57.2	55.45	55.05	2.07	2.26	2.15	2.07	2.26	2.15	2.34	1.1	2.07	7.97	10.08	13.03	2.47	3.22	2.1	4	8	3	2
717	Participant717	1	81	163	68.9	25.9	25	17	27.6	89	88	1	1.06	1.33	1.83	1.37	1.4	1.62	1.3	1.05	0.88	43.57	44.08	46.98	16.99	14.12	10.57	56.72	55.73	52.83	2.73	1.11	1.07	2.73	1.11	1.07	4.55	2.22	1.63	6.86	5.3	4.46	4.36	2.69	2.09	1	8	3	2
718	Participant718	1	71	167.3	67.8	24.2	29	14	21.2	89	93	1	1	1.22	1.81	1.16	1.22	1.47	1.16	0.99	0.81	40.91	42.79	47.45	21.02	19.11	13.18	59.17	57.43	54.13	2.39	3	1.08	2.39	3	1.08	2.94	1.94	1.9	14.31	11.03	20.96	2.4	3.71	2.21	5	8	1	2
719	Participant719	1	72	166.6	67.2	24.2	27	18	26.7	84	96	0.9	1.08	1.36	1.81	1.28	1.27	1.53	1.18	0.93	0.85	41.88	45.78	48.04	18.4	15.8	10.39	58.22	55.82	52.55	4.83	3.03	2.04	4.83	3.03	2.04	2.28	2.11	1.43	7.59	15.75	8.64	8.03	5.1	3.59	5	5	3	2
720	Participant720	1	74	166.6	64.5	23.2	28	14	22.3	87	96	0.9	0.92	1.17	1.61	1.1	1.23	1.47	1.2	1.06	0.91	41.4	41.68	44.67	17.36	15.37	10.82	58.68	57.47	55.33	2.18	2.05	1.23	2.18	2.05	1.23	3.89	1.6	2.6	18.35	7.37	5.91	3.58	2.59	1.9	4	8	1	2
721	Participant721	1	72	176.6	77.9	25	32	21	26.5	93	97	1	0.97	1.25	1.44	1.13	1.3	1.42	1.16	1.04	0.98	40.33	42.2	43.54	19	14.53	11.47	59.24	56.62	54.86	2.18	1.87	1.2	2.18	1.87	1.2	3.41	2.35	2.27	12.33	15.37	12.95	3.58	2.82	2.58	1	8	1	2
722	Participant722	1	82	175	65	21.2	29	12	18.5	90	93	1	0.92	1.03	1.31	1.18	1.19	1.38	1.28	1.16	1.06	42.43	42.08	44.81	17	16.97	11.79	59.67	58.79	56.25	2.31	2.58	1.42	2.31	2.58	1.42	3.68	3.22	2.23	7.8	12.96	12.72	3.45	4.4	1.24	3	8	1	2
723	Participant723	1	83	166	65.7	23.8	26	18	27.7	92	91	1	0.81	0.94	1.28	1.16	1.01	1.23	1.44	1.07	0.96	40.96	43.21	45.02	20.79	18.46	14.93	59.25	60.12	57.06	2.94	2.06	1.55	2.94	2.06	1.55	11.78	2.75	2.73	28.7	20	11.38	10.25	3.43	2.45	3	8	2	2
724	Participant724	1	82	164.8	67.1	24.7	24	22	33.2	96	100	1	1.08	1.67	1.72	1.27	1.45	1.52	1.17	0.87	0.88	41.75	44.17	44.1	17.27	13.96	13.73	57.87	55.4	55.09	1.77	1.95	1.02	1.77	1.95	1.02	3.65	1.58	2.1	4.55	9.77	9.07	2.55	2.1	1.27	3	8	3	2
725	Participant725	1	80	158.5	70.9	28.2	28	21	30	99	97	1	0.94	1.31	1.72	1.07	1.25	1.53	1.13	0.96	0.89	44.09	45.23	47.57	20.11	15.58	11.61	58.25	55	53	2.82	0.72	0.92	2.82	0.72	0.92	4.08	1.39	0.99	22.65	5.62	14.64	4.38	1.25	0.7	1	8	2	2
726	Participant726	1	79	163.6	72.2	27	25	26	36.3	101	99	1	0.86	1.31	1.56	1.23	1.42	1.54	1.43	1.09	0.99	41.91	43.23	45.88	18.35	16.16	12.59	57.54	56.5	55.14	1.34	1.89	2.34	1.34	1.89	2.34	7.06	3.5	1.92	15.15	5.59	12.64	4.83	2.48	2.89	2	8	1	2
727	Participant727	1	81	161.7	55.6	21.3	24	12	21.3	84	89	0.9	0.81	1.22	1.64	0.99	1.18	1.43	1.24	0.96	0.87	39.74	41.91	44.11	17.34	11.51	9.77	57.02	53.63	53.02	4	1.55	2.15	4	1.55	2.15	7.65	1.58	2.25	15.16	17.56	10.24	6.77	2.21	2.74	1	8	3	4
728	Participant728	1	66	162.1	71.9	27.4	29	20	28.2	90	95	0.9	1.28	1.56	1.89	1.25	1.38	1.57	0.98	0.89	0.83	45.46	48.73	49.5	13.04	9.32	9.42	55.22	53.67	52.1	1.08	2.33	1.28	1.08	2.33	1.28	1.83	1.6	1.39	8.69	7.1	35.43	1.58	3.09	1.43	2	3	3	2
729	Participant729	1	66	165.8	71.8	26.1	29	20	27.3	97	92	1.1	1.06	1.28	1.72	1.4	1.42	1.61	1.33	1.11	0.94	43.14	43.1	44.48	19.08	18.74	13.52	59.59	59.03	55.34	4.12	1.55	0.8	4.12	1.55	0.8	7.32	2.59	1.06	14.81	9.02	11.82	6.91	2.03	1.62	1	1	4	2
730	Participant730	1	68	168.9	67.2	23.6	30	14	20.6	91	92	1	0.92	1.17	1.5	1.11	1.25	1.4	1.21	1.07	0.94	41.46	42.26	45.5	19.49	18.17	14.05	59.12	57.94	55.27	4.2	4.13	1.79	4.2	4.13	1.79	5.71	2.68	2.31	15.78	11.92	8.87	7.14	6.9	2.69	2	8	3	2
731	Participant731	1	65	172	65.3	22.1	31	11	16.2	77	93	0.8	1.47	1.89	2.11	1.51	1.61	1.7	1.02	0.85	0.81	46.86	49.12	48.64	12.69	8.61	7.44	56.49	53.23	53.35	4.57	2.66	3	4.57	2.66	3	3.23	2.47	1.54	16.31	23.86	8.5	5.79	4.15	3.93	3	8	3	2
732	Participant732	1	73	169.5	75.9	26.4	32	20	25.9	99	100	1	1	1.17	1.56	1.21	1.3	1.54	1.21	1.11	0.99	40.68	43.69	45.66	21.13	18.02	14.45	59.49	57.55	55.49	2.03	1.1	1.14	2.03	1.1	1.14	2.32	3.96	1.82	8.53	7.85	4.84	3.59	2.2	1.5	4	5	3	2
733	Participant733	1	70	156.6	62.9	25.6	26	17	26.7	90	92	1	0.86	1.06	1.42	1.15	1.24	1.39	1.34	1.18	0.98	40.37	42.04	44.1	20.22	16.6	16.89	60.07	58.47	59.1	1.97	1.91	7.94	1.97	1.91	7.94	4.21	2.43	2	9.75	9.04	30.67	3.43	2.54	9.36	2	8	1	2
734	Participant734	1	72	170	75.8	26.2	29	24	32.2	98	97	1	0.94	1.11	1.42	1.09	1.2	1.4	1.16	1.08	0.99	39.81	40.18	44.32	21.16	18.45	15.53	59.48	58.89	55.93	4.46	5.93	2.14	4.46	5.93	2.14	5.36	1.81	2.38	10.54	7.67	12.02	5.96	10	3.34	3	8	2	2
735	Participant735	1	76	163.9	70	26.1	27	20	28.6	96	100	1	0.69	1.03	1.42	0.98	1.17	1.4	1.41	1.14	0.99	38.37	39.61	43.54	25.18	19.98	16.33	63.27	58.46	56.58	3.4	2.16	2.76	3.4	2.16	2.76	8.3	4.34	5.85	17.04	8.61	22.59	6.89	2.97	4.95	3	8	3	1
736	Participant736	1	67	163.4	65.2	24.4	27	17	25.3	82	97	0.8	0.97	1.39	1.75	1.21	1.3	1.51	1.25	0.93	0.86	43.37	46.32	49	18.34	14.06	10.3	58.68	55.56	53.32	2.03	1.41	1.39	2.03	1.41	1.39	3.51	2.09	1.7	12.96	2.35	19.02	3.19	1.41	1.86	4	5	3	2
737	Participant737	1	66	179.5	74.2	23	33	16	21.3	86	98	0.9	1.25	1.58	2.06	1.61	1.67	1.9	1.29	1.05	0.92	43.8	44.53	48.16	14.21	13.47	9.11	55.56	54.99	51.84	4	4.51	1.74	4	4.51	1.74	3.9	1.54	1.02	12.63	9.97	14.89	6.63	8.23	0.77	3	8	1	1
738	Participant738	1	69	170.1	65	22.5	29	13	19.8	81	83	1	0.89	1.31	1.53	1.19	1.38	1.36	1.34	1.05	0.89	42.35	44.48	46.55	19.34	13.76	12.24	59.37	55.4	53.31	3.84	1.71	2.84	3.84	1.71	2.84	7.47	4.12	2.13	22.59	15.42	7.58	5.85	2.01	3.86	3	8	3	2
739	Participant739	1	65	170.1	78	27	34	18	23.5	91	99	0.9	1	1.31	1.72	1.32	1.44	1.67	1.32	1.1	0.97	39.02	42.06	45.19	20.52	15.31	9.28	59.54	57.37	54.47	2.06	0.99	0.84	2.06	0.99	0.84	4.01	1.65	2.36	9.74	6.06	8.8	3.36	1.69	1.96	2	8	3	2
740	Participant740	1	72	165.2	80.1	29.4	31	24	30.5	98	104	0.9	1.06	1.22	1.5	1.31	1.32	1.45	1.24	1.08	0.97	42.52	43.09	44.32	15.4	14.43	12.02	58.55	57.73	56.07	3.14	1.5	1.44	3.14	1.5	1.44	3.47	1.59	2.38	12.41	4.75	14.38	5.28	2.92	2.48	3	8	3	2
741	Participant741	1	68	166.7	78.7	28.3	33	21	26.7	98	103	1	1.11	1.42	1.64	1.32	1.46	1.62	1.18	1.03	0.99	41.18	43.21	44.59	17.53	13.85	11.32	58.82	57.06	55.57	1.46	0.81	2.53	1.46	0.81	2.53	2.91	2.43	2.24	6.84	7.44	10.72	2.94	1.12	3.66	3	5	1	2
742	Participant742	1	74	160	72.9	28.5	26	26	35.7	98	98	1	0.83	1.17	1.53	1.12	1.28	1.4	1.34	1.1	0.92	40.28	41.86	44.08	19.51	16.28	10.61	59.79	57.94	55.51	2	1.09	1.92	2	1.09	1.92	5.49	2.52	2.27	4.26	7.9	21.46	5.07	1.41	2.21	3	8	1	2
743	Participant743	1	69	166.3	74.8	27	30	21	27.6	97	91	1.1	1.03	1.25	1.64	1.43	1.45	1.58	1.4	1.16	0.97	42.92	43.64	44.14	15.68	13.79	12.59	58.96	57.54	56.55	3.19	1.83	1.65	3.19	1.83	1.65	5.39	2.27	1.69	26.38	17	5.46	6.27	3.22	0.83	2	8	1	2
744	Participant744	1	75	162.5	69.7	26.4	28	19	27	91	95	0.9	1.25	1.17	1.5	1.43	1.45	1.54	1.14	1.24	1.03	43.15	43.21	44.31	15.33	15.71	13.47	58.6	59.11	57.78	1.48	2.01	1.42	1.48	2.01	1.42	2.24	5.21	1.12	9.78	15.33	10.81	1.33	4.08	1.26	2	8	1	2
745	Participant745	1	76	168	60.1	21.3	24	16	27.1	90	96	0.9	1	1	1.36	1.17	1.18	1.35	1.17	1.18	0.99	43.93	43.46	46.97	15.24	14.77	10.48	58.94	58.23	57.2	1.23	1.76	1.96	1.23	1.76	1.96	2.43	5.66	2.38	8.31	14.82	8.18	2.34	4.9	2.76	1	8	3	2
746	Participant746	1	68	163.8	59	22	24	15	25.2	84	87	1	1.08	1.44	1.78	1.38	1.53	1.71	1.27	1.06	0.96	39.57	41.89	45.41	18.41	14.86	9.01	58.37	57.7	54.59	2.05	2.56	0.71	2.05	2.56	0.71	2.45	3.54	1.64	6.04	7.81	8.27	3.37	4.14	0.92	2	8	3	2
747	Participant747	1	78	167.9	73.1	25.9	25	27	36.5	95	98	1	0.94	1.08	1.56	1.2	1.2	1.52	1.27	1.11	0.98	40.85	40.34	44.3	19.16	21.32	11.84	60.02	60.06	56.29	2.49	1.47	1.95	2.49	1.47	1.95	6.27	3.04	2.33	8.75	31.81	10.92	5.45	1.92	2.33	1	8	1	2
748	Participant748	1	67	164.7	71.7	26.4	29	20	28.3	89	93	1	0.83	1.28	1.42	1.11	1.3	1.35	1.33	1.02	0.95	38.9	42.11	43.03	20.34	14.93	12.89	59.38	56.67	55.66	2.51	1.03	1.82	2.51	1.03	1.82	4.81	1.68	2.45	11.09	20.57	5.13	4.59	2.56	1.67	2	8	2	2
749	Participant749	1	65	168	68.1	24.1	28	17	25.3	90	92	1	0.97	1.19	1.44	1.34	1.34	1.52	1.38	1.13	1.05	39.48	41.56	42.88	20.06	17.44	13.57	59.39	58.56	56.31	2.3	2.13	1.5	2.3	2.13	1.5	4.94	4.62	1.94	6.65	19.64	7.59	4.31	1.8	2.06	2	5	1	2
750	Participant750	1	71	177.6	78.9	25	31	23	29.3	91	101	0.9	0.97	1.42	1.81	1.26	1.5	1.69	1.3	1.06	0.94	41.44	43.86	46.7	17.47	12.55	7.13	58.9	56.28	53.65	1.62	1.38	0.53	1.62	1.38	0.53	3.17	2.06	1.6	6.61	5.58	6.61	2.67	1.29	0.69	2	8	3	2
751	Participant751	1	73	159.4	72.3	28.5	28	22	30.3	98	97	1	0.92	1.19	1.58	1.07	1.26	1.47	1.16	1.05	0.93	40.36	42.3	44.33	18.74	14.66	10.28	59.48	57.07	54.45	2.18	1.18	1.06	2.18	1.18	1.06	2.8	1.97	1.58	6.36	6.52	7.09	3.05	1.53	1.62	2	8	3	1
752	Participant752	1	77	161.4	58.9	22.6	25	13	22.1	83	89	0.9	0.83	1.33	1.39	1.1	1.42	1.47	1.32	1.07	1.06	40.32	43.44	43.58	20.88	13.47	13.19	61.2	56.67	56.3	3.21	0.91	1.2	3.21	0.91	1.2	4.52	1.11	2.22	19.4	12.83	5.36	4.78	1.97	2.47	1	8	1	2
753	Participant753	1	66	160.4	60.7	23.6	25	16	25.5	84	92	0.9	1.06	1.25	1.94	1.2	1.32	1.64	1.13	1.06	0.84	41.45	42.62	46.53	16.05	13.81	7.13	57.58	56.43	53.07	2.74	2.03	1.07	2.74	2.03	1.07	2.16	3.41	2.61	8.72	10.82	16.2	3.81	3.29	0.89	4	5	1	1
754	Participant754	1	65	170	72.1	24.9	32	16	22.3	91	95	1	0.86	1.28	1.69	1.25	1.39	1.62	1.45	1.09	0.96	40.53	43	44.87	18.26	13.99	9.57	58.92	57.34	54.78	6.09	1.65	2.44	6.09	1.65	2.44	14.52	2.71	2.88	9.86	6.92	7.18	10.97	1.95	2.3	3	3	1	3
755	Participant755	1	65	174	73.3	24.2	29	21	28	93	94	1	0.81	1.11	1.86	1.12	1.27	1.64	1.39	1.14	0.88	38.58	41.37	45.47	22.63	17.37	10.38	61.14	58.63	55.09	4.19	1.87	1.25	4.19	1.87	1.25	6.56	3.31	1.97	20.47	8.49	10.28	7.03	2.98	1.35	3	3	3	2
756	Participant756	1	66	166	68.2	24.7	26	21	30.7	91	91	1	1	1.42	1.69	1.28	1.38	1.4	1.28	0.97	0.83	41.83	43.65	44.18	17.74	13.86	11.35	59.65	57.12	55.98	1.72	1.25	1.59	1.72	1.25	1.59	4.08	1.98	1.96	10.63	10.82	7.55	2.47	1.5	1.48	3	3	3	1
757	Participant757	1	66	167.8	71.1	25.3	30	18	24.7	93	95	1	0.89	1.33	1.83	1.15	1.36	1.66	1.29	1.02	0.9	39.44	40.91	44.28	19.88	16.22	10.7	59.24	57.13	54.8	2.89	1.18	1.38	2.89	1.18	1.38	3.4	2.09	2.26	6.38	4.36	6.97	4.22	1.05	0.91	4	2	1	2
758	Participant758	1	73	166.4	63.5	22.9	29	12	19.5	80	93	0.9	0.94	1.19	1.58	1.18	1.26	1.47	1.25	1.06	0.93	41.63	43.49	46.3	17.38	14.92	9.26	59.09	58.51	55.25	3.17	1.71	1.99	3.17	1.71	1.99	3.84	2.17	1.8	18.87	10.85	18.12	4.57	2.05	2.25	1	5	3	2
759	Participant759	2	70	155.8	61.9	25.5	23	19	31	86	92	0.9	0.89	1.44	1.56	1.15	1.37	1.39	1.29	0.95	0.89	40.73	43.89	44.68	17.7	12.88	11.48	58.96	56.77	56.16	3.63	0.82	1.08	3.63	0.82	1.08	6.22	0.99	1.34	20.44	8.46	5.76	5.83	1.25	1.39	1	6	3	2
760	Participant760	1	67	169.5	68.7	23.9	31	14	20.7	86	94	0.9	0.92	1.19	1.53	1.21	1.32	1.56	1.32	1.11	1.02	40.21	42.26	44.26	18.9	14.92	11.34	59.49	57.18	55.88	2.32	1.42	1.66	2.32	1.42	1.66	3.11	1.57	1.44	16.4	10.06	10.38	3.98	1.16	3.17	5	5	3	1
761	Participant761	1	70	168	72	25.5	34	11	15.9	93	98	0.9	0.92	1.19	1.47	1.23	1.31	1.45	1.34	1.1	0.99	39.22	42.03	43.77	19.57	14.58	12.75	58.87	57.18	56.38	3.03	3.78	1.31	3.03	3.78	1.31	4.01	3.46	1.46	8.27	8.4	7.08	4.96	5.37	1.86	3	8	3	2
762	Participant762	1	72	171.5	74.7	25.4	32	18	24.1	93	97	1	1.03	1.5	1.69	1.28	1.46	1.57	1.24	0.97	0.93	41.59	44.71	45.3	15.74	10.44	9.86	57.42	54.85	54.85	1.55	0.66	1.25	1.55	0.66	1.25	2.53	1.11	1.18	9.98	7.98	10.04	2.32	1.28	1.52	1	8	3	2
763	Participant763	1	73	166.9	67.2	24.1	29	16	23.5	91	93	1	0.58	0.89	1.22	0.77	0.89	1.06	1.33	1	0.87	41.33	42.62	44.41	17.14	13.87	10.69	58.53	56.83	55.43	2.09	1.52	1.43	2.09	1.52	1.43	4.1	2.71	1.11	16.89	9.27	6.55	3.94	1.75	2.25	4	8	3	2
764	Participant764	1	70	176.6	80.6	25.8	35	18	22.7	97	103	0.9	0.94	1.44	1.83	1.2	1.43	1.57	1.27	0.99	0.86	40.68	43.24	45.5	19.28	14.92	8	59.8	56.76	53.33	3.06	1.63	1.2	3.06	1.63	1.2	6.22	3	1.66	17.25	31.58	10.41	6.35	2.4	2.4	3	2	2	2
765	Participant765	1	65	162.5	65.8	24.9	27	16	25	86	97	0.9	1.06	1.36	1.83	1.41	1.48	1.71	1.33	1.09	0.93	40.75	41.94	45.8	17.09	15.47	9.48	57.75	57.54	55.1	2.53	1.63	1.44	2.53	1.63	1.44	4.21	2.1	2.06	7.02	6.4	7.25	3.05	1.79	2.49	3	8	3	2
766	Participant766	1	75	168.9	73.6	25.8	30	20	27.2	100	97	1	1.08	1.42	1.67	1.24	1.45	1.55	1.15	1.02	0.93	40.37	42.37	44.1	18.66	14.53	13.02	59.46	58.97	56.97	2.31	6.64	0.75	2.31	6.64	0.75	2.49	1.14	1.45	8.71	8.73	8.64	3.82	10.24	1.46	2	8	1	2
767	Participant767	2	70	153.8	52.7	22.3	18	19	36.6	81	94	0.9	0.97	1.31	1.75	1.18	1.25	1.41	1.21	0.96	0.8	40.68	42.13	45.88	19.06	15.51	8.71	59.9	57.87	54.59	1.95	1.9	0.87	1.95	1.9	0.87	2.47	2.77	1.31	8.61	15.03	11.48	3.27	2.46	1.93	1	5	1	2
768	Participant768	1	72	162.7	60.7	22.9	24	17	28.4	91	91	1	0.81	1.14	1.56	1.1	1.21	1.39	1.37	1.06	0.9	41.79	43.02	44.77	18.27	14.8	11.3	60	57.4	55.79	4.91	1.04	1.11	4.91	1.04	1.11	9.51	1.93	1.34	11.19	9.56	6.91	9.28	1.97	1.55	1	8	1	2
769	Participant769	1	65	165.5	66.1	24.1	31	11	16	79	93	0.9	0.83	1.25	1.61	1.26	1.38	1.61	1.51	1.11	1	42.04	44.07	45.17	17.85	12.32	8.83	59.59	55.93	54.67	2.48	1.19	1.41	2.48	1.19	1.41	6.44	1.88	1.99	24.84	12.8	12.08	5.35	2.08	1.36	4	5	3	2
770	Participant770	1	69	163.4	68.5	25.7	25	23	34	96	101	1	1.08	1.25	1.58	1.27	1.37	1.62	1.18	1.09	1.02	41.78	42.17	43.95	17.86	16.8	12.42	59.45	59.09	56.21	2.09	1.02	0.8	2.09	1.02	0.8	2.38	1.85	2.76	14.21	4.14	8.9	3.59	1.45	0.84	2	5	3	2
771	Participant771	1	68	179	82.6	25.8	33	23	27.4	96	102	0.9	0.81	1.36	1.61	1.04	1.4	1.54	1.29	1.03	0.96	38.46	42.42	44.18	23.71	16	13.13	61.96	57.94	57.01	2.11	1.49	1.33	2.11	1.49	1.33	5.24	2.28	1.99	13.62	6.99	3.77	4.23	2.96	1.58	3	8	3	2
772	Participant772	1	66	167.8	67.3	23.9	28	17	25	87	92	0.9	1.17	1.44	1.86	1.35	1.49	1.64	1.16	1.03	0.88	40.56	43.07	44.51	17.15	14.82	11.74	58.04	57.89	55.68	1.64	1.41	1.47	1.64	1.41	1.47	2.47	1.15	1.54	3.5	4.72	8.03	2.69	1.52	1.47	3	8	3	2
773	Participant773	1	66	174.6	78.7	25.8	31	22	28	101	104	1	1.06	1.39	1.64	1.44	1.49	1.61	1.36	1.07	0.98	39.87	40.93	42.44	18.97	16.67	13.24	59.03	57.6	56.2	1.79	2.84	0.7	1.79	2.84	0.7	5.01	5.61	1.11	13.03	7.47	11.53	4.24	4.12	1.22	4	8	3	2
774	Participant774	1	69	167.8	73.2	26	30	20	26.8	87	101	0.9	0.97	1.17	1.67	1.21	1.27	1.51	1.25	1.09	0.9	40.51	41.28	44.87	18.65	17.13	10.58	59.17	58.61	55.45	3.31	1.98	0.55	3.31	1.98	0.55	4.01	1.98	1.62	9.9	6.16	4.68	4.81	1.88	0.63	4	3	3	2
775	Participant775	1	69	168.3	78.7	27.8	31	24	30	93	102	0.9	0.92	1.39	1.81	1.19	1.41	1.63	1.3	1.01	0.91	41.62	44.39	45.86	17.54	11.59	7.55	59.62	55.98	53.59	4.52	1.39	1.24	4.52	1.39	1.24	6.58	1.59	1.09	11.35	7.15	14.13	7.55	1.73	1.79	3	8	3	2
[truncated: 58 more columns]

## Sheet: Raw data
		Demographic characteristics																																															Questionnaires
No.	Participants	Sex	Age_yrs	Height_cm	Body_weight_kg	BMI_kg/m2	Muscle_mass_kg	Body_fat_mass_kg	Percent_body_fat_%	Waist_circumstance_cm	Hip_circumstance_cm	WHR	Education	Job	Residential_environment	Household_member	Social_relationship	falling_history	Number_of_falling	Fear_of_falling	Experience_of_exercise	Smoking	Drinking	Cerebrovascular_disease	Hypertension	Hyperlipidemia	Diabetes	Gastrointestina_disorder	Cardiovascular_disease	Liver_disease	Respiratorydisease	Glaucoma_Cataract	Osteoporosis	Low_back_pain	Knee_joint_pain	Hip_joint_pain	Total_number_of_diseases	Hypertension_drug	Hyperlipidemia_drug	Diabetes_drug	Gastrointestina_drug	Cerebrovascular_Cardiovascular_drug	antiinflammatory_painkiller	Osteoporosis_drug	Sleeping_pill	Antipsychotic_drug	Blood_viscosity_depression_drug	Total_number_of_medicine_doses	SF-36: Physical_functioning_score
1	Participant001	2	74	154	58.2	24.5	21	20	34.5	82	97	0.8	3	6	3	2	4	0	1	3	1	0	1	0	0	0	0	0	0	0	0	0	0	0	0	0	0	0	0	0	0	0	0	0	0	0	0	0	80
2	Participant002	2	66	156	54.6	22.4	19	18	32.8	80	93	0.9	3	6	3	2	4	1	0	0	1	0	0	0	0	0	0	0	1	0	0	0	0	0	0	0	1	0	1	0	0	1	0	0	0	0	0	2	90
3	Participant003	1	68	163	60	22.6	27	12	19.4	82	92	0.9	3	8	3	2	4	1	0	0	1	0	1	0	0	0	0	0	0	0	1	0	0	0	0	0	1	0	0	0	0	0	0	0	0	0	0	0	85
4	Participant004	2	67	153.4	53.4	22.7	20	16	29.9	87	97	0.9	4	6	3	2	4	0	2	1	1	0	0	0	0	0	0	0	0	0	0	0	0	0	0	0	0	0	0	0	0	0	0	0	0	0	0	0	85
5	Participant005	2	74	151.5	53.7	23.4	21	15	27.5	83	95	0.9	2	6	1	4	4	1	0	0	1	0	0	0	0	0	0	0	1	0	0	0	0	0	0	0	1	0	0	0	0	1	0	0	0	0	0	1	100
6	Participant006	2	69	154.6	61.5	25.7	20	24	38.9	93	101	0.9	3	6	3	2	4	1	0	0	1	0	0	0	1	0	0	0	0	0	0	0	0	0	0	0	1	1	0	0	0	0	0	0	0	0	0	1	85
7	Participant007	2	69	154	60.6	25.6	21	22	36.3	87	97	0.9	4	6	3	2	4	1	0	1	1	0	0	0	1	0	0	0	0	0	0	0	0	0	0	0	1	1	0	0	0	0	0	0	0	0	0	1	85
8	Participant008	1	65	168	80	28.3	30	27	33.2	99	100	1	5	8	3	2	4	1	0	0	1	0	1	0	1	0	1	0	0	0	0	0	0	0	0	0	2	1	0	1	0	0	0	0	0	0	0	2	80
9	Participant009	1	68	163	67	25.2	30	14	21.2	90	94	1	4	8	3	2	4	1	0	0	1	0	1	0	0	0	0	0	0	0	0	0	0	0	0	0	0	1	0	0	0	0	0	0	0	0	0	1	100
10	Participant010	2	65	160.9	57.8	22.3	21	19	33.3	83	100	0.8	4	6	1	2	3	1	0	2	1	0	0	0	0	0	0	0	0	0	0	1	0	0	0	0	1	0	0	0	0	0	1	0	0	0	0	1	95
11	Participant011	2	70	150	55.2	24.5	20	19	34.1	87	92	0.9	4	6	3	2	4	1	0	1	1	0	1	0	0	0	0	0	0	0	0	0	0	0	0	0	0	0	0	0	0	0	0	0	0	0	0	0	100
12	Participant012	2	65	162	57.3	21.8	21	19	32.2	79	95	0.8	4	6	3	2	2	1	0	0	1	0	0	0	0	0	0	0	0	0	0	0	0	0	0	0	0	0	0	0	0	0	0	0	0	0	0	0	95
13	Participant013	2	71	157	57.8	23.4	24	15	25.3	79	94	0.8	2	6	3	2	3	1	0	0	1	0	0	0	0	0	0	0	0	0	0	0	0	0	0	0	0	0	1	0	0	0	0	0	0	0	0	1	95
14	Participant014	2	72	156.4	61.1	25	21	21	34.8	90	96	0.9	1	6	3	2	4	0	1	0	1	0	0	0	0	0	0	0	0	0	0	0	0	0	0	0	0	0	0	0	1	0	1	0	0	0	0	2	90
15	Participant015	2	71	155.8	64.5	26.6	22	23	36.3	92	100	0.9	4	6	3	1	4	1	0	1	1	0	0	0	1	0	0	0	0	0	0	0	0	0	0	0	1	1	0	0	0	0	0	0	0	0	0	1	95
16	Participant016	2	77	151	54	23.7	19	17	32	82	92	0.9	3	6	1	2	3	1	0	1	1	0	0	0	0	0	0	0	0	0	0	0	1	0	0	0	1	1	1	0	0	0	0	1	0	0	0	3	75
17	Participant017	2	71	149	61.9	27.9	20	25	40.2	93	99	0.9	1	0	3	2	4	1	0	3	0	0	0	0	0	0	0	0	0	0	0	0	1	0	0	0	1	0	0	0	0	0	0	0	0	0	0	0	10
18	Participant018	2	65	155	61.4	25.6	21	23	36.8	87	100	0.9	2	6	3	1	4	1	0	0	0	0	0	0	0	1	0	0	0	0	0	0	1	0	0	0	2	0	1	0	0	0	0	0	0	0	0	1	95
19	Participant019	2	69	153	52	22.2	20	14	26.8	79	88	0.9	2	6	3	1	4	1	0	2	1	0	0	0	0	1	0	0	0	0	0	0	1	0	0	0	2	0	1	0	0	0	0	0	0	0	0	1	100
20	Participant020	2	65	150.8	53.6	23.6	19	19	35	88	93	0.9	2	5	3	2	2	1	0	0	0	1	1	0	1	1	0	0	0	0	0	0	1	0	0	0	3	1	1	0	0	0	0	0	0	0	0	2	100
21	Participant021	2	74	158	73.3	29.4	25	27	36.7	94	105	0.9	1	6	3	2	3	0	1	2	1	0	0	0	0	0	0	0	0	0	0	0	1	0	1	0	2	0	0	0	0	0	0	1	0	0	0	1	80
22	Participant022	1	75	165	75	27.5	26	21	30.1	92	99	0.9	4	8	3	2	4	1	0	0	1	0	1	0	1	0	0	0	0	0	0	0	1	0	0	0	2	1	0	0	0	0	0	0	0	0	0	1	100
23	Participant023	2	68	166	62.1	22.5	24	18	29.2	82	94	0.9	3	6	3	2	4	1	0	1	1	0	0	0	0	0	0	0	0	0	0	0	1	0	0	0	1	0	0	0	0	0	0	0	0	0	0	0	90
24	Participant024	2	69	158.5	57.3	22.8	20	19	33.5	85	97	0.9	4	6	3	2	3	1	0	0	1	0	0	0	0	0	0	1	0	0	0	0	1	0	1	0	3	0	1	0	0	0	0	0	0	0	0	1	100
25	Participant025	2	73	149	52.9	23.8	18	18	34.7	77	90	0.9	1	6	3	2	4	1	0	0	1	0	0	0	0	0	0	0	0	0	0	0	1	0	0	0	1	0	0	0	0	0	0	0	0	0	0	0	95
26	Participant026	2	66	152.5	63.9	27.5	22	24	37.1	92	101	0.9	3	6	3	2	4	1	0	1	1	0	0	0	0	0	0	0	1	0	0	0	1	0	1	0	3	0	0	0	1	1	0	0	0	0	0	2	35
27	Participant027	2	71	153	66.6	28.5	23	24	36.5	96	100	1	1	6	3	3	0	1	0	1	0	0	0	0	1	1	0	0	0	0	0	1	1	0	1	0	5	1	1	0	0	1	0	0	0	0	0	3	55
28	Participant028	2	68	152	68.4	29.6	20	20	35	93	95	1	1	6	3	2	4	1	0	0	1	0	0	0	0	1	0	0	0	0	0	0	0	0	0	0	1	0	1	0	0	0	0	0	0	0	0	1	100
29	Participant029	2	78	148	76.8	35.1	20	39	50.2	111	112	1	1	6	3	3	4	0	1	3	1	0	0	0	0	1	0	0	0	0	0	0	0	0	0	0	1	0	1	0	0	0	0	0	0	0	0	1	75
30	Participant030	2	70	144.5	57.6	27.6	18	24	41.2	88	96	0.9	1	6	3	3	4	1	0	1	1	0	1	0	0	0	0	0	0	0	0	0	0	0	1	0	1	1	0	0	0	0	0	0	0	0	0	1	100
31	Participant031	2	65	147	40.3	18.6	13	14	34.2	66	84	0.8	3	6	3	1	1	0	2	1	0	0	1	0	0	0	0	0	1	0	0	0	0	0	0	0	1	0	0	0	0	0	0	0	0	0	1	1	60
32	Participant032	2	68	149	58.6	26.4	18	25	41.8	86	98	0.9	1	6	3	2	2	1	0	0	1	0	0	0	1	0	0	0	0	0	0	0	0	0	0	0	1	1	0	0	0	0	0	0	0	0	0	1	85
33	Participant033	2	71	153	55	23.5	21	17	30.6	81	89	0.9	1	6	1	2	1	0	1	4	1	0	0	0	1	0	0	0	0	0	0	0	0	0	1	0	2	1	0	0	0	0	0	0	0	0	0	1	55
34	Participant034	2	76	154.2	46.1	19.4	20	9	18.7	71	83	0.8	2	6	3	1	3	0	1	2	1	0	0	0	1	1	0	0	0	0	0	0	0	0	0	0	2	1	1	0	0	0	0	0	0	0	0	2	80
35	Participant035	2	77	154.2	45.7	19.2	21	7	16.1	71	83	0.8	2	4	3	1	0	0	1	3	0	0	0	0	0	0	0	0	0	0	0	0	0	0	0	0	0	0	0	0	0	0	0	0	0	0	0	0	25
36	Participant036	2	76	144	59.1	28.5	19	23	39.4	90	99	0.9	0	6	3	1	4	0	2	3	0	0	0	0	1	0	0	0	0	0	0	0	0	0	0	0	1	1	0	0	0	0	0	0	0	0	0	1	70
37	Participant037	2	80	144.4	48.8	23.4	17	17	34.5	81	87	0.9	2	6	3	1	4	1	0	1	0	0	0	0	1	0	1	0	0	0	0	0	0	0	0	0	2	1	0	1	0	0	0	0	0	0	0	2	35
38	Participant038	2	72	158	65	26	21	27	40.7	91	94	1	1	6	3	1	4	1	0	0	0	0	0	0	1	0	0	0	0	0	0	0	0	0	0	1	2	1	0	0	0	0	0	0	0	0	0	1	25
39	Participant039	2	80	154	38.3	16.1	15	10	25.1	60	84	0.7	1	6	3	7	4	1	0	3	0	0	0	0	0	0	0	0	0	0	0	0	0	0	0	0	0	0	0	0	0	0	1	0	0	0	0	1	70
40	Participant040	2	68	160	54.2	21.2	19	18	33.8	84	95	0.9	4	5	3	1	4	1	0	1	0	0	0	0	1	0	0	0	0	0	0	0	0	0	0	0	1	1	0	0	0	0	0	0	0	0	0	1	55
41	Participant041	2	72	149	59.9	27	19	24	40.6	88	100	0.9	1	6	3	1	1	1	0	1	0	0	0	0	0	0	0	0	0	0	0	0	0	0	0	0	0	0	0	0	0	0	0	0	0	0	0	0	75
42	Participant042	2	74	156.5	76.8	31.4	25	31	39.7	109	105	1	1	6	3	1	4	0	3	4	0	0	1	0	0	0	0	0	0	0	0	0	0	1	1	0	2	1	0	0	0	0	0	0	0	0	1	2	55
43	Participant043	2	74	157.5	75.9	30.6	26	28	37.3	97	101	1	0	0	0	0	4	1	0	1	0	0	0	0	0	0	0	0	0	0	0	0	0	0	0	0	0	0	0	0	0	0	0	0	0	0	0	0	20
44	Participant044	2	74	157.5	75.9	30.6	26	30	38.8	97	101	1	1	8	3	1	4	1	0	3	0	0	0	0	0	0	0	0	0	0	0	0	0	0	0	0	0	0	0	0	0	0	0	0	0	0	0	0	0
45	Participant045	2	73	154	65.2	27.5	21	27	40.9	94	99	0.9	1	6	3	1	4	0	3	3	0	0	0	0	1	1	1	0	1	0	0	0	0	0	0	0	4	1	1	1	0	1	0	0	0	0	0	4	10
46	Participant046	2	73	154	65.3	27.5	21	26	39.9	94	99	0.9	1	6	3	1	4	1	0	0	0	0	0	0	1	0	1	1	1	0	0	0	0	0	1	0	5	1	0	1	1	1	0	0	0	0	0	4	55
47	Participant047	2	80	150	49.9	22.2	18	16	31.4	77	89	0.9	1	6	3	1	4	1	0	3	1	0	0	0	1	0	0	0	0	0	0	0	1	0	0	0	2	1	0	0	0	0	0	1	0	0	0	2	40
48	Participant048	2	80	150	48.7	21.6	18	15	30	77	89	0.9	1	6	3	1	4	0	1	1	0	0	0	0	0	0	0	0	0	0	0	0	0	0	0	0	0	0	0	0	0	0	0	0	0	0	0	0	55
49	Participant049	2	75	155	65.8	27.4	23	23	35.5	98	95	1	1	6	3	3	2	1	0	1	0	0	0	0	1	1	1	0	0	0	0	0	1	0	0	0	4	1	1	1	0	0	0	1	0	0	0	4	65
50	Participant050	2	76	155	65.8	27.4	23	25	37.5	98	95	1	1	6	3	3	4	1	0	0	0	0	0	0	0	0	0	0	0	0	0	0	0	0	0	0	0	0	0	0	0	0	0	0	0	0	0	0	75
51	Participant051	2	78	150	58.8	26.1	18	24	41.1	97	97	1	1	8	3	1	3	1	0	2	0	0	0	0	1	0	0	0	0	0	0	0	0	0	0	0	1	1	0	0	0	0	0	0	0	0	0	1	60
52	Participant052	2	73	156.5	66.6	27.2	21	27	39.8	93	95	1	1	6	3	1	3	0	1	2	1	0	0	0	1	0	1	0	1	0	0	0	1	0	0	0	4	1	0	1	0	1	0	1	0	1	0	5	85
53	Participant053	2	73	156.5	68.1	27.8	22	27	39	93	95	1	1	6	3	1	2	0	1	1	0	0	0	0	0	1	1	0	1	0	0	0	0	0	0	0	3	1	1	1	0	1	0	0	0	0	0	4	90
54	Participant054	2	80	140	56.6	28.9	18	22	38.7	93	91	1	1	6	3	1	1	0	2	4	0	0	0	0	1	1	1	0	0	0	0	0	0	0	0	0	3	1	1	1	0	0	0	0	0	0	0	3	5
55	Participant055	2	78	141	41.7	21	14	14	33.2	78	85	0.9	1	6	3	4	4	1	0	1	1	0	0	0	1	0	1	0	0	0	0	0	0	0	0	0	2	1	0	1	0	1	0	0	0	0	0	3	90
56	Participant056	2	78	141	40.5	20.4	14	13	31.9	78	85	0.9	1	6	3	4	1	1	0	1	0	0	0	0	0	0	0	0	0	0	0	0	0	0	0	0	0	0	0	0	0	0	0	0	0	0	0	0	50
57	Participant057	2	74	154.5	52.9	22.2	19	17	32.8	83	90	0.9	1	6	3	1	2	1	0	0	1	0	0	0	0	0	1	0	0	0	0	0	0	0	0	0	1	0	0	1	0	0	0	0	0	0	0	1	80
58	Participant058	2	75	154	53.3	22.5	19	18	33.7	83	90	0.9	1	6	3	1	2	1	0	1	0	0	0	0	0	0	0	0	0	0	0	0	0	0	0	0	0	0	0	0	0	0	0	0	0	0	0	0	90
59	Participant059	2	69	156.1	67.5	27.7	23	26	37.9	94	99	0.9	3	5	3	3	4	0	2	0	0	0	0	0	1	0	0	0	0	0	0	0	0	0	0	0	1	1	0	0	0	0	0	0	0	0	0	1	75
60	Participant060	2	69	156.1	69.1	28.4	23	26	37.8	94	97	1	3	8	3	3	4	1	0	1	0	0	0	0	0	0	0	0	0	0	0	0	0	0	0	0	0	0	0	0	0	0	0	0	0	0	0	0	75
61	Participant061	2	79	148	54.2	24.7	17	21	39.2	89	90	1	1	6	3	1	4	1	0	2	0	0	0	0	0	0	1	0	0	0	0	0	0	0	0	0	1	0	0	1	0	0	0	0	0	0	0	1	65
62	Participant062	2	77	154	53.9	22.7	16	17	35.2	88	90	1	1	6	3	1	4	1	0	0	0	0	0	0	0	0	0	0	0	0	0	0	0	0	0	0	0	0	0	0	0	0	1	0	0	0	0	1	35
63	Participant063	2	77	154	53.9	22.7	21	15	28.2	88	90	1	1	8	3	1	4	1	0	0	0	0	0	0	0	0	0	0	0	0	0	0	0	0	0	0	0	0	0	0	0	0	0	0	0	0	0	0	80
64	Participant064	2	74	149	50.8	22.9	16	20	39.8	80	91	0.9	2	6	3	1	4	1	0	3	0	0	0	0	0	0	0	0	0	0	0	0	0	0	0	0	0	0	0	0	1	0	0	0	0	0	0	1	65
65	Participant065	2	70	152	68.2	29.5	22	28	41.5	106	99	1.1	2	6	3	6	2	1	0	1	0	0	0	0	1	1	0	0	0	0	0	0	0	0	0	0	2	1	1	0	1	0	0	0	0	0	0	3	75
66	Participant066	2	70	152	68.6	29.7	22	27	39.6	106	99	1.1	2	6	3	4	3	1	0	1	1	0	0	0	1	1	0	0	0	0	0	0	0	0	0	0	2	1	1	0	0	0	0	0	0	0	0	2	55
67	Participant067	2	75	149	53	23.9	19	19	34.7	86	93	0.9	1	6	3	1	4	1	0	2	0	0	0	0	1	0	1	0	0	0	0	0	0	0	0	0	2	1	0	1	1	1	0	0	0	0	0	4	50
68	Participant068	2	80	146	47.8	22.4	16	17	35.2	89	95	0.9	0	6	3	1	4	1	0	0	0	0	0	0	0	0	0	0	0	0	0	0	1	0	0	0	1	0	0	0	0	0	0	1	0	0	0	1	65
69	Participant069	2	65	158	53.8	21.6	19	18	33	81	93	0.9	3	6	1	2	3	1	0	4	1	0	0	0	0	0	0	0	0	0	0	0	0	0	0	0	0	0	0	0	0	0	0	0	0	0	0	0	35
70	Participant070	1	77	164	61.1	22.7	26	13	21.5	88	96	0.9	3	8	1	2	4	1	0	2	1	0	0	0	0	0	0	0	1	1	0	0	0	0	0	0	2	0	0	0	0	1	0	0	0	0	0	1	85
71	Participant071	2	78	145	49.8	23.7	17	17	34.1	81	93	0.9	1	6	3	1	4	0	1	3	1	0	0	0	0	0	1	0	0	0	0	0	0	0	0	0	1	0	0	1	1	0	0	0	0	0	0	2	35
72	Participant072	2	70	155	52.5	21.9	17	20	38	78	91	0.9	1	6	3	2	4	1	0	0	1	0	0	0	0	0	0	0	0	0	0	0	0	0	0	0	0	0	0	0	0	0	0	0	0	0	0	0	85
73	Participant073	2	84	146	61.4	28.8	20	25	40.6	81	88	0.9	0	8	3	1	4	0	2	1	0	0	0	0	0	0	0	0	0	0	0	0	0	0	0	0	0	1	0	1	0	0	0	0	0	0	0	2	65
74	Participant074	2	82	152	50.8	22	18	16	31.7	78	89	0.9	1	6	3	1	2	1	0	3	0	0	0	0	1	0	0	0	0	0	0	0	1	0	0	0	2	1	0	0	0	0	0	1	0	0	0	2	65
75	Participant075	2	82	152	50.8	22	17	17	33.9	78	89	0.9	1	6	3	1	1	1	0	2	0	0	0	0	1	0	1	0	0	0	0	0	0	0	0	0	2	1	0	1	0	0	0	0	0	0	0	2	35
76	Participant076	2	70	156	64.4	26.5	23	22	34	93	93	1	1	6	3	2	4	0	1	1	1	0	0	0	0	0	0	0	0	0	1	0	1	0	0	0	2	0	0	0	0	0	0	1	0	0	0	1	55
77	Participant077	2	70	156	63.8	26.2	23	22	34.8	93	93	1	1	6	3	2	4	0	1	0	0	0	0	0	0	0	0	0	0	0	0	0	0	0	0	0	0	0	0	0	0	0	0	0	0	0	0	0	50
78	Participant078	2	76	150	65.2	29	19	29	44.8	90	102	0.9	1	8	3	1	2	0	1	0	0	0	0	0	1	0	0	0	0	0	0	0	1	0	0	0	2	1	0	0	0	0	0	1	0	0	1	3	75
79	Participant079	2	76	150	66.7	29.6	20	29	43.7	90	102	0.9	1	6	3	1	4	1	0	1	0	0	0	0	1	0	0	0	0	0	0	0	0	0	0	0	1	1	0	0	0	0	0	0	0	0	0	1	55
80	Participant080	2	75	154	68.4	28.8	23	26	37.8	97	104	0.9	1	6	3	1	4	0	1	0	1	0	0	0	0	0	0	0	0	0	0	0	0	0	0	0	0	0	1	0	0	0	0	0	0	0	0	1	75
81	Participant081	2	75	154	68.4	28.8	23	27	39.1	97	104	0.9	1	6	3	1	4	0	1	4	0	0	0	0	0	0	0	0	0	0	0	0	0	0	0	0	0	0	0	0	0	0	0	0	0	0	0	0	60
82	Participant082	2	72	145.9	60.5	28.4	19	24	40.1	97	103	0.9	0	6	3	1	4	1	0	4	0	0	0	1	1	1	0	0	0	0	0	0	1	1	1	1	7	1	1	1	0	1	0	1	0	0	0	5	5
83	Participant083	2	78	147	67.9	31.4	20	30	44.8	98	103	1	1	6	3	1	4	1	0	2	1	0	0	0	1	0	0	0	0	0	0	0	1	0	0	0	2	1	0	0	0	0	0	1	0	0	0	2	65
84	Participant084	2	66	143.6	53.8	26.1	19	19	35.6	83	94	0.9	0	6	3	2	0	0	3	4	0	0	0	0	1	0	0	0	0	0	0	0	0	0	0	0	1	1	0	0	0	0	0	0	0	0	0	1	70
85	Participant085	2	77	144	48.8	23.5	47	17	34.9	82	92	0.9	1	6	3	1	4	1	0	2	0	0	0	0	0	0	0	0	0	0	0	0	0	0	0	0	0	0	0	0	0	0	0	1	0	0	0	1	90
86	Participant086	2	77	144	49	23.6	17	17	35.2	92	92	1	1	6	3	1	4	1	0	0	0	0	0	0	0	0	0	0	0	0	0	0	0	0	0	0	0	0	0	0	0	0	0	0	0	0	0	0	75
87	Participant087	2	76	149	64.1	28.9	18	30	47.3	107	109	1	3	7	3	1	1	1	0	1	1	0	0	0	0	0	0	0	0	0	0	0	0	1	0	0	1	0	0	0	0	0	1	0	0	0	0	1	65
88	Participant088	2	79	149	61	27.5	17	28	45.6	102	99	1	2	6	3	2	3	0	1	1	0	0	1	0	0	0	1	0	0	0	0	0	1	0	0	0	2	0	0	1	0	0	0	1	0	0	0	2	50
89	Participant089	2	72	157.2	54.7	22.1	20	17	30.8	85	89	1	1	6	3	1	4	1	0	0	0	0	0	1	0	0	0	0	0	0	0	0	0	0	0	0	1	1	1	0	0	0	0	0	0	0	0	2	55
90	Participant090	2	73	145	55.9	26.6	18	21	38.1	83	93	0.9	1	6	3	2	4	1	0	0	0	1	0	0	0	0	0	0	0	0	0	0	0	0	0	0	0	0	0	0	0	0	0	0	0	0	0	0	50
91	Participant091	2	87	149	47.5	21.4	21	28	41.6	94	99	0.9	3	6	3	1	3	1	0	1	0	0	0	0	0	1	0	0	0	0	0	0	0	0	0	0	1	1	1	0	0	0	1	0	0	0	0	3	100
92	Participant092	2	75	156.7	59	24	20	22	36.5	93	100	0.9	1	6	3	2	4	1	0	2	0	0	0	0	1	1	1	0	1	0	0	0	1	1	0	0	6	1	1	1	0	1	0	1	0	0	0	5	65
93	Participant093	2	67	150	47.9	21.3	18	14	28.2	88	77	1.1	1	6	1	2	3	1	0	0	1	0	0	0	0	0	1	0	0	0	0	0	0	0	0	0	1	0	0	1	0	0	0	0	0	0	0	1	65
94	Participant094	2	67	150	48	21.3	18	14	29.5	88	77	1.1	1	6	1	2	3	1	0	0	0	0	0	0	0	0	0	0	0	0	0	0	0	0	0	0	0	0	0	0	0	0	0	0	0	0	0	0	65
95	Participant095	2	76	156	58.7	24.1	22	18	30.9	88	97	0.9	1	8	3	1	4	1	0	1	1	0	0	0	0	0	0	0	0	0	0	0	1	1	0	1	3	0	0	0	0	0	0	0	0	0	0	0	85
96	Participant096	2	76	156	58.4	24	21	19	32.2	88	97	0.9	3	6	3	2	4	1	1	2	0	0	0	0	0	0	0	0	0	0	0	0	0	0	0	0	0	0	0	0	0	0	0	0	0	0	0	0	70
97	Participant097	2	74	153	77	32.9	22	35	46	110	102	1.1	1	6	3	1	4	1	0	4	0	0	0	0	0	0	0	0	0	0	0	0	0	0	0	0	0	0	0	0	0	0	0	0	0	0	0	0	40
98	Participant098	2	79	132.5	46.2	26.3	15	17	37.3	90	88	1	1	6	3	1	3	1	0	1	0	0	0	0	0	0	0	0	0	0	1	0	1	1	1	1	5	0	0	0	1	0	0	1	0	0	0	2	65
99	Participant099	2	79	132	85.9	49.3	14	19	41.5	90	88	1	1	6	3	1	4	1	0	0	0	0	0	0	0	0	0	0	0	0	0	0	0	0	0	0	0	0	0	0	0	0	0	0	0	0	0	0	100
100	Participant100	2	80	143	46.1	22.5	16	16	34.1	86	92	0.9	1	6	3	1	3	1	0	0	1	0	0	0	1	0	0	0	1	0	0	0	0	0	0	0	2	1	0	0	0	1	0	0	0	0	0	2	40
101	Participant101	2	84	143	48.1	23.5	16	17	35.8	82	88	0.9	1	6	3	1	4	0	1	1	0	0	0	0	0	0	0	0	0	0	0	0	0	0	0	0	0	0	0	0	0	0	0	0	1	0	0	1	30
102	Participant102	2	84	143	47.2	23.1	15	18	38.3	82	88	0.9	0	8	3	1	4	1	0	0	0	0	0	0	0	0	0	0	0	0	0	0	0	0	0	0	0	0	0	0	0	0	0	0	0	0	0	0	100
103	Participant103	2	81	146.5	45.5	21.2	17	13	28.9	69	86	0.8	1	6	1	1	3	1	0	0	0	0	0	0	0	0	0	0	0	0	0	0	0	0	0	0	0	0	0	0	0	0	0	0	1	0	0	1	50
104	Participant104	2	81	146.5	44.4	20.7	15	15	33.1	69	86	0.8	1	6	3	1	1	0	3	0	0	0	0	0	0	0	0	0	0	0	0	0	0	0	0	0	0	0	0	0	0	0	0	0	0	0	0	0	40
105	Participant105	2	84	149.8	58.5	26.1	19	22	37.7	97	99	1	1	6	3	1	2	1	0	0	0	0	0	0	1	0	0	0	0	0	0	0	1	1	0	0	3	1	0	0	0	0	0	1	0	0	0	2	50
106	Participant106	2	65	149	59.7	26.9	18	26	43.4	89	100	0.9	0	0	0	0	0	1	0	1	0	0	0	0	0	0	0	0	0	0	0	0	0	0	0	0	0	0	0	0	1	0	0	0	0	0	0	1	70
107	Participant107	1	80	159.3	53.8	21.2	22	13	21.2	84	89	0.9	0	0	0	0	2	1	0	1	0	1	1	0	0	0	0	0	0	0	0	0	0	1	1	0	2	0	0	1	0	0	0	0	0	0	0	1	70
108	Participant108	2	78	156	65.2	26.8	22	25	37.7	100	94	1.1	0	0	0	0	2	1	0	1	0	0	0	0	0	0	1	0	0	0	0	0	0	0	0	0	1	0	0	1	0	0	0	0	0	0	0	1	45
109	Participant109	2	75	152	59.8	25.9	20	22	37	90	94	1	0	0	0	0	2	1	0	1	0	0	0	0	1	0	1	0	0	0	0	0	0	0	0	0	2	1	0	1	0	0	0	0	0	0	0	2	100
110	Participant110	2	82	159.5	47.6	18.7	21	8	16.6	74	84	0.9	0	0	0	0	3	1	0	2	0	0	0	0	0	0	0	0	1	0	0	0	0	0	0	0	1	0	0	0	0	1	0	0	0	0	0	1	85
111	Participant111	2	74	143.5	46.7	22.7	16	16	33.7	83	86	1	0	0	0	0	2	1	0	2	0	0	0	0	0	0	0	0	0	0	0	0	0	0	0	0	0	0	0	0	0	0	0	0	0	0	0	0	95
112	Participant112	2	74	143	45.8	22.4	16	16	34.4	83	86	1	1	6	3	1	4	0	1	1	0	0	0	0	0	0	0	0	0	0	0	0	0	0	0	0	0	0	0	0	0	0	0	0	0	0	0	0	50
113	Participant113	1	68	177	67.9	21.7	30	15	21.5	88	94	0.9	0	0	0	0	2	1	0	2	0	0	0	0	1	1	0	0	0	0	0	0	0	0	0	0	2	1	1	0	0	0	0	0	0	0	0	2	65
114	Participant114	2	69	152	54.8	23.7	22	15	26.6	94	88	1.1	0	0	0	0	2	1	0	2	0	0	0	0	0	1	0	0	0	0	0	0	0	1	0	0	2	0	1	0	0	0	0	0	0	0	0	1	45
115	Participant115	2	74	153	47	20.1	17	14	30.1	78	88	0.9	0	0	0	0	2	1	0	2	0	0	0	0	0	0	0	0	0	0	0	0	0	0	0	0	0	0	0	0	0	0	0	0	0	0	0	0	25
116	Participant116	2	74	153	47.7	20.4	18	14	30	78	80	1	1	6	3	1	4	1	0	2	0	0	0	0	0	0	0	0	0	0	0	0	0	0	0	0	0	0	0	0	0	0	0	0	0	0	0	0	80
117	Participant117	2	73	158	71	28.4	23	29	40.9	101	100	1	0	0	0	0	2	1	0	2	1	0	0	0	1	0	0	0	0	0	0	0	1	0	0	0	2	1	0	0	0	0	0	1	0	0	0	2	60
118	Participant118	2	74	158	70.5	28.2	18	25	42.3	101	100	1	1	6	3	1	4	1	0	0	0	0	0	0	0	0	0	0	0	0	0	0	0	0	0	0	0	0	0	0	0	0	0	0	0	0	0	0	90
119	Participant119	2	84	149.5	60.4	27	19	25	41.6	95	95	1	0	0	0	0	2	1	0	2	0	0	0	0	0	0	0	0	0	0	0	0	0	0	0	0	0	0	0	0	0	0	0	0	0	0	0	0	70
120	Participant120	2	75	152	59.6	25.8	22	18	30.4	89	93	1	0	0	0	0	2	1	0	2	0	0	0	0	0	0	0	0	0	0	0	0	0	1	0	0	1	1	0	0	0	0	0	1	0	0	1	3	10
121	Participant121	2	76	153	52.2	22.3	19	17	31.8	90	93	1	0	0	0	0	3	1	0	2	0	0	0	0	0	0	0	0	0	0	0	0	0	0	0	0	0	0	0	0	0	0	0	0	0	0	0	0	75
122	Participant122	2	84	154	62	26.1	20	24	39.2	99	91	1.1	0	0	0	0	2	1	0	2	0	0	0	0	0	0	0	0	0	0	0	0	0	0	0	0	0	0	0	0	0	1	0	0	0	0	0	1	100
123	Participant123	2	73	151	50.7	22.2	18	17	33.8	84	92	0.9	0	0	0	0	2	1	0	2	0	0	0	0	0	0	0	0	0	0	0	0	0	0	0	0	0	1	1	0	0	0	0	0	0	0	1	3	65
124	Participant124	2	75	145	43.9	20.9	15	15	34	80	90	0.9	1	6	3	1	4	1	0	0	0	0	0	0	0	0	0	0	0	0	0	0	0	0	0	0	0	0	0	0	0	0	0	0	0	0	0	0	75
125	Participant125	2	77	158	53.6	21.5	20	16	29.9	91	94	1	1	6	1	2	4	1	0	3	1	0	0	0	0	0	0	1	0	0	0	0	0	0	0	0	1	0	0	0	0	0	0	0	0	0	0	0	80
126	Participant126	2	78	158	53.6	21.5	23	27	38.3	90	96	0.9	2	6	3	1	4	1	0	3	0	0	0	0	0	0	0	0	0	0	0	0	0	0	0	0	0	0	0	0	0	0	0	0	0	0	0	0	35
127	Participant127	2	82	157	64.9	26.3	23	22	33.7	100	94	1.1	2	8	3	1	4	1	0	1	1	0	0	0	0	0	0	0	0	0	0	0	1	0	0	0	1	0	0	0	0	0	0	1	0	0	1	2	95
128	Participant128	2	79	154	56.9	24	21	18	32.1	81	96	0.8	1	6	1	1	3	1	0	1	0	0	0	0	1	1	0	0	0	0	0	0	0	0	0	0	2	1	1	0	1	1	0	0	0	0	0	4	75
129	Participant129	2	79	154	57.2	24.1	20	20	34.3	81	96	0.8	1	6	1	1	4	1	0	0	0	0	0	0	0	0	0	0	0	0	0	0	0	0	0	0	0	0	0	0	0	0	0	0	0	0	0	0	30
130	Participant130	2	71	152	55.3	23.9	19	20	36.5	78	97	0.8	2	6	3	1	4	1	0	0	0	0	0	0	0	0	0	0	0	0	0	0	0	0	0	0	0	0	0	0	0	0	0	0	0	0	0	0	60
131	Participant131	2	75	144.8	59	28.1	19	21	37.4	87	92	0.9	2	6	1	2	4	1	0	0	1	0	0	0	0	0	0	0	0	0	0	0	0	0	1	0	1	1	0	0	0	0	0	0	0	0	0	1	85
132	Participant132	2	75	144.8	59.1	28.2	19	23	39.4	87	92	0.9	2	6	1	1	4	1	0	2	0	0	0	0	0	0	0	0	0	0	0	0	0	0	0	0	0	0	0	0	0	0	0	0	0	0	0	0	70
133	Participant133	2	67	155	50.1	20.9	18	16	31.3	73	90	0.8	3	6	3	2	3	1	0	1	1	0	0	0	1	1	0	0	0	0	0	0	0	0	0	0	2	1	1	0	0	0	0	0	0	0	0	2	100
134	Participant134	2	82	149	45.7	20.6	17	14	30	75	89	0.8	1	6	1	4	4	1	0	0	1	0	0	0	0	0	0	0	0	0	0	0	0	0	0	0	0	1	0	0	0	0	0	0	0	0	0	1	100
135	Participant135	2	79	152	59.1	25.6	19	23	38.5	92	97	0.9	1	6	1	1	4	1	0	1	0	0	0	0	1	0	0	0	0	0	0	0	1	0	0	0	2	1	0	0	0	0	0	1	0	0	0	2	75
136	Participant136	2	79	152	48.5	21	19	24	40	97	97	1	1	6	1	1	3	1	0	2	0	0	0	0	1	0	0	0	0	0	0	0	0	0	0	0	1	1	0	0	0	0	0	0	0	0	0	1	70
137	Participant137	2	78	144	51.9	25	15	23	43.7	91	92	1	3	6	3	2	4	0	2	0	0	0	0	0	1	0	0	0	0	0	0	0	0	0	0	0	1	1	1	0	0	0	0	0	0	0	0	2	85
138	Participant138	2	75	152	68	29.4	21	29	42.2	101	100	1	2	6	3	1	4	1	0	0	1	0	0	0	1	0	0	0	1	0	0	0	0	0	0	0	2	1	1	0	1	1	0	0	0	0	0	4	55
139	Participant139	2	72	153	50	21.4	19	15	29.8	85	85	1	2	6	1	3	4	1	0	0	1	0	0	0	0	0	0	0	1	0	0	0	0	0	0	0	1	0	0	0	0	0	1	0	0	0	0	1	65
140	Participant140	2	72	154	48	20.2	18	16	32	85	85	1	2	6	1	2	2	1	0	1	1	0	0	0	0	0	0	0	1	0	0	1	0	0	0	1	3	0	0	0	0	1	0	0	0	0	0	1	85
141	Participant141	2	68	148	48.4	22.1	16	18	36.8	79	86	0.9	3	6	3	2	3	1	0	0	1	0	0	0	1	0	1	0	0	0	0	0	0	0	0	0	2	1	0	1	0	0	0	0	0	0	0	2	95
142	Participant142	2	74	159	61.2	24.2	23	19	31.4	91	95	1	3	6	1	2	4	1	0	0	1	0	0	0	1	0	0	0	0	0	0	0	0	0	0	0	1	1	0	0	0	0	0	0	0	0	0	1	90
143	Participant143	2	74	159	61.2	24.2	24	19	30.8	91	95	1	3	6	1	2	4	1	0	2	0	0	0	0	0	0	0	0	0	0	0	0	0	0	0	0	0	0	0	0	0	0	0	0	0	0	0	0	75
144	Participant144	2	88	143	43.3	21.2	16	14	31.1	81	90	0.9	1	6	1	2	2	1	0	3	1	0	0	0	1	0	0	0	0	0	0	0	0	0	0	0	1	1	0	0	0	0	0	0	0	0	0	1	40
145	Participant145	2	81	148.5	62.2	28.2	19	25	41	91	100	0.9	1	6	3	1	2	0	2	0	1	0	0	0	1	1	0	0	1	0	0	0	0	0	0	0	3	1	1	0	0	1	0	1	0	0	0	4	90
146	Participant146	2	81	148.5	63.6	28.8	20	26	41.6	91	100	0.9	1	6	3	1	4	0	2	0	0	0	0	0	0	0	0	0	0	0	0	0	0	0	0	0	0	0	0	0	0	0	0	0	0	0	0	0	70
147	Participant147	1	85	170	76	26.3	30	22	29.1	96	111	0.9	2	8	3	2	4	1	0	0	1	0	1	0	1	1	0	0	0	0	0	0	0	0	0	0	2	1	1	0	0	0	0	0	0	0	0	2	85
148	Participant148	2	79	150	52.4	23.3	16	21	40.8	80	94	0.9	2	6	3	2	4	1	0	0	0	0	0	0	0	0	0	0	0	0	0	0	0	0	0	0	0	1	0	1	0	0	0	0	0	0	0	2	0
149	Participant149	2	75	159	64.1	25.4	23	22	34.1	90	97	0.9	4	6	3	1	1	1	0	1	1	0	0	0	0	0	0	0	0	0	0	0	0	1	0	0	1	1	0	0	0	0	0	0	0	0	0	1	100
150	Participant150	2	75	160	63	24.6	23	22	34.4	90	97	0.9	4	6	3	1	3	0	3	0	1	0	1	0	1	0	0	0	0	0	0	0	0	1	0	0	2	1	0	0	0	0	0	0	0	0	0	1	85
151	Participant151	2	75	153	52.9	22.6	20	17	31.4	87	87	1	0	6	3	1	4	1	0	3	0	0	0	0	0	0	0	0	0	0	0	0	0	0	0	0	0	1	1	0	0	0	0	0	0	0	0	2	95
152	Participant152	2	77	149	51.9	23.4	16	21	39.7	92	96	1	1	6	3	1	4	1	0	1	0	0	0	0	0	0	0	0	0	0	0	0	0	0	0	0	0	1	0	0	0	0	0	0	0	0	0	1	100
153	Participant153	2	81	140	56.2	28.7	18	22	38.7	94	94	1	2	6	3	3	4	1	0	0	0	0	0	0	1	0	1	0	0	0	0	0	0	0	0	0	2	1	0	1	0	0	0	0	0	0	0	2	60
154	Participant154	2	76	151.5	60.9	26.5	10	25	40.9	87	88	1	2	6	1	1	4	1	0	1	1	0	0	0	1	0	0	0	0	0	0	0	0	0	0	0	1	1	0	0	0	0	0	0	0	0	0	1	70
155	Participant155	2	78	150	52.4	23.3	19	17	33.2	83	86	1	1	6	3	1	4	1	0	0	0	0	0	0	1	1	1	0	0	0	0	0	0	0	0	0	3	1	1	1	0	0	0	1	0	0	0	4	60
156	Participant156	2	79	150.5	52.5	23.2	18	19	36.6	83	86	1	1	6	3	1	4	1	0	3	0	0	0	0	0	0	0	0	0	0	0	0	0	0	0	0	0	0	0	0	0	0	0	0	0	0	0	0	70
157	Participant157	2	85	146.5	52	24.2	18	19	35.6	89	91	1	1	6	3	1	4	0	1	1	1	0	0	0	1	0	0	0	0	0	0	0	0	0	0	0	1	1	0	0	0	0	0	0	0	0	0	1	40
158	Participant158	2	72	152	52.4	22.7	20	15	28.8	81	88	0.9	1	6	3	2	4	0	1	1	1	0	0	0	1	0	0	0	0	0	0	0	1	0	1	0	3	1	0	0	0	0	0	1	0	0	0	2	50
159	Participant159	2	72	152	52.7	22.8	19	18	33.6	81	88	0.9	1	6	3	2	4	1	0	4	0	0	0	0	0	0	0	0	0	0	0	0	0	0	0	0	0	0	0	0	0	0	0	0	0	0	0	0	85
160	Participant160	2	75	150	62.4	27.7	21	23	36.9	92	100	0.9	2	6	3	1	4	0	1	3	1	0	0	0	1	0	0	0	0	0	0	0	0	0	0	0	1	1	0	0	0	0	0	0	0	0	0	1	50
161	Participant161	2	75	150	62.5	27.8	21	24	38.1	92	100	0.9	2	6	3	1	3	1	0	3	1	0	0	0	1	0	0	0	0	0	0	0	0	0	0	0	1	1	0	0	0	0	0	0	0	0	0	1	75
162	Participant162	2	81	155	60.5	25.2	18	26	42.1	97	97	1	1	6	1	1	4	0	2	3	1	0	0	0	0	0	0	0	0	0	1	0	0	0	0	0	1	0	0	0	0	0	0	0	0	0	0	0	90
163	Participant163	1	75	162.3	58.5	22.2	24	15	24.9	86	89	1	2	8	3	2	4	1	0	0	1	0	0	0	0	0	0	0	0	0	0	0	0	1	0	0	1	0	0	0	0	1	0	0	0	0	0	1	100
164	Participant164	2	83	146	55.4	26	16	24	43.7	93	99	0.9	0	8	4	1	4	0	2	3	0	0	0	0	1	0	0	0	0	0	0	0	1	0	1	0	3	1	0	0	0	0	0	1	0	0	0	2	30
165	Participant165	2	82	146.5	52	24.2	16	21	40.4	84	93	0.9	1	8	3	3	4	0	3	3	0	0	0	0	1	0	0	0	1	0	0	0	0	1	0	1	4	1	0	0	0	1	0	1	0	0	0	3	60
166	Participant166	2	75	156	65.2	26.8	22	27	35.9	97	101	1	2	8	3	1	4	1	0	1	0	0	0	0	0	0	0	0	1	0	0	0	0	0	0	0	1	0	0	0	0	1	0	0	0	0	0	1	40
167	Participant167	2	79	147.5	46.6	21.4	16	21	34.4	79	89	0.9	1	6	3	1	1	0	1	4	0	0	0	0	0	0	0	0	1	0	0	0	0	0	0	0	1	0	0	0	0	1	0	0	0	0	0	1	85
168	Participant168	2	80	147.5	46.6	21.4	17	17	34.7	79	89	0.9	1	6	3	1	2	0	1	3	0	0	0	0	0	0	0	0	0	0	0	0	0	0	0	0	0	0	0	0	0	0	0	0	0	0	0	0	60
169	Participant169	2	82	147.5	52.2	24	18	18	34.6	92	94	1	1	8	3	1	4	1	0	1	0	0	0	0	1	0	1	0	0	0	0	0	0	0	0	0	2	1	0	1	0	0	0	0	0	0	0	2	65
170	Participant170	2	82	147.5	53.5	24.6	20	16	30	92	94	1	1	6	3	1	4	1	0	4	0	0	0	0	0	0	0	0	0	0	0	0	0	0	0	0	0	0	0	0	0	0	0	0	0	0	0	0	65
171	Participant171	2	83	149	52.3	23.6	18	18	34.2	82	89	0.9	1	8	1	3	3	0	1	3	0	0	0	0	0	0	1	0	0	0	0	0	0	0	0	0	1	0	0	1	0	0	0	0	0	0	0	1	60
172	Participant172	2	77	155.8	53.1	21.9	20	16	29.5	84	93	0.9	2	6	3	1	4	0	2	1	1	0	1	0	1	0	1	0	0	0	0	0	1	0	0	0	3	1	0	1	0	0	0	1	0	0	0	3	95
173	Participant173	2	76	156	55.7	22.9	21	17	30.8	82	91	0.9	2	6	3	1	2	1	0	0	1	0	0	0	0	0	0	0	0	0	0	0	0	0	0	0	0	0	0	0	0	0	0	0	0	0	0	0	95
174	Participant174	2	76	156	56	23	20	18	32.1	82	91	0.9	2	6	3	1	2	1	0	0	0	0	0	0	0	0	0	0	0	0	0	0	0	0	0	0	0	0	0	0	0	0	0	0	0	0	0	0	25
175	Participant175	2	79	148.2	50.9	23.2	18	17	32.8	82	95	0.9	2	8	3	2	2	1	0	1	0	0	0	0	0	1	0	0	0	0	0	0	0	0	0	0	1	0	1	0	0	0	0	0	0	0	0	1	95
176	Participant176	2	81	156	64.4	26.5	22	23	35.7	96	101	1	0	6	1	2	2	1	0	2	1	0	0	0	1	0	0	0	0	0	0	0	1	0	1	0	3	1	0	0	0	0	0	1	0	0	0	2	75
177	Participant177	2	81	156	64.8	26.6	21	26	39.4	96	101	1	1	6	1	2	4	1	0	3	1	0	0	0	1	1	0	0	0	0	0	0	0	0	0	0	2	1	1	0	0	1	0	0	0	0	0	3	55
178	Participant178	1	79	161.3	64	24.6	23	22	33.7	87	96	0.9	0	8	1	2	0	1	0	3	0	0	0	0	1	0	0	0	1	0	0	0	0	0	0	0	2	1	0	0	0	1	0	0	0	0	0	2	40
179	Participant179	2	80	147.5	49.4	22.7	17	16	33	84	89	0.9	1	8	1	2	4	0	2	3	1	0	0	0	1	0	0	0	0	0	0	0	0	0	0	0	1	1	0	0	0	0	0	0	0	0	0	1	90
180	Participant180	2	80	147.9	49.5	22.6	18	15	30.7	84	89	0.9	1	6	1	2	4	1	0	0	1	0	0	0	1	0	0	0	0	0	0	0	0	0	0	0	1	1	0	0	0	0	0	0	0	0	0	1	100
181	Participant181	1	74	157	67.2	27.3	29	15	22.7	86	96	0.9	1	8	1	2	2	1	0	0	1	0	0	0	0	0	0	0	0	0	0	0	0	0	0	0	0	0	0	0	0	0	0	0	0	0	0	0	100
182	Participant182	2	67	149.5	56.1	25.1	19	21	38	78	93	0.8	2	6	1	2	3	1	0	0	1	0	0	0	1	0	0	0	0	0	0	0	0	0	0	0	1	1	0	0	0	0	0	0	0	0	0	1	85
183	Participant183	2	67	149.5	56	25.1	20	18	32.7	78	93	0.8	2	6	1	2	3	1	0	0	0	0	0	0	0	0	0	0	0	0	0	0	0	0	0	0	0	1	0	0	0	0	0	0	0	0	0	1	75
184	Participant184	2	75	153	66.8	28.5	21	28	42	101	104	1	0	8	3	1	4	1	0	1	0	0	0	1	1	1	0	0	1	0	0	0	0	0	0	0	4	1	1	0	0	1	0	0	0	0	0	3	40
185	Participant185	2	82	155	69.2	28.8	23	27	39	90	106	0.8	1	6	3	2	3	1	0	3	1	0	0	0	1	1	1	0	0	0	0	0	0	0	0	0	3	1	1	1	0	0	0	0	0	0	1	4	65
186	Participant186	2	82	155	69.2	28.8	20	24	38.8	92	92	1	1	6	3	2	4	1	0	4	0	0	0	0	0	0	0	0	0	0	0	0	0	0	1	0	1	1	1	1	0	0	0	0	0	0	0	3	50
187	Participant187	2	78	154	56.8	24	19	21	36.1	90	93	1	0	8	1	1	4	1	0	3	0	0	0	0	1	0	0	0	1	0	0	0	0	0	0	0	2	1	0	0	1	1	0	0	0	0	0	3	50
188	Participant188	2	82	147	53.5	24.8	19	18	33.1	93	93	1	1	8	3	1	1	1	0	1	1	0	0	0	0	1	0	0	0	0	0	0	0	0	0	0	1	0	1	0	0	0	0	0	0	0	0	1	85
189	Participant189	2	82	147	55	25.5	20	17	31.6	93	93	1	1	6	3	1	4	1	0	2	1	0	0	0	1	1	0	0	0	0	0	0	0	0	0	0	2	1	1	0	0	0	0	0	0	0	0	2	85
190	Participant190	1	83	160	58.1	22.7	21	19	32.5	80	93	0.9	4	8	3	2	4	1	0	3	0	0	1	0	0	0	0	0	0	0	0	0	0	0	0	0	0	0	0	0	0	0	0	0	0	0	0	0	80
191	Participant191	1	82	180	76	23.5	32	19	24.7	92	103	0.9	3	8	1	2	4	1	0	3	1	0	1	0	1	0	0	0	0	0	0	0	0	0	0	0	1	1	0	0	0	0	0	0	0	0	0	1	65
192	Participant192	1	78	158	60.8	24.4	23	18	30.1	86	92	0.9	1	4	3	2	4	1	0	1	1	1	0	0	0	0	1	0	0	0	0	0	0	0	0	0	1	0	0	1	0	0	0	0	0	0	0	1	70
193	Participant193	1	81	154.5	51.7	21.7	23	9	18.1	76	86	0.9	0	8	3	2	1	0	3	2	0	1	1	0	0	0	0	0	0	0	0	0	0	0	0	0	0	0	0	0	0	0	0	0	0	0	0	0	100
194	Participant194	1	78	159	68.7	27.2	24	25	35.7	98	98	1	3	8	1	2	0	1	0	1	0	0	1	0	1	0	0	0	0	0	0	0	0	1	0	0	2	1	0	0	0	0	0	0	0	0	0	1	85
195	Participant195	1	78	171	74.3	25.4	27	25	33.4	100	90	1.1	4	8	3	2	1	1	0	0	1	0	0	0	1	0	1	0	0	0	0	0	0	0	0	0	2	1	0	1	0	0	0	0	0	0	0	2	85
196	Participant196	2	70	154	63.2	26.6	19	28	43.8	97	100	1	5	6	3	2	1	0	1	3	0	0	0	0	0	0	0	0	0	0	0	0	1	0	0	0	1	0	0	0	0	0	0	1	0	0	0	1	45
197	Participant197	1	76	166	74.4	27	29	21	28.7	95	101	0.9	1	8	3	2	1	1	0	0	0	0	0	0	1	0	0	0	0	0	0	0	0	0	0	0	1	1	0	0	0	0	0	0	0	0	0	1	100
198	Participant198	1	72	160	61.5	24	26	14	22.9	89	90	1	1	8	1	2	1	0	2	1	1	0	0	0	1	0	1	0	0	0	0	0	0	0	0	0	2	1	0	1	0	0	0	0	0	0	0	2	85
199	Participant199	1	72	160	60	23.4	25	14	23.9	89	90	1	1	8	1	2	3	0	1	1	0	0	0	0	0	0	0	0	0	0	0	0	0	0	0	0	0	0	0	0	0	0	0	0	0	0	0	0	95
200	Participant200	1	82	168	70.2	24.9	30	17	24	93	94	1	1	1	1	2	4	1	0	0	1	0	1	0	0	0	0	0	0	0	0	0	0	0	0	0	0	0	0	0	0	0	0	0	0	0	0	0	100
201	Participant201	1	86	148	60.2	27.5	21	22	36.1	98	102	1	0	8	1	2	4	0	1	2	1	0	1	0	0	0	0	1	0	0	0	0	0	0	0	0	1	0	0	0	1	0	0	0	0	0	0	1	85
202	Participant202	1	77	154.4	61.6	25.8	22	21	33.5	93	94	1	0	1	1	2	2	0	2	1	0	0	1	0	1	0	0	0	0	0	0	0	0	0	0	0	1	1	0	0	0	0	0	0	0	0	0	1	95
203	Participant203	1	77	165.3	76.6	28	31	22	28.2	95	102	0.9	4	1	1	2	4	1	0	2	1	0	1	0	1	0	0	0	0	0	0	0	0	0	0	0	1	1	0	0	0	0	0	0	0	0	0	1	95
204	Participant204	1	80	176	72.4	23.4	31	16	21.9	86	101	0.9	2	8	1	1	1	0	2	2	0	0	1	0	1	0	0	0	0	0	0	0	0	0	0	0	1	1	0	0	0	0	0	0	0	0	0	1	90
205	Participant205	1	68	155	53.4	22.2	21	14	26.2	80	90	0.9	1	1	1	1	4	1	0	0	0	0	1	0	1	0	0	0	0	0	0	0	0	1	0	0	2	1	0	0	0	0	0	0	0	0	0	1	95
206	Participant206	1	82	164	60.2	22.4	24	16	26.7	88	93	0.9	1	1	1	2	4	1	0	0	1	0	1	0	1	0	0	0	0	0	0	0	0	0	0	0	1	1	0	0	1	0	0	0	0	0	0	2	85
207	Participant207	1	83	164.8	68.6	25.3	24	25	35.8	99	99	1	1	8	1	2	4	0	3	0	1	0	1	0	1	0	1	0	0	0	0	0	0	0	0	0	2	1	0	1	0	0	0	0	0	0	0	2	65
208	Participant208	1	72	157	63.2	25.6	21	25	39.4	90	96	0.9	1	8	1	2	1	1	0	0	0	0	0	0	0	0	0	0	0	0	0	0	0	0	0	0	0	0	0	0	0	0	0	0	0	0	0	0	55
209	Participant209	1	77	163	50.7	19.1	23	9	16.7	77	87	0.9	2	8	1	2	4	1	0	0	0	0	0	0	1	0	1	0	0	0	0	0	0	0	0	0	2	1	0	1	0	0	0	0	0	0	0	2	60
210	Participant210	1	74	159.5	52.8	20.8	25	7	13.3	77	87	0.9	1	1	1	2	4	0	1	0	0	0	0	0	0	0	0	0	1	0	0	0	0	0	0	0	1	0	0	0	0	1	0	0	0	0	0	1	95
211	Participant211	1	82	163	70.7	26.6	26	23	32.8	96	98	1	1	1	1	2	4	1	0	2	1	1	1	0	1	0	1	0	1	0	0	0	0	0	0	0	3	1	0	0	0	1	0	0	0	0	0	2	90
212	Participant212	1	82	155	60.9	25.3	22	21	34.2	92	95	1	1	8	1	1	4	1	0	1	0	0	1	0	1	0	0	0	0	0	0	0	0	0	0	0	1	1	0	0	1	0	0	0	0	0	1	3	60
213	Participant213	1	85	169	71.7	25.1	29	18	25	100	100	1	0	8	1	2	4	1	0	1	0	0	0	0	1	0	1	0	0	0	0	0	0	0	0	0	2	1	0	1	0	0	0	0	0	0	0	2	25
214	Participant214	1	78	160	61.2	23.9	24	17	27.5	88	96	0.9	1	1	1	2	4	1	0	0	0	0	1	0	1	0	0	0	0	0	0	0	0	0	0	0	1	1	0	0	0	0	0	0	0	0	0	1	95
215	Participant215	1	81	177	83.8	26.7	31	28	33.1	109	102	1.1	1	8	1	2	4	1	0	0	1	0	1	0	1	0	0	0	0	0	0	0	0	0	0	0	1	1	0	0	0	0	0	0	0	0	0	1	85
216	Participant216	1	71	159.7	68.8	27	29	17	24.5	97	100	1	1	8	1	2	3	1	0	1	0	0	1	0	1	0	0	0	0	0	0	0	0	0	0	0	1	1	1	0	0	0	0	0	0	0	0	2	100
217	Participant217	1	78	178	69.1	21.8	20	15	25	99	93	1.1	0	8	1	2	1	0	3	3	0	1	1	0	0	1	1	0	0	0	0	0	0	0	0	0	2	0	1	1	0	0	0	0	0	0	0	2	30
218	Participant218	2	71	157.5	62	25	21	29	42.1	92	92	1	1	6	3	2	3	1	0	3	0	0	0	0	0	0	0	0	0	0	0	0	0	0	1	0	1	1	1	1	0	0	0	0	0	0	0	3	85
219	Participant219	1	73	167	65.9	23.6	31	11	16.1	78	93	0.8	3	8	3	2	4	1	0	0	1	0	1	0	0	0	0	0	0	0	0	0	0	0	0	0	0	0	0	0	0	0	0	0	0	0	0	0	100
220	Participant220	1	65	176	80.8	26.1	38	15	18.7	88	98	0.9	4	8	3	2	4	1	0	0	1	0	1	0	1	0	1	0	0	0	0	0	0	0	0	0	2	1	0	1	0	0	0	0	0	0	0	2	90
221	Participant221	1	75	174	75.4	24.9	35	14	18	92	100	0.9	4	8	1	1	4	1	0	0	1	0	1	0	0	0	1	0	1	0	0	0	0	0	1	0	3	0	0	1	0	0	1	0	1	0	0	3	90
222	Participant222	2	71	153	81.2	34.7	24	37	45.5	103	110	0.9	1	6	3	1	3	1	0	2	1	0	0	0	1	0	0	0	0	0	0	0	0	0	0	0	1	1	0	0	0	0	0	0	0	0	0	1	90
223	Participant223	2	74	155	61.5	25.6	21	22	35.7	92	96	1	3	8	1	2	4	1	0	0	1	0	0	0	0	0	0	0	0	0	0	0	0	0	0	0	0	0	0	0	0	0	0	0	0	0	0	0	70
224	Participant224	2	69	159	68	26.9	24	24	34.7	88	100	0.9	2	8	1	2	3	1	0	1	1	0	0	0	1	1	0	0	0	0	0	0	0	0	0	0	2	1	1	0	0	0	0	0	0	0	0	2	70
225	Participant225	2	68	153	59	25.2	21	21	35.7	80	95	0.8	3	6	3	1	4	1	0	1	1	0	0	1	0	0	0	1	0	0	0	0	0	1	0	0	3	0	0	0	1	1	0	0	0	0	0	2	70
226	Participant226	2	69	156.8	52.8	21.5	20	16	29.5	79	91	0.9	2	6	1	2	3	1	0	0	1	0	1	0	0	0	0	0	0	0	0	0	0	0	0	0	0	0	1	0	0	0	1	0	0	0	0	2	95
227	Participant227	2	67	155.1	56.1	23.3	20	19	33.1	76	91	0.8	1	6	3	2	3	1	0	0	1	0	0	0	0	0	0	0	0	0	0	0	0	1	0	0	1	0	0	0	0	0	0	0	0	0	0	0	80
228	Participant228	2	67	152.7	62.8	26.9	22	22	34.5	90	86	1	2	6	3	2	4	1	0	2	1	0	0	0	1	0	1	0	1	0	0	0	0	0	0	0	3	1	0	1	0	1	0	0	0	0	0	3	55
229	Participant229	1	71	157	47.5	19.3	21	10	20.4	71	90	0.8	1	8	3	1	3	1	0	0	1	0	0	0	0	0	0	0	0	0	0	0	0	0	0	0	0	0	0	0	0	0	0	0	0	0	0	0	90
230	Participant230	1	68	164.3	66.6	24.7	29	15	22.5	82	94	0.9	4	8	1	2	3	1	0	0	1	0	1	0	0	0	0	0	0	0	0	0	0	0	0	0	0	0	0	0	0	0	0	0	0	0	0	0	100
231	Participant231	2	70	168	62.3	22.1	25	17	27.6	86	95	0.9	3	6	1	2	4	1	0	1	1	0	0	0	1	0	1	0	1	0	0	0	0	0	0	0	3	1	0	1	0	1	0	0	0	0	0	3	80
232	Participant232	2	76	149.8	78.9	35.2	24	35	44	110	106	1	3	8	3	4	2	1	0	0	1	0	0	0	0	0	0	0	0	0	0	0	0	0	0	0	0	0	0	0	0	0	0	0	0	0	0	0	75
233	Participant233	2	77	158.5	60.2	24	21	21	34.4	85	92	0.9	1	6	1	2	4	0	1	0	1	0	1	0	1	1	1	0	1	0	0	0	1	0	0	0	5	1	1	1	0	1	0	1	0	1	0	6	90
234	Participant234	2	68	163.2	69.8	26.2	25	24	33.6	88	95	0.9	3	8	3	2	3	1	0	2	1	0	0	0	1	0	0	0	1	0	0	0	0	0	0	0	2	1	0	0	0	1	0	0	0	0	0	2	85
235	Participant235	2	66	149	65.8	29.6	21	28	41.8	96	102	0.9	1	6	2	2	2	1	0	1	1	0	1	0	1	0	0	0	0	0	0	0	0	0	0	0	1	1	1	0	0	0	0	0	0	0	0	2	90
236	Participant236	2	67	157.2	49.6	20.1	22	13	19.3	74	87	0.9	1	8	1	2	2	1	0	0	0	0	1	0	0	0	0	0	1	0	0	0	0	0	0	0	1	0	0	0	0	1	0	0	0	0	0	1	55
237	Participant237	2	66	155	70.5	29.3	23	29	41.3	89	103	0.9	3	5	3	2	1	1	0	0	1	0	0	0	1	0	0	0	0	0	0	0	0	0	0	0	1	1	0	0	0	0	0	0	0	0	0	1	80
238	Participant238	1	70	165.5	74	27	29	22	29.4	89	98	0.9	4	8	3	2	2	1	0	0	1	0	1	0	0	0	0	0	0	0	0	0	0	0	0	0	0	0	1	0	0	0	0	0	0	0	0	1	100
239	Participant239	2	72	156.2	61.5	25.2	23	20	32.4	84	93	0.9	3	2	3	2	3	1	0	3	0	0	0	0	0	0	0	1	0	0	0	0	0	1	0	0	2	0	0	0	0	0	0	0	0	0	0	0	85
240	Participant240	2	73	149.1	44.9	20.2	19	10	22	69	82	0.8	2	8	1	2	3	1	0	0	0	0	0	0	1	0	1	0	0	0	0	0	1	0	0	0	3	1	0	1	0	0	0	1	0	0	0	3	85
241	Participant241	2	72	149.8	56.5	25.2	21	18	31.7	81	94	0.9	2	8	3	2	3	1	0	0	0	0	0	0	0	0	0	0	0	0	0	0	1	1	0	1	3	1	0	0	0	0	0	1	0	0	0	2	80
242	Participant242	2	66	148.5	50.8	23	20	15	28.5	81	86	0.9	2	6	3	2	4	0	1	0	1	0	0	0	0	0	0	0	0	0	0	0	0	0	0	0	0	0	0	0	0	0	0	0	0	0	0	0	100
243	Participant243	2	70	153.6	56.7	24	21	18	32.5	84	90	0.9	2	6	2	1	2	1	0	3	0	0	0	0	0	1	0	0	0	0	0	0	0	0	0	0	1	0	0	0	0	0	0	0	0	0	0	0	90
244	Participant244	2	71	141.9	56.3	28	20	20	35	90	93	1	2	8	3	2	1	0	1	0	0	0	0	0	0	0	0	0	0	0	0	0	0	0	0	0	0	1	0	0	0	0	0	0	0	0	0	1	80
245	Participant245	2	72	153.2	57.1	24.3	20	20	35.4	85	96	0.9	3	6	3	2	4	0	1	0	0	0	0	0	0	0	0	0	0	0	0	0	0	1	0	0	1	0	0	0	0	0	1	0	0	0	0	1	90
246	Participant246	2	70	156	51.8	21.3	19	16	31.6	77	95	0.8	3	6	3	1	4	1	0	0	1	0	0	0	0	1	1	1	0	0	0	0	0	0	0	0	3	0	1	1	1	0	0	0	0	0	0	3	80
247	Participant247	2	73	160.5	58.3	22.6	23	16	26.6	89	94	0.9	1	6	3	1	4	0	1	0	1	0	0	0	1	0	1	0	0	0	0	0	0	0	0	0	2	1	0	1	0	0	0	0	0	0	0	2	100
248	Participant248	2	65	158	62.7	25.1	23	20	31.7	78	96	0.8	2	8	3	1	4	1	0	1	1	0	0	0	0	0	0	0	0	0	0	0	0	0	0	0	0	0	0	0	0	0	0	0	0	0	0	0	100
249	Participant249	2	67	155.5	66.5	27.5	25	22	32.7	94	100	0.9	2	6	2	2	4	0	1	0	1	0	0	0	0	0	0	0	0	0	0	0	0	0	0	0	0	0	0	0	0	0	0	0	0	0	0	0	85
250	Participant250	2	65	156	57.8	23.8	21	19	33.3	87	91	1	2	6	3	2	4	0	1	0	0	0	0	0	0	0	0	0	0	0	0	0	0	0	0	0	0	0	0	0	0	0	0	0	0	0	0	0	70
251	Participant251	2	75	148	45.8	20.9	17	13	28.4	76	85	0.9	1	8	3	3	4	1	0	2	0	0	0	0	0	0	0	0	0	0	1	0	1	0	0	0	2	0	0	0	0	0	0	1	0	0	0	1	65
252	Participant252	2	73	144.5	54.6	26.1	19	17	32.9	78	88	0.9	1	8	3	2	2	1	0	0	1	0	1	0	1	0	0	0	0	0	0	0	0	0	0	0	1	1	1	0	0	0	0	0	0	0	0	2	85
253	Participant253	2	67	156	55.6	22.8	21	17	31.2	84	91	0.9	3	8	3	2	4	1	0	0	0	0	0	0	1	0	0	0	0	0	0	0	0	0	0	0	1	1	0	0	0	0	0	0	0	0	0	1	95
254	Participant254	2	65	151	57.5	25.2	21	19	32.3	80	93	0.9	4	6	3	3	2	1	0	0	1	0	0	0	0	0	0	0	0	0	0	0	0	0	0	0	0	0	0	0	0	0	0	0	0	0	0	0	90
255	Participant255	2	75	151.6	50.6	22	21	12	23.9	83	95	0.9	2	6	1	3	3	1	0	0	1	0	0	0	1	0	0	0	0	0	0	0	0	0	1	0	2	1	0	0	0	0	1	0	0	0	0	2	85
256	Participant256	1	75	155.5	64	26.5	25	19	28.9	83	95	0.9	4	8	3	2	2	1	0	0	0	0	0	0	1	0	0	0	0	0	0	0	0	0	0	0	1	1	0	0	0	0	0	0	0	0	0	1	100
257	Participant257	1	75	167.5	73	26	30	19	26.1	88	100	0.9	2	8	2	2	4	1	0	0	0	0	0	0	0	0	1	0	1	0	0	0	0	0	0	0	2	0	0	1	0	1	0	0	0	0	0	2	90
258	Participant258	2	65	153.5	45.2	19.2	20	9	20.3	84	91	0.9	3	6	3	2	4	1	0	0	1	0	0	0	0	0	0	0	0	0	0	0	0	0	0	0	0	0	0	0	0	0	0	0	0	0	0	0	100
259	Participant259	2	69	150.8	45.7	20.1	18	12	26.2	76	85	0.9	1	6	2	1	2	1	0	0	0	0	0	0	0	0	0	0	0	0	0	0	0	0	0	0	0	0	0	0	0	0	0	0	0	0	0	0	90
260	Participant260	2	70	152.7	63.6	27.3	19	28	43.6	91	97	0.9	1	6	1	7	4	1	0	1	1	0	1	0	1	0	0	0	0	0	0	0	0	0	0	0	1	1	0	1	0	0	0	0	0	0	0	2	90
261	Participant261	1	72	165.6	67	24.4	26	19	28.8	87	92	0.9	3	8	1	3	4	1	0	0	0	0	0	0	0	0	0	1	1	0	0	1	0	1	0	0	4	0	0	0	0	1	1	0	0	0	0	2	90
262	Participant262	2	69	152.6	63.7	27.4	21	24	37.9	92	100	0.9	2	6	3	1	4	1	0	0	1	0	0	0	1	1	1	0	0	0	0	0	0	0	0	0	3	1	1	1	0	0	0	0	0	0	0	3	70
263	Participant263	1	71	172	65.8	22.2	26	18	27.5	90	97	0.9	3	8	3	2	4	1	0	0	1	0	1	0	0	0	0	0	0	0	0	0	0	0	0	0	0	0	0	1	0	0	0	0	0	0	0	1	100
264	Participant264	1	77	153.8	55.4	23.4	21	16	28.1	88	93	0.9	3	8	2	2	4	1	0	0	0	0	0	0	1	0	1	0	0	0	0	0	0	0	0	0	2	1	0	1	0	0	0	0	0	0	0	2	80
265	Participant265	1	77	160	63.4	24.8	25	18	27.9	88	93	0.9	3	8	3	2	1	1	0	1	1	0	0	0	1	0	0	0	0	0	0	0	0	0	0	0	1	1	0	0	0	0	0	0	0	0	0	1	85
266	Participant266	2	66	155.3	51	21.1	19	15	28.8	81	91	0.9	3	6	3	3	4	1	0	1	1	0	0	0	0	0	0	0	0	0	0	0	0	0	0	0	0	0	0	0	0	0	0	0	0	0	0	0	90
267	Participant267	2	67	151.6	53.8	23.4	19	18	33.5	65	86	0.8	1	8	3	1	4	0	0	0	1	0	0	0	1	0	0	0	0	0	0	0	0	0	0	0	1	1	0	0	0	0	0	0	0	0	0	1	75
268	Participant268	2	65	158	47.1	18.9	20	9	19.3	76	92	0.8	3	6	1	2	2	1	0	0	1	0	0	1	1	0	0	0	1	0	0	0	1	0	1	0	5	1	0	0	0	1	0	1	0	0	0	3	45
269	Participant269	2	69	149.3	59	26.5	20	23	38.5	89	91	1	3	6	3	2	4	1	0	1	1	0	0	0	1	1	0	0	0	0	0	0	0	0	0	0	2	1	1	0	0	0	0	0	0	0	0	2	80
270	Participant270	1	76	166.8	78.4	28.2	30	25	32.1	101	101	1	3	8	3	2	4	1	0	0	1	0	1	0	1	0	0	0	0	0	0	0	0	0	0	0	1	1	0	0	0	0	0	0	0	0	0	1	100
271	Participant271	1	82	173	61.5	20.5	28	10	15.4	86	95	0.9	3	8	3	2	3	1	0	0	1	0	0	0	1	1	0	1	0	0	0	0	0	0	0	0	3	0	0	0	0	0	0	0	0	0	0	0	95
272	Participant272	2	75	155	65.2	27.1	24	21	32.2	86	97	0.9	2	6	3	2	4	0	1	1	1	0	0	0	0	0	0	0	0	0	0	1	1	0	1	0	3	0	1	0	0	0	0	1	0	0	0	2	80
273	Participant273	1	72	156.5	54.2	22.1	25	17	17.3	84	92	0.9	2	5	3	2	4	1	0	0	0	0	1	0	0	0	0	0	1	0	0	0	0	0	0	0	1	0	0	0	0	1	0	0	0	0	0	1	95
274	Participant274	2	77	145.8	59.2	27.8	19	23	39.5	83	97	0.9	3	6	3	2	2	0	2	0	1	0	0	0	1	1	0	0	0	0	0	0	0	1	1	0	4	1	1	0	0	0	0	0	0	0	0	2	90
275	Participant275	2	77	150.5	51.5	22.7	19	15	29.9	82	91	0.9	2	6	1	2	4	1	0	2	0	0	0	0	0	0	0	0	1	0	0	0	0	0	0	0	1	0	0	0	0	1	0	0	0	0	0	1	90
276	Participant276	2	74	156.6	80.7	32.9	24	36	44.7	112	119	0.9	3	6	3	1	4	1	1	1	0	0	0	0	0	0	0	0	0	0	0	0	0	0	0	0	0	1	0	0	0	0	0	0	0	0	0	1	70
277	Participant277	2	65	150	83	36.9	25	38	45.9	107	109	1	2	6	3	3	2	1	0	0	0	0	0	0	1	1	0	0	1	0	0	0	0	0	0	0	3	1	1	0	0	1	0	0	0	0	0	3	65
278	Participant278	2	67	143	73.2	35.8	21	35	47.7	103	110	0.9	1	6	1	2	4	0	3	2	1	0	0	0	1	0	0	0	0	0	0	0	0	0	0	0	1	1	0	0	0	0	0	0	0	0	0	1	85
279	Participant279	2	65	156.5	49	20	21	10	20.2	73	89	0.8	2	6	3	2	4	1	0	0	1	0	0	0	0	0	0	0	0	0	0	0	0	0	0	0	0	0	0	0	0	0	0	0	0	0	0	0	100
280	Participant280	1	81	165.3	57	20.9	27	9	15.1	80	90	0.9	4	8	3	2	4	1	0	0	0	0	0	0	0	0	0	0	0	0	0	0	0	0	0	0	0	0	0	0	0	0	0	0	0	0	0	0	90
281	Participant281	2	78	149.2	37.1	16.7	15	8	20.2	66	81	0.8	4	7	3	2	2	0	1	1	0	0	0	0	0	0	0	0	0	0	0	0	1	0	0	0	1	0	0	0	0	0	0	1	0	0	0	1	95
282	Participant282	2	69	152.1	51.3	22.2	19	16	30.6	80	89	0.9	3	8	1	1	3	1	0	4	0	0	0	0	1	1	0	0	0	0	0	0	1	0	0	0	3	1	1	0	0	0	0	1	0	0	0	3	70
283	Participant283	2	65	157.5	65	26.2	24	21	32.1	93	93	1	2	6	1	2	4	1	0	0	1	0	0	0	1	0	0	0	0	0	0	0	0	0	0	0	1	1	0	0	0	0	0	0	0	0	0	1	75
284	Participant284	2	69	161	59.6	23	22	19	31.2	84	92	0.9	3	6	3	2	4	1	0	4	1	0	0	0	1	1	0	0	0	0	0	0	0	0	0	0	2	1	1	0	0	0	0	0	0	0	0	2	80
285	Participant285	2	69	161	71	27.4	26	24	33.1	87	101	0.9	1	6	1	2	4	1	0	0	0	0	0	0	1	0	0	0	0	0	0	0	0	0	0	0	1	1	0	0	0	0	0	0	0	0	0	1	95
286	Participant286	2	72	152	52.1	22.6	19	16	31.3	87	89	1	3	8	3	1	4	1	0	0	1	0	0	0	1	1	1	0	0	0	0	0	1	0	1	0	5	1	1	1	0	0	0	1	0	0	0	4	65
287	Participant287	2	75	149.5	55.9	25	19	20	36.4	84	92	0.9	3	6	3	1	4	0	0	0	1	0	0	0	1	0	1	0	0	0	0	0	0	0	0	0	2	1	0	1	1	0	0	0	0	0	0	3	75
288	Participant288	2	75	148.5	55.2	25	19	19	34.8	84	97	0.9	2	6	3	1	4	0	0	1	1	0	0	0	0	1	0	0	0	0	0	0	0	0	0	0	1	0	1	0	0	0	0	0	0	0	0	1	95
289	Participant289	2	75	160.2	65.5	25.5	18	18	27.7	88	97	0.9	3	6	3	2	4	0	0	0	1	0	0	1	1	0	0	0	0	0	0	0	1	0	0	0	3	1	0	0	1	1	0	1	0	0	0	4	95
290	Participant290	2	65	150	56.1	24.9	18	22	39.5	87	95	0.9	0	0	0	0	4	1	0	0	0	0	1	0	1	0	1	0	0	0	0	0	0	0	0	0	2	1	0	1	0	0	0	0	0	0	0	2	65
291	Participant291	2	67	150.8	49.4	21.7	22	20	32.9	88	95	0.9	2	8	3	2	2	1	0	0	0	0	0	0	1	0	0	0	0	0	0	0	0	0	1	0	2	1	0	0	0	0	0	0	0	0	0	1	95
292	Participant292	2	67	150.8	49.4	21.7	19	15	29.4	77	87	0.9	1	8	3	2	3	1	0	1	1	0	0	0	0	1	0	0	0	0	0	0	0	0	0	0	1	0	1	0	0	0	0	0	0	0	0	1	100
293	Participant293	2	66	149	75.2	33.9	21	37	49.2	95	103	0.9	1	6	3	2	3	0	1	3	1	0	0	0	1	0	0	0	1	0	0	0	1	0	1	0	4	1	0	0	0	0	0	1	0	0	0	2	85
294	Participant294	2	70	152.4	49.3	21.2	18	16	32.1	75	91	0.8	1	8	2	2	4	1	0	1	1	0	0	0	1	0	0	0	0	0	0	0	0	0	0	0	1	1	0	0	0	0	0	0	0	0	0	1	80
295	Participant295	2	71	157.3	67.4	27.2	23	26	37.8	95	100	1	2	6	3	2	4	0	1	2	1	0	0	0	1	1	0	0	0	0	0	0	0	0	0	0	2	1	1	0	0	0	0	0	0	0	0	2	80
296	Participant296	2	72	153	60.5	25.8	21	22	35.6	95	100	1	3	6	2	2	4	0	1	1	1	0	0	0	1	1	0	0	0	0	0	0	0	0	0	0	2	1	1	0	0	0	0	0	0	0	0	2	80
297	Participant297	2	77	153.4	61.9	26.3	22	22	35	99	100	1	1	8	1	1	4	0	1	0	1	0	0	0	1	0	0	0	0	0	0	0	0	0	0	0	1	1	0	0	0	0	0	0	0	0	0	1	95
298	Participant298	2	65	164	65.5	24.4	24	22	33.2	86	98	0.9	2	6	3	2	2	0	1	0	1	0	1	1	0	0	0	0	0	0	0	0	0	0	0	0	1	1	1	1	0	1	0	0	0	0	0	4	100
299	Participant299	1	72	174.5	85.8	28.2	33	27	31.4	107	100	1.1	3	8	1	2	3	0	1	1	0	0	1	0	0	0	0	0	0	0	0	0	0	0	0	0	0	0	0	0	0	0	1	0	0	0	0	1	85
300	Participant300	1	72	168.5	72.4	25.5	30	18	25.3	96	95	1	3	8	3	2	2	1	0	0	1	0	1	0	1	1	0	0	0	0	0	0	0	0	0	0	2	1	1	0	0	0	0	0	0	0	0	2	80
301	Participant301	2	71	153.7	68.3	28.9	20	31	45	94	104	0.9	3	8	1	2	2	1	0	1	1	0	0	0	0	1	0	0	0	0	0	0	0	0	1	0	2	0	1	0	0	0	0	0	0	0	0	1	85
302	Participant302	2	75	150.9	56.6	24.9	19	21	37.1	89	89	1	3	6	3	3	2	1	0	0	1	0	0	0	0	0	0	0	0	0	0	0	0	0	0	0	0	0	0	0	0	0	0	0	0	0	0	0	90
303	Participant303	2	72	161.5	52.9	20.3	20	16	30.9	79	89	0.9	2	6	3	1	4	1	0	1	1	0	0	0	0	0	0	0	0	0	0	0	1	0	0	0	1	0	1	0	0	0	0	1	0	0	0	2	75
304	Participant304	2	73	150.8	55.7	24.5	22	16	28.3	86	91	0.9	3	6	3	1	4	0	0	0	0	0	0	0	1	0	1	0	1	0	0	0	0	0	0	0	3	1	0	1	0	1	0	0	0	0	0	3	100
305	Participant305	2	72	159.4	66.7	26.3	25	21	31.5	87	98	0.9	1	6	1	1	4	1	0	0	1	0	0	0	0	0	0	0	0	0	0	0	0	0	0	0	0	0	0	0	0	0	0	0	0	0	0	0	80
306	Participant306	2	72	158.7	57.9	23	21	18	31.5	78	94	0.8	3	8	1	1	3	1	0	0	1	0	0	1	1	1	0	0	0	0	0	0	0	1	1	0	5	1	1	0	0	1	0	0	0	0	0	3	65
307	Participant307	2	72	154.4	54	22.7	19	19	35.5	83	91	0.9	2	6	1	2	3	0	1	0	1	0	0	0	0	0	0	0	0	0	0	0	0	0	0	0	0	0	0	0	0	0	0	0	0	0	0	0	90
308	Participant308	1	65	164	61.2	22.8	28	11	17.3	74	92	0.8	3	3	3	2	4	1	0	1	1	0	1	0	0	1	0	0	0	0	0	0	0	0	0	0	1	0	1	0	0	0	0	0	0	0	0	1	85
309	Participant309	2	69	157	67	27.2	24	23	34.6	95	100	1	1	6	1	2	4	1	0	0	0	0	0	0	0	0	0	0	0	0	0	0	0	0	0	0	0	1	1	0	0	0	0	0	0	0	0	2	90
310	Participant310	2	75	149	62.1	28	20	26	41.3	92	104	0.9	2	8	3	1	2	1	0	0	0	0	0	0	1	0	0	0	0	0	0	0	1	0	0	0	2	1	0	0	0	0	0	1	0	0	0	2	70
311	Participant311	1	72	162	67.4	25.7	27	19	27.8	89	96	0.9	3	8	3	2	4	1	0	0	1	0	1	0	0	0	0	0	1	0	0	0	0	0	0	0	1	0	0	0	0	1	0	0	0	0	0	1	100
312	Participant312	2	65	152.8	58	24.8	19	22	37.7	83	93	0.9	2	6	3	2	1	1	0	4	1	0	0	0	0	0	0	0	0	0	0	0	1	0	0	0	1	0	0	0	0	0	1	1	0	0	0	2	65
313	Participant313	2	75	150.5	47.7	21.1	18	14	30.2	86	91	0.9	1	6	1	3	3	1	0	0	1	0	0	0	0	0	0	0	0	0	0	0	0	0	0	0	0	0	0	0	0	0	0	0	0	0	0	0	85
314	Participant314	2	70	150.8	64.4	28.3	24	21	31.9	91	98	0.9	1	6	3	1	2	1	0	1	1	0	0	0	1	1	0	0	0	0	0	0	0	0	0	0	2	1	1	0	0	0	0	0	0	0	0	2	85
315	Participant315	2	65	156	47.4	19.5	20	10	20.7	73	88	0.8	2	4	1	2	4	1	0	1	0	0	0	0	0	0	0	0	0	0	0	0	0	0	0	0	0	0	0	0	0	0	0	0	0	0	0	0	85
316	Participant316	2	85	153	48.6	20.8	21	11	21.7	81	91	0.9	1	8	2	3	4	1	0	0	0	0	0	0	0	0	0	0	0	0	0	0	0	0	0	0	0	1	0	0	0	0	0	0	0	0	0	1	100
317	Participant317	2	82	146.5	55.1	25.7	18	21	38.1	95	97	1	3	6	1	2	4	1	0	2	0	0	0	1	0	0	0	0	0	0	0	0	0	0	0	0	1	0	0	0	0	1	0	0	0	0	0	1	55
318	Participant318	2	78	155.4	66.9	27.7	24	23	34.5	86	99	0.9	2	6	3	2	4	0	1	1	1	0	0	0	1	0	0	0	0	0	0	0	0	0	0	0	1	1	0	0	0	0	0	0	0	0	0	1	85
319	Participant319	2	79	153.5	63.8	27.1	21	24	37.9	87	99	0.9	2	8	2	1	4	1	0	3	1	0	0	0	1	1	0	0	0	0	0	0	0	1	0	0	3	1	1	0	0	0	0	0	0	0	0	2	55
320	Participant320	2	71	153.5	56.3	23.9	20	19	32.9	78	93	0.8	2	6	3	2	4	1	0	2	1	0	0	0	0	0	0	0	0	0	0	0	0	0	0	0	0	0	0	0	0	0	0	0	0	0	0	0	65
321	Participant321	2	65	150	51.6	22.9	18	17	33.8	84	92	0.9	3	8	1	2	4	1	0	0	1	0	0	0	0	0	0	0	0	0	0	0	0	0	0	0	0	0	0	0	0	0	0	0	0	0	0	0	95
322	Participant322	1	66	167.8	78.8	28	35	17	21.6	98	101	1	1	8	1	2	4	1	0	0	1	0	1	0	0	0	0	0	0	0	0	0	0	0	0	0	0	0	0	0	0	0	0	0	0	0	0	0	100
323	Participant323	2	74	151.3	63.5	27.7	21	25	39.1	88	98	0.9	1	3	2	2	4	1	0	4	1	0	0	0	0	0	0	0	0	0	0	0	0	0	1	0	1	0	0	0	0	0	1	0	0	0	0	1	75
324	Participant324	2	76	152.2	56.1	24.2	20	20	35	89	96	0.9	2	8	1	1	4	1	0	3	0	0	0	0	1	0	0	0	0	0	0	1	0	0	0	0	2	1	0	0	0	0	0	0	0	0	0	1	50
325	Participant325	2	75	152.2	60.3	26	20	23	38.2	89	95	0.9	3	8	2	2	2	1	0	0	1	0	1	0	0	0	0	0	0	0	0	0	0	0	1	0	1	0	0	0	0	0	0	0	0	0	0	0	45
326	Participant326	1	71	175.6	80.1	26	36	16	19.6	94	101	0.9	2	8	1	2	4	1	0	0	1	0	0	0	1	0	0	0	1	0	0	0	0	0	0	0	2	1	0	0	0	1	0	0	0	0	0	2	70
327	Participant327	2	66	161.3	66.1	25.4	24	22	33.9	92	100	0.9	2	8	1	2	4	1	0	1	1	0	0	0	0	0	0	0	0	0	0	0	0	0	0	0	0	0	0	0	0	0	0	0	0	0	0	0	100
328	Participant328	2	78	147.9	57.3	26.2	20	21	36.3	84	93	0.9	1	6	1	1	4	0	1	0	1	0	0	0	0	0	0	0	1	0	0	0	0	0	0	0	1	0	0	0	0	1	0	0	0	0	0	1	75
329	Participant329	2	69	148.5	47.1	21.4	18	13	27	79	86	0.9	2	8	1	2	3	1	0	2	1	0	0	0	1	1	1	0	0	0	0	0	0	0	0	0	3	1	1	1	0	0	0	0	0	0	0	3	90
330	Participant330	2	70	148.6	58.1	26.3	20	22	36.9	80	97	0.8	1	6	2	1	4	1	0	3	1	0	0	0	0	0	0	0	0	0	0	0	0	1	0	0	1	0	0	0	0	0	0	0	0	0	0	0	80
331	Participant331	2	77	154	67.8	28.6	24	24	36	94	100	0.9	3	8	3	1	2	1	0	1	1	0	0	0	0	0	0	0	1	0	0	1	0	0	0	0	2	0	1	0	0	0	0	0	0	0	0	1	75
332	Participant332	2	75	143.5	63.8	31	18	29	46.1	90	102	0.9	1	6	2	2	3	1	0	0	1	0	1	0	1	0	0	0	1	1	0	0	0	0	0	0	3	1	0	0	1	1	0	0	0	0	0	3	85
333	Participant333	2	75	156.7	47	19.1	20	10	21.3	67	82	0.8	2	6	3	3	4	1	0	0	1	0	0	0	0	0	0	0	0	0	0	0	0	0	0	0	0	0	0	0	0	0	0	0	0	0	0	0	95
334	Participant334	2	76	146.5	61.3	28.6	20	24	38.7	90	99	0.9	1	8	1	1	3	1	0	0	0	0	0	0	0	0	0	0	0	0	0	0	0	0	0	0	0	0	0	0	0	0	0	0	0	0	0	0	75
335	Participant335	2	74	152.1	68.1	29.4	20	31	45.6	94	104	0.9	3	8	1	1	2	1	0	0	1	0	0	1	1	1	1	0	0	0	0	0	0	1	0	0	5	1	1	1	0	0	1	0	0	0	0	4	70
336	Participant336	2	66	158	51.7	20.7	20	14	27.5	84	84	1	2	6	2	2	4	1	0	0	0	0	1	0	1	0	0	0	0	0	0	0	0	0	1	0	2	1	0	0	0	0	1	0	0	0	0	2	65
337	Participant337	2	66	160.3	68	26.5	25	23	34.1	93	99	0.9	4	6	1	2	4	0	1	2	0	0	1	0	1	1	0	0	0	0	0	0	0	0	0	0	2	1	1	0	0	0	0	0	0	0	0	2	50
338	Participant338	2	65	158.6	54.5	21.7	20	17	31.6	84	92	0.9	2	6	3	2	4	1	0	1	1	0	1	0	0	0	1	0	0	0	0	0	0	0	0	0	1	0	0	1	0	0	1	0	0	0	0	2	90
339	Participant339	2	71	147.4	52.7	24.3	18	19	36.5	81	88	0.9	2	3	1	2	4	1	0	1	1	0	0	1	0	0	0	0	0	0	0	0	1	0	0	0	2	0	1	0	0	1	0	1	1	0	0	4	80
340	Participant340	2	75	159	63.2	25	24	19	30.6	93	94	1	4	6	3	2	4	0	1	1	1	0	0	0	0	1	1	0	0	0	0	0	0	0	0	0	2	0	1	1	0	0	0	0	0	0	0	2	60
341	Participant341	2	65	143	57.2	28	17	25	43	98	96	1	1	6	1	2	4	1	0	2	0	0	0	1	1	1	0	0	0	0	0	0	1	0	0	0	4	1	1	0	0	1	0	1	0	0	0	4	70
342	Participant342	2	76	142	51.9	25.7	17	19	36.5	95	88	1.1	3	6	3	1	4	1	0	1	1	0	0	0	0	0	0	0	0	0	0	0	1	0	0	0	1	0	0	0	0	0	1	1	0	0	0	2	75
343	Participant343	2	74	150.9	61.1	26.8	22	21	34.2	86	92	0.9	3	6	3	2	2	1	0	2	1	0	0	0	1	1	0	0	0	0	0	0	0	0	1	0	3	1	1	0	0	0	1	0	0	0	0	3	90
344	Participant344	2	72	156.4	63.5	26	25	19	29.2	84	96	0.9	1	6	1	2	2	1	0	0	0	0	0	0	1	1	0	0	0	0	0	0	0	0	0	0	2	1	1	0	0	0	0	0	0	0	0	2	50
345	Participant345	2	73	150.5	56.5	24.9	20	20	34.7	86	93	0.9	1	6	1	2	4	0	1	0	1	0	0	0	0	1	0	0	0	0	0	0	0	1	1	1	4	0	1	0	0	0	1	0	0	0	0	2	75
346	Participant346	2	67	158.2	63.3	25.3	23	21	33.4	91	95	1	3	6	1	2	2	1	0	3	1	0	0	0	0	0	0	0	0	0	0	0	0	1	0	0	1	0	0	0	0	0	0	0	0	0	0	0	70
347	Participant347	2	69	148.3	57.5	26.1	17	25	43.6	85	96	0.9	2	6	3	2	4	1	0	3	0	0	0	0	1	1	0	0	0	0	0	0	0	0	1	0	3	1	1	0	0	0	1	0	0	0	0	3	40
348	Participant348	2	75	156.6	64.2	26.2	21	26	39.9	83	90	0.9	2	8	3	1	3	1	0	1	0	0	0	0	0	0	0	0	0	0	0	0	0	0	0	0	0	0	0	0	0	0	0	0	0	0	0	0	80
349	Participant349	2	75	153.2	55.1	23.5	20	17	31.2	83	90	0.9	1	8	3	3	1	0	2	3	1	0	1	0	0	0	0	1	0	0	1	0	1	1	1	0	5	0	0	0	0	0	1	0	0	0	0	1	45
350	Participant350	1	69	164.5	76.5	28.3	31	22	28.2	94	100	0.9	2	8	1	1	4	1	0	0	0	0	0	0	0	0	0	0	1	0	0	0	0	0	0	0	1	0	0	0	0	1	0	0	0	0	0	1	100
351	Participant351	2	72	162.6	66.9	25.3	24	22	32.9	97	93	1	3	6	3	2	4	0	1	0	0	0	0	0	1	1	1	0	0	0	0	0	0	0	0	0	3	1	1	1	0	0	0	0	0	0	0	3	100
352	Participant352	2	72	154.3	61	25.6	20	23	38.3	104	94	1.1	1	6	1	1	4	1	0	0	1	0	0	0	1	1	0	0	1	0	0	0	0	0	0	0	3	1	1	0	0	1	0	0	0	0	0	3	95
353	Participant353	2	74	157.8	57.1	22.9	24	13	22.2	83	90	0.9	2	6	3	3	4	0	0	0	0	0	0	0	1	1	1	0	0	0	0	0	0	0	0	0	3	1	1	1	0	0	0	0	0	0	0	3	100
354	Participant354	2	66	158.4	65	25.9	25	20	31.1	95	100	0.9	1	6	1	1	4	1	0	0	0	0	0	0	0	0	1	0	0	0	0	0	0	0	0	0	1	0	0	1	0	0	0	0	0	0	1	2	55
355	Participant355	2	79	146	60.1	28.2	19	24	40.5	95	91	1	3	6	1	2	2	1	0	0	1	0	0	0	1	0	1	0	0	0	0	0	0	0	0	0	2	1	0	1	0	0	0	0	0	0	0	2	95
356	Participant356	2	77	148	49.4	22.6	18	15	30.7	90	89	1	3	6	1	2	2	0	2	3	1	0	0	0	0	0	0	0	0	0	0	0	1	0	0	0	1	0	0	0	0	0	0	1	0	0	0	1	100
357	Participant357	2	67	146.6	65.1	30.3	22	25	38.7	93	99	0.9	2	5	1	1	4	1	0	0	1	0	1	0	0	0	0	0	0	0	0	0	0	0	0	0	0	0	0	0	0	0	0	0	0	0	0	0	70
358	Participant358	2	65	157.5	62.5	25.2	22	22	34.7	83	95	0.9	3	6	1	2	4	1	0	0	1	0	0	0	0	0	0	0	0	0	0	0	0	0	0	0	0	0	0	0	0	0	0	0	0	0	0	0	100
359	Participant359	2	71	150.8	50.9	22.4	19	15	30.3	84	89	0.9	3	6	2	2	4	0	3	3	1	0	0	0	0	0	0	0	0	0	0	0	0	0	0	0	0	0	0	0	0	0	0	0	0	0	0	0	85
360	Participant360	2	65	157.4	75.1	30.3	26	28	37.5	105	107	1	2	6	1	2	2	1	0	0	1	0	0	0	1	0	0	0	0	0	0	0	0	0	0	0	1	1	0	0	0	0	0	0	0	0	0	1	80
361	Participant361	2	69	155.5	65.9	27.3	19	30	45.5	92	102	0.9	2	6	2	3	4	1	3	4	1	0	0	0	1	0	1	0	0	0	0	0	0	0	0	0	2	1	0	1	0	0	0	0	0	0	1	3	60
362	Participant362	2	66	157.9	66.9	26.8	22	26	38.5	90	101	0.9	1	5	3	2	3	1	0	0	0	0	0	0	0	0	0	0	0	0	0	0	0	0	0	0	0	0	0	0	0	0	0	0	0	0	0	0	85
363	Participant363	2	74	149	58.6	26.4	21	20	33.7	90	97	0.9	1	8	1	2	4	0	2	0	0	0	0	0	1	1	1	0	0	0	0	0	0	1	0	0	4	1	1	1	0	0	0	0	0	0	0	3	90
364	Participant364	2	69	155	73	30.4	20	36	49.2	98	110	0.9	3	7	3	2	4	1	0	0	1	1	1	0	1	0	0	0	0	0	0	0	0	0	0	0	1	1	0	0	0	1	0	0	0	0	1	3	80
365	Participant365	2	66	144.8	56.6	27	18	23	41.2	94	95	1	2	6	1	2	4	1	0	0	1	0	0	0	0	0	0	0	0	0	0	0	1	0	0	0	1	0	1	0	0	0	0	1	0	0	0	2	90
366	Participant366	2	69	160.7	62	24	24	18	28.6	90	95	0.9	3	6	3	2	2	1	0	0	1	0	0	0	1	1	1	0	0	0	0	0	0	0	0	0	3	1	1	1	0	0	0	0	0	0	0	3	100
367	Participant367	2	70	166.4	67.6	24.4	28	18	26.5	80	94	0.9	3	6	1	1	3	1	0	0	1	0	0	0	0	1	1	0	0	0	0	0	0	0	0	0	2	0	1	1	0	0	0	0	0	0	0	2	90
368	Participant368	1	73	173.5	60.2	20	27	11	18.1	80	90	0.9	3	6	3	2	4	1	0	0	1	0	1	0	1	0	0	0	0	0	0	0	0	0	0	0	1	1	0	0	0	0	0	0	0	0	0	1	100
369	Participant369	2	71	148.5	49.9	22.6	17	18	35.6	79	86	0.9	3	6	1	2	3	1	0	0	1	0	0	0	0	0	0	0	0	0	0	0	0	0	0	0	0	0	0	0	0	0	0	0	0	0	0	0	85
370	Participant370	2	74	160.7	77.9	30.2	26	30	38.6	98	107	0.9	4	8	3	1	4	1	0	0	0	0	0	0	0	0	0	0	0	0	0	0	0	0	0	0	0	0	0	0	0	0	0	0	0	0	0	0	80
371	Participant371	2	68	156.4	58.1	23.8	20	20	34.9	90	91	1	3	6	3	2	3	1	0	0	1	0	0	0	0	0	0	0	0	0	0	0	0	0	0	0	0	0	0	0	0	0	0	0	0	0	0	0	100
372	Participant372	2	79	159.4	61.5	24.2	22	21	33.4	91	92	1	4	5	3	3	3	0	1	1	1	0	0	0	0	0	1	0	0	0	0	0	0	0	0	0	1	0	0	0	0	0	0	0	0	0	0	0	95
373	Participant373	2	73	159.4	57.8	22.7	24	14	24.9	81	92	0.9	1	6	1	2	4	0	1	1	1	0	1	0	1	0	0	0	0	0	0	0	0	0	0	0	1	1	0	0	0	0	0	0	0	0	0	1	55
374	Participant374	2	68	158.7	62.1	24.7	21	23	36.3	83	95	0.9	3	6	3	2	2	1	0	0	1	0	0	0	0	0	0	0	0	0	0	0	0	0	0	0	0	0	0	0	0	0	0	0	0	0	0	0	85
375	Participant375	1	72	166.5	75	27.1	29	23	30.2	96	93	1	1	8	1	2	1	1	0	0	0	1	0	0	1	1	0	0	0	0	0	0	0	0	0	0	2	1	1	0	0	0	0	0	0	0	0	2	100
376	Participant376	1	74	160	68.8	26.9	24	24	35.2	98	90	1.1	3	5	1	2	3	1	0	1	1	0	0	0	1	1	0	0	0	0	0	0	0	0	1	0	3	1	1	0	1	0	0	0	0	0	0	3	85
377	Participant377	2	76	152.7	48.7	20.9	19	12	25.5	67	87	0.8	1	5	1	2	4	1	0	0	1	0	0	0	1	0	0	0	0	0	0	0	1	0	0	0	2	1	0	0	0	0	0	1	0	0	0	2	100
378	Participant378	2	77	145.5	64.4	30.4	19	28	43.2	94	104	0.9	2	5	1	3	3	0	1	2	0	0	0	0	1	0	0	0	0	0	0	0	0	0	1	0	2	1	0	0	0	0	1	0	0	0	0	2	75
379	Participant379	2	73	149	52.2	23.5	19	17	32.4	77	95	0.8	2	6	2	1	3	1	0	2	0	0	0	0	0	0	0	0	0	0	0	0	0	0	0	0	0	0	0	0	0	0	0	0	0	0	0	0	55
380	Participant380	1	72	159	57.8	22.9	25	12	21.2	83	97	0.9	4	8	3	2	3	1	0	0	1	0	0	0	0	0	1	0	0	0	0	0	0	0	0	0	1	0	0	1	0	0	0	0	0	0	0	1	100
381	Participant381	2	72	158.4	66.1	26.3	22	25	38	93	94	1	1	6	1	1	4	0	3	0	1	0	0	0	0	0	0	0	0	0	0	0	0	0	0	0	0	0	0	0	0	0	0	0	0	0	0	0	80
382	Participant382	2	76	156	69.5	28.6	25	24	34.4	89	102	0.9	1	7	3	2	4	1	0	0	1	0	0	0	0	1	0	0	0	0	0	0	0	0	1	0	2	1	1	0	0	0	0	0	0	0	0	2	95
383	Participant383	2	75	151.6	48.8	21.2	21	10	21	66	88	0.8	2	6	1	3	4	1	0	0	1	0	1	0	0	0	0	0	0	0	0	0	1	0	1	0	2	0	0	0	0	0	0	1	0	0	0	1	100
384	Participant384	2	73	156.2	64.1	26.3	22	23	36.3	91	100	0.9	3	6	3	2	1	1	0	0	1	0	0	0	0	1	0	0	0	0	0	0	0	0	0	0	1	0	1	0	0	0	0	0	0	0	1	2	95
385	Participant385	1	81	169.5	64.9	22.6	28	13	20.6	91	94	1	2	8	3	3	3	1	0	0	1	0	1	0	0	0	1	0	0	0	0	0	0	0	0	0	1	0	0	1	0	0	0	0	0	1	0	2	100
386	Participant386	2	71	154	62.9	26.5	23	20	32	91	94	1	1	8	3	1	4	1	0	0	1	0	0	0	1	1	0	0	0	1	0	0	0	0	0	0	3	1	1	0	0	0	0	0	0	0	0	2	20
387	Participant387	2	71	158.8	68.8	27.3	24	24	34.6	97	95	1	1	6	3	1	4	1	0	1	1	0	0	0	0	0	0	0	0	0	0	0	0	0	1	0	1	0	0	0	0	0	0	0	0	0	1	1	70
388	Participant388	2	67	152	50.4	21.8	20	13	26.3	80	87	0.9	1	6	3	2	4	1	0	0	0	0	0	0	0	0	0	0	0	0	0	0	0	0	0	1	1	0	0	0	0	0	1	0	0	0	0	1	100
389	Participant389	2	76	147	46.5	21.5	17	15	32.3	77	86	0.9	3	3	3	1	3	1	0	0	1	0	0	0	1	0	1	0	0	0	0	0	0	0	0	0	2	0	0	1	0	0	0	0	0	0	0	1	95
390	Participant390	2	76	141.8	53.5	26.6	18	20	36.6	93	96	1	1	6	1	1	2	1	0	3	0	0	0	0	1	1	1	0	0	0	0	0	0	1	0	0	4	1	1	1	1	0	1	0	0	0	1	6	50
391	Participant391	2	68	159.2	58.4	23	23	16	26.6	78	94	0.8	3	2	1	5	4	0	1	1	1	0	1	0	0	1	0	0	0	0	0	0	0	0	0	0	1	0	0	0	0	0	0	0	0	0	0	0	95
392	Participant392	2	65	152.3	60	25.9	22	20	32.7	93	95	1	3	8	3	2	2	1	0	0	0	0	0	0	0	0	0	1	0	0	0	0	0	1	0	0	2	0	0	0	0	0	1	0	0	0	0	1	100
393	Participant393	2	65	156	75.4	31	26	28	37	96	100	1	2	3	1	1	3	1	0	0	0	0	0	0	0	0	0	0	0	0	0	0	0	0	0	0	0	1	0	0	0	0	0	0	0	0	0	1	90
394	Participant394	1	71	174.5	80.8	26.5	34	21	25.4	94	100	0.9	3	8	1	1	4	1	0	2	0	0	0	0	0	1	0	0	0	0	0	1	0	0	1	0	3	1	1	0	0	0	0	0	0	0	0	2	75
395	Participant395	2	69	160	65.7	25.7	23	23	34.9	92	97	0.9	3	6	3	3	4	1	0	0	1	0	0	0	1	1	1	0	0	0	0	0	0	0	0	0	3	1	1	1	0	0	0	0	0	0	0	3	90
396	Participant396	2	69	148.5	63	28.6	20	26	41.7	91	103	0.9	3	8	3	2	4	1	0	0	1	0	0	0	1	1	0	0	0	0	0	0	0	0	1	0	3	1	1	0	0	0	0	0	0	0	0	2	60
397	Participant397	1	72	173.5	65.8	21.9	30	11	17.3	86	93	0.9	3	8	3	2	4	1	0	0	1	0	0	1	0	0	1	0	1	0	0	0	0	0	0	0	3	0	0	1	0	1	0	0	0	0	0	2	100
398	Participant398	1	72	163.9	57.9	21.6	27	9	16.2	74	90	0.8	3	8	1	2	3	0	1	0	0	0	0	0	0	0	0	0	0	0	0	0	0	0	0	0	0	0	0	0	0	0	0	0	0	0	0	0	95
399	Participant399	2	69	150.5	50.6	22.3	20	13	26.3	80	90	0.9	1	6	1	2	4	1	0	0	0	0	0	0	0	0	0	0	0	0	0	0	0	0	0	0	0	0	0	0	0	0	0	0	0	0	1	1	100
400	Participant400	2	79	144.2	56.6	27.2	18	24	41.5	94	94	1	1	6	1	3	2	1	0	0	1	0	0	0	1	0	1	0	0	0	0	0	0	0	0	0	2	1	0	1	0	0	0	0	0	0	0	2	95
401	Participant401	2	72	154	65.9	27.8	24	22	33.1	90	95	0.9	2	6	3	3	3	1	0	2	1	0	0	0	0	0	0	0	0	0	0	0	0	0	0	0	0	1	0	0	1	0	0	0	0	0	0	2	100
402	Participant402	2	74	159	57.5	22.7	23	15	26	89	89	1	3	6	3	1	2	1	0	1	1	0	0	0	1	0	0	0	0	0	0	0	0	0	0	0	1	1	0	0	0	0	0	0	0	0	0	1	90
403	Participant403	2	74	162	66.7	25.4	23	25	37.5	90	96	0.9	3	6	3	1	1	0	1	0	0	0	0	0	1	0	0	0	0	0	0	0	0	0	0	0	1	1	0	0	0	0	0	0	0	0	0	1	100
404	Participant404	2	74	153	53.7	22.9	19	19	34.5	83	89	0.9	3	6	1	2	4	1	0	1	1	0	0	0	0	0	0	0	0	0	0	0	0	0	0	0	0	0	0	0	0	0	0	0	0	0	0	0	80
405	Participant405	2	74	151.6	57.3	24.9	21	18	31.5	79	94	0.8	3	8	1	2	1	1	0	0	0	0	0	0	0	0	0	0	0	1	1	0	0	0	0	0	2	1	0	0	0	0	0	0	0	0	0	1	75
406	Participant406	2	70	163.1	76.9	28.9	26	29	36.3	94	101	0.9	3	6	3	2	4	1	0	0	1	0	1	0	1	1	0	0	0	0	0	0	0	0	0	0	2	1	1	0	0	0	0	0	0	0	0	2	95
407	Participant407	2	73	152.9	31.3	13.4	22	21	34.1	84	98	0.9	1	6	2	2	4	1	0	0	1	0	0	0	1	1	0	0	0	0	0	0	0	0	0	0	2	1	1	0	0	0	0	0	0	0	0	2	85
408	Participant408	2	70	144.6	53.8	25.7	20	17	31.3	79	91	0.9	2	6	2	1	4	1	0	0	1	0	0	0	0	0	0	0	1	0	0	0	0	1	0	0	2	0	0	0	0	0	0	0	0	0	0	0	90
409	Participant409	2	69	147.4	54.3	25	20	16	31.2	87	92	1	1	7	1	2	4	0	0	0	1	0	0	0	0	0	0	0	0	0	0	0	0	0	0	0	0	0	0	0	0	0	0	0	0	0	0	0	80
410	Participant410	2	71	156.2	63.1	25.9	22	21	33.6	95	91	1	3	6	3	1	3	0	1	0	1	0	0	0	1	1	0	0	0	0	0	0	0	0	0	0	2	1	1	0	0	0	0	0	0	0	0	2	95
411	Participant411	1	77	174	66.1	21.8	31	11	17.3	84	94	0.9	4	8	1	2	4	1	0	1	1	0	1	0	1	0	0	0	0	0	0	0	0	0	0	0	1	1	0	0	0	0	0	0	0	0	0	1	85
412	Participant412	2	69	157.5	51.6	20.8	20	15	28.8	82	88	0.9	3	6	3	1	3	1	0	0	1	0	0	0	0	0	0	0	0	0	0	0	0	0	0	0	0	0	0	0	1	0	0	0	0	0	0	1	70
413	Participant413	2	66	149.4	59.6	26.7	21	21	35.7	92	95	1	3	6	3	2	4	1	0	1	0	0	0	0	0	0	0	0	0	0	0	0	0	1	0	0	1	0	0	0	0	0	1	0	0	0	0	1	75
414	Participant414	1	70	158	62.5	25	24	19	30.1	92	96	1	3	8	1	3	2	1	0	0	1	0	0	1	0	0	0	0	0	0	0	0	0	0	0	0	1	0	0	0	0	0	0	0	0	0	0	0	95
415	Participant415	1	75	171.3	71.9	24.5	32	15	21.5	93	97	1	3	5	2	2	4	1	0	0	1	0	0	0	0	0	0	0	0	0	0	0	0	0	0	0	0	1	0	0	0	0	0	0	0	0	0	1	100
416	Participant416	2	73	148.2	63.2	28.8	20	26	40.3	87	97	0.9	1	3	3	3	4	1	0	0	1	0	0	0	0	1	0	0	0	0	0	0	0	0	0	0	1	0	1	0	0	0	0	0	0	0	0	1	75
417	Participant417	2	74	146	53.4	25.1	19	18	33.7	81	86	0.9	1	7	1	3	4	1	0	1	0	0	0	0	0	0	0	0	0	0	0	0	0	0	1	0	1	0	0	0	0	0	1	0	0	0	0	1	95
418	Participant418	2	70	156.2	57.9	23.7	23	15	26.6	84	96	0.9	1	6	2	3	4	1	0	0	0	0	0	0	0	1	0	0	0	0	0	0	0	0	0	0	1	0	1	0	0	0	0	0	0	0	0	1	75
419	Participant419	1	70	168.5	73.4	25.9	32	17	23	96	96	1	5	2	3	2	3	1	0	0	1	0	1	0	1	0	0	0	0	0	0	0	0	0	0	0	1	1	0	0	0	0	0	0	0	0	0	1	100
420	Participant420	2	79	155.2	78.4	32.5	24	34	43.6	104	107	1	1	3	1	1	4	1	0	1	1	0	0	0	0	0	0	0	0	1	0	0	0	0	0	0	1	1	0	0	0	0	0	0	0	0	1	2	90
421	Participant421	2	73	133.5	57.5	32.3	16	27	46.8	103	101	1	1	5	3	1	4	1	0	2	1	0	0	0	1	0	0	0	0	0	1	0	0	0	0	0	2	1	0	0	0	0	0	0	0	0	0	1	65
422	Participant422	1	76	167.9	64.2	22.8	27	16	24.5	87	93	0.9	2	8	1	2	2	1	0	0	1	0	0	0	0	0	1	0	0	0	0	0	0	0	0	0	1	0	0	1	0	0	0	0	0	0	0	1	95
423	Participant423	2	68	150.2	55.8	24.7	19	20	35.9	79	91	0.9	4	5	1	2	4	1	0	0	1	0	0	0	0	1	0	0	1	0	0	0	0	0	0	0	2	0	1	0	0	1	0	0	0	0	0	2	90
424	Participant424	2	68	159.3	67.7	26.7	25	22	33.1	92	94	1	1	8	2	2	4	1	0	0	1	0	0	0	0	1	0	0	0	0	0	0	0	0	1	0	2	0	1	0	0	0	1	0	0	0	0	2	80
425	Participant425	1	74	163.5	63.1	23.6	25	17	26.4	86	94	0.9	5	8	3	2	4	0	2	0	1	0	1	0	0	0	0	0	0	0	0	0	0	1	0	0	1	0	0	0	0	0	0	0	0	0	0	0	90
426	Participant426	2	65	155.3	52.2	21.6	19	17	32	81	87	0.9	1	5	3	2	4	1	0	1	1	0	0	0	0	0	0	0	0	0	0	0	0	1	0	0	1	0	0	0	0	0	1	0	0	0	0	1	70
427	Participant427	2	65	169.9	70.5	24.4	26	28	37.7	96	109	0.9	2	6	2	2	4	1	0	0	1	0	0	0	1	0	0	0	0	0	0	0	0	0	0	0	1	1	0	0	0	0	0	0	0	0	0	1	100
428	Participant428	2	65	169.9	70.5	24.4	28	20	27.7	98	78	1.3	2	6	2	2	4	1	0	0	1	0	0	0	1	0	0	0	0	0	0	0	0	0	0	0	1	1	0	0	0	0	0	0	0	0	0	1	90
429	Participant429	1	78	172	73.7	24.9	32	17	22.8	92	99	0.9	1	8	1	1	4	1	0	0	0	0	0	0	1	0	0	0	0	0	0	0	0	1	0	0	2	1	0	0	0	0	0	0	0	0	0	1	85
430	Participant430	2	70	158	62.9	25.2	23	21	32.6	95	95	1	2	6	1	2	4	1	0	1	1	0	0	0	0	1	0	0	0	0	0	0	0	0	0	0	1	0	1	0	0	0	0	0	0	0	1	2	80
431	Participant431	1	82	161	58.4	22.5	26	12	20	81	92	0.9	5	8	1	2	4	1	0	0	1	0	0	0	0	0	0	0	0	0	0	0	1	0	0	0	1	0	0	0	0	0	0	1	0	0	0	1	100
432	Participant432	2	65	160.8	53.7	20.8	19	18	33.4	73	94	0.8	3	6	3	2	4	1	0	0	1	0	0	0	0	0	0	0	0	0	0	0	0	0	0	0	0	0	0	0	0	0	0	0	0	0	0	0	100
433	Participant433	2	71	149.5	59.9	26.8	21	21	35	90	91	1	0	0	0	0	4	1	0	0	0	0	0	1	1	0	0	0	0	0	0	0	0	0	1	0	3	1	0	0	0	1	0	0	0	0	0	2	75
434	Participant434	2	69	151.5	51.8	22.6	19	17	32.2	74	89	0.8	2	8	2	2	2	0	1	0	1	0	0	0	0	0	0	0	0	0	0	0	0	0	0	0	0	0	0	0	0	0	0	0	0	0	0	0	85
435	Participant435	1	73	169	68.8	24.1	28	18	26.1	87	96	0.9	3	8	2	2	2	0	1	0	0	0	0	0	0	0	0	0	0	0	0	0	0	0	0	0	0	0	0	0	0	0	0	0	0	0	0	0	70
436	Participant436	2	73	157	56.5	22.9	20	19	33	83	95	0.9	3	6	3	1	4	0	2	2	0	0	0	0	0	0	1	0	0	0	0	0	0	0	0	0	1	0	0	1	0	0	0	0	0	0	0	1	70
437	Participant437	2	65	159.3	55.3	21.8	19	20	36.1	85	91	0.9	3	6	3	2	2	1	0	3	1	0	0	0	0	0	0	0	1	0	1	0	0	0	0	0	2	0	0	0	0	1	0	0	0	0	1	2	75
438	Participant438	2	65	156	79.9	32.8	24	36	45.5	101	115	0.9	2	6	3	1	2	0	2	4	1	0	0	0	0	0	0	0	0	0	0	0	1	0	0	0	1	0	0	0	1	0	0	1	0	0	0	2	30
439	Participant439	2	76	147.3	59.6	27.5	21	21	35.1	91	97	0.9	1	8	1	2	2	1	0	0	0	0	0	0	1	0	0	0	0	0	0	0	0	0	0	0	1	1	0	0	0	0	0	0	0	0	0	1	90
440	Participant440	2	69	156.3	58	23.7	23	15	25.8	76	93	0.8	3	6	3	3	4	1	0	1	1	0	0	0	0	0	0	0	0	0	0	0	0	0	0	0	0	0	0	0	0	0	0	0	0	0	0	0	95
441	Participant441	2	67	151	45.8	20.1	17	14	31	72	87	0.8	3	6	3	1	2	1	0	1	1	0	0	0	0	0	0	0	0	0	1	0	0	0	0	0	1	0	0	0	0	0	0	0	0	0	0	0	100
442	Participant442	2	68	158	62.1	24.9	23	20	31.4	91	96	0.9	3	6	1	2	2	1	0	0	1	0	1	0	1	0	0	0	0	0	0	0	0	0	0	0	1	1	0	0	0	0	0	0	0	0	0	1	5
443	Participant443	2	66	157.5	58	23.4	22	18	31	93	96	1	3	6	3	1	2	1	0	0	1	0	0	0	0	0	0	0	0	0	0	0	0	0	0	0	0	0	0	0	0	0	0	0	0	0	0	0	85
444	Participant444	1	77	162.9	63.8	24	27	15	24.2	86	89	1	2	3	3	2	4	0	1	0	1	0	0	0	0	0	1	0	0	0	0	0	0	0	0	0	1	0	0	1	0	0	0	0	0	0	0	1	85
445	Participant445	2	75	155	55.7	23.2	20	19	33.3	87	93	0.9	2	6	2	3	4	1	0	0	0	0	0	0	1	0	1	0	0	0	0	0	0	0	0	0	2	1	0	1	0	0	0	0	0	0	0	2	85
446	Participant446	2	65	144.6	48.7	23.3	18	16	31.9	82	87	0.9	1	6	3	3	4	1	0	2	0	0	0	0	0	1	0	0	0	0	0	0	1	0	0	0	2	0	1	0	0	0	0	1	0	0	0	2	95
447	Participant447	2	72	149.9	51.3	22.8	19	16	31	81	87	0.9	1	6	3	2	4	0	2	2	1	0	0	0	1	1	1	0	0	0	0	0	1	1	0	0	5	1	1	1	0	0	1	1	0	0	0	5	95
448	Participant448	2	68	162	74.6	28.4	28	24	31.8	96	98	1	2	8	1	2	3	0	1	2	0	0	0	0	1	0	1	0	1	0	0	0	0	0	0	0	3	1	0	1	0	1	0	0	0	0	0	3	85
449	Participant449	2	70	156.6	59.4	24.2	22	19	31.1	79	89	0.9	2	8	1	2	4	1	0	0	1	0	0	0	1	0	1	0	0	0	0	0	0	0	0	0	2	1	0	1	0	0	0	0	0	0	0	2	80
450	Participant450	2	68	158.4	71.6	28.5	25	27	37	96	100	1	1	3	1	2	4	1	0	0	1	0	0	0	0	0	0	0	0	0	0	0	0	0	0	0	0	0	0	0	0	0	0	0	0	0	0	0	90
451	Participant451	2	68	155.2	55.8	23.2	21	17	31.1	86	90	1	2	6	1	1	4	1	0	1	1	0	0	0	0	0	1	0	0	0	0	0	0	0	0	0	1	0	0	1	0	0	0	0	0	0	0	1	90
452	Participant452	1	70	170.5	74.3	25.6	33	16	21.8	92	95	1	3	8	3	2	4	0	1	0	1	1	1	1	0	0	1	0	0	0	0	0	0	0	0	0	2	0	0	1	0	1	0	0	0	0	0	2	90
453	Participant453	1	81	164.5	66.3	24.5	27	17	25	90	91	1	3	8	3	2	4	1	0	0	1	0	0	0	0	0	0	0	1	0	0	0	0	0	0	0	1	0	0	0	0	1	0	0	0	0	0	1	70
454	Participant454	2	80	145.6	40.5	19.1	17	8	20.4	79	85	0.9	1	8	3	1	2	1	0	0	0	0	0	0	0	0	0	0	0	0	0	0	0	0	0	0	0	0	0	0	0	0	1	0	0	1	0	2	55
455	Participant455	2	78	152.6	53.9	23.1	21	15	27.1	82	92	0.9	1	8	1	1	4	1	0	2	0	0	0	0	0	0	0	0	0	0	0	0	1	0	1	0	2	0	0	0	0	0	0	1	0	0	0	1	95
456	Participant456	2	65	155	56	23.3	21	17	30.7	79	92	0.9	3	6	3	2	3	1	0	1	1	0	0	0	1	1	1	0	0	0	0	0	0	0	0	0	3	1	1	1	0	0	0	0	0	0	0	3	95
457	Participant457	2	65	152.1	55.5	24	19	20	36.1	86	92	0.9	3	6	1	2	3	1	0	0	1	0	1	0	1	1	0	0	0	0	0	0	0	0	0	0	2	1	1	0	0	0	0	0	0	0	0	2	90
458	Participant458	2	65	149.5	62.6	28	22	21	33.4	87	94	0.9	1	6	2	2	1	1	0	1	1	0	0	0	1	1	1	0	1	0	0	0	0	0	0	0	4	1	1	1	0	1	0	0	0	0	0	4	95
459	Participant459	2	70	152.8	69.2	29.6	23	28	39.9	99	108	0.9	1	6	3	2	1	1	0	1	1	0	0	0	1	1	0	0	1	0	0	0	0	0	0	0	3	1	1	0	0	1	0	0	0	0	0	3	100
460	Participant460	2	69	152.3	69.6	30	22	29	41.1	100	100	1	1	6	2	2	3	0	3	4	1	0	0	0	1	0	0	0	1	0	0	0	0	1	0	0	3	1	0	0	0	0	1	0	0	0	0	2	50
461	Participant461	2	70	155.8	48.9	20.1	18	15	30.1	74	89	0.8	1	6	2	1	3	1	0	0	0	0	0	0	0	0	0	0	0	0	0	0	0	0	0	0	0	0	0	0	0	0	0	0	0	0	0	0	90
462	Participant462	2	77	155.5	80.3	33.2	21	41	50.6	105	112	0.9	1	8	3	3	4	1	0	0	0	0	0	0	1	1	0	0	0	0	0	0	0	0	0	0	2	1	0	0	0	0	0	0	0	0	0	1	40
463	Participant463	2	78	154.4	58.8	24.7	22	18	30.1	90	92	1	1	8	1	1	4	1	0	0	0	0	0	0	0	0	1	0	1	0	0	0	0	0	0	0	2	0	0	1	1	0	0	0	0	0	0	2	60
464	Participant464	1	74	156	69.7	28.6	25	24	35	97	97	1	2	8	1	2	4	1	0	4	1	0	0	0	1	0	0	1	0	0	0	0	0	0	0	0	2	1	0	0	1	0	0	0	0	0	0	2	90
465	Participant465	1	75	155.9	56.7	23.3	24	13	23.1	81	90	0.9	3	8	3	2	3	1	0	0	1	0	0	0	0	0	0	0	0	0	0	0	0	1	0	0	1	0	0	0	0	0	0	0	0	0	0	0	90
466	Participant466	2	70	155.2	54.2	22.5	20	17	31	74	92	0.8	3	6	3	2	3	1	0	0	1	0	0	0	1	0	0	0	0	0	0	0	0	0	0	0	1	1	0	0	0	0	0	0	0	0	0	1	95
467	Participant467	2	77	147	48.2	22.3	19	12	25.6	73	86	0.8	2	6	3	1	4	1	0	0	1	0	0	0	1	0	0	0	0	0	0	0	0	0	1	0	2	0	1	0	0	0	1	0	0	0	0	2	95
468	Participant468	2	76	145.5	53.1	25.1	19	17	32.4	88	93	0.9	3	8	1	2	2	1	0	0	0	0	0	0	1	0	1	0	0	0	0	0	0	0	0	0	2	1	0	1	0	0	0	0	0	0	0	2	80
469	Participant469	2	68	149.5	53.5	23.9	20	17	31.8	78	93	0.8	2	6	2	3	4	1	0	0	1	0	0	0	0	1	0	0	0	0	0	0	1	0	0	0	2	0	1	0	0	0	0	1	0	0	0	2	65
470	Participant470	2	68	154.5	53.5	22.4	22	14	26.1	73	90	0.8	2	6	1	1	3	1	0	0	1	0	0	0	0	1	0	0	0	0	0	0	0	0	1	0	2	0	1	0	0	0	0	0	0	0	0	1	85
471	Participant471	2	71	162	69.6	26.5	23	27	38.1	91	100	0.9	3	6	3	1	4	0	3	3	1	0	0	0	0	1	0	0	0	0	0	0	0	0	0	0	1	0	1	0	0	0	0	0	0	0	1	2	75
472	Participant472	2	71	153.9	71.6	30.2	22	31	42.7	94	102	0.9	2	6	1	1	4	1	0	1	1	0	0	0	0	0	0	0	0	0	0	0	0	1	0	0	1	0	0	0	0	0	1	0	0	0	0	1	75
473	Participant473	2	77	150.6	52.4	23.1	19	16	31.2	83	90	0.9	1	6	1	1	4	0	1	1	1	0	0	0	0	0	1	0	0	0	0	0	1	0	0	0	2	0	0	1	0	0	0	1	0	0	0	2	90
474	Participant474	1	77	158.9	60.1	23.8	27	12	20.5	79	88	0.9	3	8	3	2	2	1	0	0	0	0	1	0	0	0	0	0	0	0	0	0	0	0	0	0	0	0	0	0	0	0	0	0	0	0	0	0	90
475	Participant475	2	72	157.3	62.8	25.4	21	24	37.7	90	98	0.9	3	6	3	1	3	1	0	0	1	0	1	0	0	1	0	0	0	0	0	0	1	0	0	0	2	0	1	0	0	0	0	1	0	0	0	2	100
476	Participant476	1	82	165	64.9	23.8	27	16	24.6	85	96	0.9	3	3	1	2	4	0	2	3	0	0	1	0	1	0	1	0	0	0	0	0	0	0	0	0	2	1	0	1	0	0	0	0	0	0	0	2	75
477	Participant477	2	74	146	51.7	24.3	18	17	33.7	81	90	0.9	1	6	1	3	4	1	0	0	1	0	0	0	1	1	1	0	0	0	0	0	0	0	0	0	3	0	0	1	0	0	0	0	0	0	0	1	95
478	Participant478	2	78	156.6	57.6	23.5	19	21	36.8	88	94	0.9	3	6	1	1	4	0	1	0	1	0	0	0	0	0	0	0	0	0	0	0	0	0	0	0	0	0	0	0	1	0	0	0	0	0	0	1	90
479	Participant479	2	73	151	57.6	25.3	18	24	41	86	97	0.9	2	6	1	2	3	1	0	1	1	0	0	1	0	0	0	0	0	0	0	0	0	0	0	0	1	1	1	0	0	1	0	0	0	0	0	3	75
480	Participant480	1	71	162.9	66.8	25.2	27	19	25.2	92	96	1	4	8	3	2	4	1	0	0	1	0	1	0	1	0	0	0	0	0	0	0	0	0	0	0	1	1	0	0	0	0	0	0	0	0	0	1	100
481	Participant481	2	77	151.6	59.2	25.8	22	19	31.4	83	97	0.9	1	6	3	3	4	0	2	1	1	0	1	0	0	0	0	0	0	0	0	0	1	0	0	0	1	0	0	0	0	0	1	1	0	0	0	2	75
482	Participant482	2	73	154.2	58.4	24.6	19	22	38.2	83	97	0.9	1	6	3	4	4	0	1	0	1	0	0	0	0	0	0	0	0	0	0	0	0	0	0	0	0	0	0	0	0	0	0	0	0	0	0	0	85
483	Participant483	1	77	166.5	65.7	23.7	29	14	20.5	90	93	1	4	8	1	2	4	1	0	0	1	0	1	0	1	0	0	0	0	0	0	0	0	0	0	0	1	1	0	0	0	0	0	0	0	0	0	1	85
484	Participant484	2	76	159.2	68.7	27.1	25	23	33.3	96	97	1	3	6	1	1	3	1	0	0	1	0	1	0	0	0	0	0	0	0	0	0	0	0	0	0	0	0	0	0	0	0	0	0	0	0	0	0	100
485	Participant485	1	78	169	71.9	25.2	29	19	26.5	88	94	0.9	1	8	1	2	4	1	0	0	1	0	0	0	0	0	0	0	0	0	0	0	0	0	0	0	0	0	1	1	0	0	0	0	0	0	0	2	100
486	Participant486	1	78	165	70.8	26	31	16	22.7	101	100	1	3	8	3	2	4	1	0	0	1	0	0	0	1	0	1	0	0	0	0	0	0	0	0	0	2	1	0	1	0	0	0	0	0	0	0	2	100
487	Participant487	1	78	174.1	65.1	21.5	28	14	21.7	89	92	1	3	4	3	3	3	1	0	0	1	0	0	0	0	0	0	0	1	0	0	0	0	0	0	0	1	0	0	0	0	0	0	0	0	0	0	0	85
488	Participant488	1	84	165.7	58.9	21.5	27	9	15.8	81	91	0.9	2	8	1	2	4	1	0	0	1	0	1	0	0	0	0	0	0	0	0	0	0	0	0	0	0	0	0	0	0	0	0	0	0	0	0	0	95
489	Participant489	1	80	164.6	62.2	23	28	13	20.7	86	91	0.9	2	8	3	2	4	1	0	0	1	0	0	0	0	0	0	0	1	0	0	0	0	0	0	0	1	1	0	0	0	1	0	0	0	0	0	2	90
490	Participant490	2	69	152.7	55.9	24	21	17	30.7	77	91	0.8	4	6	3	3	1	1	0	1	1	0	0	0	0	0	0	0	0	0	0	0	0	0	0	0	0	0	0	0	0	0	0	0	0	0	0	0	30
491	Participant491	1	82	164	54.8	20.4	24	7	13.2	84	94	0.9	4	8	1	1	2	1	0	0	0	0	0	0	0	0	0	0	0	0	0	0	0	0	0	0	0	0	0	0	0	0	0	0	0	0	0	0	100
492	Participant492	1	82	163.2	54.8	20.6	22	14	25.8	68	87	0.8	4	8	3	1	1	1	0	0	0	0	0	0	0	0	0	0	0	0	0	0	0	0	0	0	0	1	0	0	0	0	0	0	0	0	0	1	80
493	Participant493	1	68	163.1	50.6	19	24	6	12.4	72	85	0.8	2	3	1	1	4	1	0	0	1	0	1	0	0	0	0	1	0	0	0	0	1	0	0	0	2	0	0	0	1	0	0	1	0	0	0	2	100
494	Participant494	1	81	160.1	63.9	24.9	27	15	22.9	88	92	1	3	5	1	1	2	0	2	3	1	0	0	0	0	0	0	0	0	0	0	0	0	0	0	0	0	1	0	0	0	1	0	0	0	0	1	3	90
495	Participant495	1	73	165.2	67.5	24.7	28	17	25	89	94	0.9	3	8	3	2	4	0	2	1	0	0	0	1	0	0	0	0	0	0	0	0	0	0	0	0	1	1	0	0	0	1	0	0	0	0	0	2	95
496	Participant496	2	72	153	65	27.8	22	25	38.5	96	98	1	2	6	3	1	4	1	0	0	1	0	0	0	1	1	0	0	0	0	0	0	0	0	0	0	2	1	1	0	0	0	1	0	0	0	0	3	100
497	Participant497	2	75	164.6	71.4	26.4	27	23	31.6	98	104	0.9	1	6	1	1	3	0	1	2	0	0	0	0	1	1	0	0	1	0	0	0	1	0	1	0	5	1	1	0	0	1	1	1	0	0	1	6	50
498	Participant498	1	73	172.1	78.2	26.4	31	23	29.4	93	96	1	4	8	2	1	4	1	0	0	0	0	0	1	1	1	0	0	0	0	0	0	0	0	0	0	3	1	1	0	0	1	0	0	0	0	1	4	95
499	Participant499	2	75	153.2	58.8	25.1	20	21	36.3	81	99	0.8	1	0	3	2	4	1	0	0	1	0	0	0	1	0	0	0	0	0	0	0	0	0	0	0	1	1	0	0	0	0	0	0	0	0	0	1	100
500	Participant500	2	74	154.4	49.7	20.8	19	15	29.9	77	88	0.9	2	6	3	1	4	1	0	1	0	0	1	0	0	0	0	0	0	0	0	0	0	0	0	0	0	0	0	0	0	0	0	0	0	0	0	0	85
501	Participant501	2	75	160.1	69.5	27.1	24	24	34.8	84	107	0.8	2	6	3	2	4	1	0	1	0	0	0	0	0	0	0	0	1	0	0	0	1	0	1	0	3	0	0	0	0	1	0	1	0	0	0	2	70
502	Participant502	2	69	158	65.5	26.2	22	25	37.5	89	98	0.9	2	6	3	1	4	1	0	1	1	0	0	0	1	0	1	0	1	0	0	0	1	0	0	0	4	1	0	1	0	1	0	1	0	0	0	4	35
503	Participant503	2	78	149.6	58.2	26	20	21	35.8	87	96	0.9	1	6	3	1	4	1	0	0	1	0	0	0	0	0	1	0	0	0	0	0	1	0	0	0	2	0	0	1	0	0	0	1	0	0	0	2	100
504	Participant504	2	70	150.5	66.1	29.2	21	28	42.1	100	96	1	2	6	2	2	4	0	1	4	1	0	0	0	0	1	0	0	0	0	0	0	0	0	0	0	1	0	1	0	0	0	0	0	0	0	1	2	80
505	Participant505	2	75	149.7	43.1	19.2	18	9	20.7	83	92	0.9	2	8	1	1	4	0	3	4	1	0	0	0	0	0	1	0	0	0	0	0	0	1	0	0	2	0	0	1	0	0	0	0	0	0	0	1	80
506	Participant506	2	75	154.5	50.2	21	17	18	35.9	82	88	0.9	2	3	1	3	4	0	3	4	1	0	0	0	0	0	0	0	0	0	0	0	1	0	0	0	1	0	0	0	0	0	0	1	0	1	0	2	75
507	Participant507	2	77	155.6	55.5	22.9	20	18	33	80	96	0.8	2	6	3	3	2	1	0	2	0	0	0	0	0	0	0	0	0	0	0	0	0	0	0	0	0	0	0	0	0	0	0	0	0	0	0	0	75
508	Participant508	1	67	158	58	23.2	23	15	26.2	85	92	0.9	1	4	2	2	4	1	0	0	1	0	0	0	0	0	0	0	0	0	0	0	0	0	0	0	0	0	0	0	0	0	1	0	0	0	0	1	95
509	Participant509	1	74	173	69.8	23.3	32	13	18.5	87	96	0.9	2	8	1	2	2	0	1	0	1	0	1	0	0	1	0	0	0	0	0	0	0	0	0	0	1	0	1	0	0	0	0	0	0	0	0	1	95
510	Participant510	2	66	152	56	24.2	21	17	31.1	79	92	0.9	1	6	1	2	4	1	0	0	0	0	0	0	0	0	0	0	0	0	0	0	0	0	1	0	1	1	1	0	0	0	0	0	0	0	0	2	70
511	Participant511	1	75	167.3	64.8	23.2	28	15	23.5	85	94	0.9	2	8	3	1	4	1	0	0	1	0	0	0	0	0	0	0	0	0	0	0	0	0	0	0	0	0	0	0	0	0	0	0	0	0	0	0	90
512	Participant512	2	69	158.5	39.4	15.7	22	27	39.4	89	101	0.9	1	6	1	1	4	0	1	0	1	0	0	0	0	0	0	0	1	0	0	0	0	0	0	0	1	0	0	0	0	1	0	0	0	1	0	2	80
513	Participant513	2	78	150	52.8	23.5	17	19	36.5	92	84	1.1	1	6	3	2	1	0	1	0	1	0	0	0	0	0	0	0	0	0	0	0	1	0	0	0	1	0	0	0	0	0	0	1	0	0	0	1	95
514	Participant514	2	77	137	35.8	19.1	14	8	23.1	68	79	0.9	1	6	4	1	1	0	3	0	0	0	0	0	0	0	0	0	1	0	0	0	1	0	1	0	3	0	0	0	0	1	1	1	0	0	0	3	80
515	Participant515	2	65	148.4	76.2	34.6	24	33	43.1	101	105	1	2	6	3	2	3	1	0	0	0	0	0	0	1	1	0	0	0	0	0	0	0	0	0	0	2	1	1	0	0	0	0	0	0	0	0	2	100
516	Participant516	2	80	151.6	51.5	22.4	19	16	30.6	81	90	0.9	3	2	1	3	3	1	0	0	1	0	0	0	1	1	0	0	0	0	0	0	0	0	0	0	2	1	1	0	0	0	0	0	0	0	0	2	85
517	Participant517	2	82	149	51.5	23.2	18	17	33.4	97	92	1	1	6	3	3	4	0	0	1	1	0	0	1	0	0	1	0	0	0	0	0	0	0	0	0	2	0	0	1	0	1	0	0	0	0	0	2	40
518	Participant518	2	81	150	46	20.4	19	10	22.1	75	84	0.9	1	8	3	1	4	1	0	0	0	0	0	0	0	0	1	0	0	0	0	0	0	0	0	0	1	0	0	1	0	0	0	0	0	0	0	1	60
519	Participant519	2	72	157.2	61.2	24.8	22	20	33	89	95	0.9	3	6	4	1	4	1	0	0	1	0	0	0	0	0	0	0	0	0	0	0	0	0	0	0	0	0	0	0	0	0	0	0	0	0	0	0	90
520	Participant520	2	70	139.5	51.6	26.5	17	20	38.7	82	92	0.9	1	6	3	2	4	1	0	0	1	0	0	0	0	0	0	0	0	0	0	0	0	0	0	0	0	0	0	0	0	0	0	0	0	0	0	0	55
521	Participant521	2	75	153.8	60.9	25.7	22	21	33.7	88	95	0.9	3	6	1	2	4	1	0	0	1	0	0	0	1	0	0	0	1	0	0	0	0	0	0	0	2	1	0	0	0	1	0	0	0	0	0	2	90
522	Participant522	2	70	157.3	57.2	23.1	20	20	34.2	86	93	0.9	2	6	3	2	4	0	1	4	0	0	0	0	0	1	0	0	0	0	0	0	0	0	0	0	1	0	1	0	0	0	0	0	0	0	0	1	70
523	Participant523	2	71	144.4	57.2	27.4	18	24	41.7	85	94	0.9	0	3	1	2	2	1	0	2	1	0	0	0	0	0	0	0	0	0	0	0	0	0	0	0	0	0	0	0	0	0	0	0	0	0	0	0	85
524	Participant524	1	71	166.4	64.1	23.2	25	18	28.7	91	92	1	5	8	1	2	4	1	0	1	1	0	0	0	1	1	0	0	0	0	0	0	0	0	0	0	2	1	1	0	0	0	0	0	0	0	1	3	100
525	Participant525	2	73	149	56.3	25.4	19	21	36.5	87	98	0.9	1	6	1	1	4	1	0	0	1	0	0	0	1	0	0	0	0	0	0	0	0	0	0	0	1	1	0	0	0	0	0	0	0	0	0	1	75
526	Participant526	2	70	151.4	64.8	28.3	21	27	40.9	95	99	1	1	6	1	2	4	1	0	0	1	0	0	0	1	0	0	0	0	0	0	0	0	0	0	0	1	1	0	0	0	0	0	0	0	0	0	1	85
527	Participant527	2	77	146.3	57.8	27	19	22	38.4	91	92	1	1	6	2	1	4	1	0	1	1	0	0	0	1	1	0	0	0	0	0	0	0	0	0	0	2	1	1	0	0	0	0	0	0	0	0	2	85
528	Participant528	2	78	153.1	61.7	26.3	21	22	35	93	100	0.9	1	6	3	1	4	1	0	0	1	0	0	0	1	0	1	0	0	0	0	0	0	1	0	0	3	1	0	1	0	0	1	0	0	0	0	3	100
529	Participant529	2	77	155	64.8	27	23	22	33.4	91	94	1	1	6	1	1	4	1	0	1	1	0	0	0	1	1	1	0	0	0	0	0	0	0	0	0	3	1	1	1	0	0	0	0	0	0	0	3	45
530	Participant530	2	74	148.2	52.6	23.9	21	15	27.6	85	93	0.9	2	6	1	2	4	1	0	0	1	0	0	0	0	1	0	1	0	0	0	0	1	0	0	0	3	0	1	0	0	0	0	1	0	0	0	2	100
531	Participant531	2	77	156.5	63.8	26	21	24	38	96	96	1	1	6	3	1	4	0	1	0	0	0	0	0	0	0	0	0	0	1	0	0	0	0	0	0	1	0	0	0	0	0	0	0	0	0	0	0	95
532	Participant532	2	75	155.5	65.8	27.2	23	24	36.3	94	96	1	1	6	3	1	3	1	0	1	1	0	0	0	1	1	0	0	0	0	0	0	1	0	1	0	4	1	1	0	0	0	0	1	0	0	0	3	100
533	Participant533	2	74	156.1	57.7	23.7	19	21	37	86	97	0.9	1	6	1	2	3	1	0	2	1	0	0	0	0	0	0	0	0	0	0	0	0	0	0	0	0	0	0	0	0	0	0	0	0	0	0	0	80
534	Participant534	2	76	154.4	54.2	22.7	19	19	34.1	88	87	1	1	6	1	2	4	1	0	1	1	0	0	0	1	0	1	0	1	0	0	0	0	0	0	0	3	1	0	1	0	1	0	0	0	0	0	3	95
535	Participant535	2	71	150	64	28.4	19	27	42.9	95	101	0.9	1	6	2	1	4	1	0	1	1	0	0	1	1	0	1	0	0	0	0	0	0	0	0	0	3	1	0	1	0	1	0	0	0	0	0	3	70
536	Participant536	1	74	165.8	56.8	20.7	25	11	20.1	73	92	0.8	1	3	3	1	4	1	0	1	1	0	0	0	0	1	1	0	0	0	0	0	0	0	0	0	2	0	1	1	1	0	0	0	0	0	0	3	90
537	Participant537	2	68	151.4	49.2	21.5	20	11	23.2	73	86	0.9	1	6	3	2	3	1	0	0	1	0	0	0	0	0	0	0	0	0	0	0	0	0	0	0	0	0	0	0	0	0	0	0	0	0	0	0	70
538	Participant538	1	74	161.2	59	22.7	28	9	14.7	79	86	0.9	1	8	3	2	3	1	0	0	1	0	0	0	0	0	0	0	0	0	0	0	0	0	0	0	0	0	0	0	0	0	0	0	0	0	0	0	75
539	Participant539	2	75	159.7	55.2	21.6	20	18	33.1	83	92	0.9	1	8	3	1	4	1	0	0	0	0	0	0	0	0	0	0	0	0	0	0	1	0	0	0	1	0	1	0	0	0	1	1	0	0	0	3	75
540	Participant540	2	72	158	58.6	23.5	21	19	32.5	87	93	0.9	2	8	3	2	4	1	0	0	1	0	0	0	0	0	0	0	0	0	0	1	0	0	0	0	1	1	1	0	0	0	0	0	0	0	0	2	90
541	Participant541	2	77	145.7	61.6	29	21	23	29	89	101	0.9	1	6	4	1	4	1	0	0	1	0	0	0	1	1	0	0	0	0	0	0	0	0	0	0	2	1	1	0	0	0	0	0	0	0	0	2	95
542	Participant542	2	69	153.3	61.3	26.1	20	24	38.6	94	94	1	2	8	2	1	3	1	0	2	0	0	0	0	0	0	0	0	0	0	0	0	0	0	0	0	0	1	0	0	0	0	0	0	0	0	0	1	95
543	Participant543	2	79	159.6	55.5	21.8	19	20	21.5	84	93	0.9	1	6	2	2	1	0	1	1	0	0	0	0	1	0	1	0	1	0	0	0	0	0	0	0	3	1	0	1	0	1	0	0	0	0	0	3	85
544	Participant544	2	70	156.7	52.7	21.5	22	12	22.4	80	94	0.9	1	6	3	2	4	1	0	1	1	0	0	0	0	0	0	0	0	0	0	0	0	0	0	0	0	0	0	0	0	0	0	0	0	0	0	0	90
545	Participant545	2	75	160.4	71.1	27.6	22	30	42.1	103	104	1	1	6	3	1	4	0	1	1	1	0	0	0	1	1	1	0	1	0	0	0	0	0	0	0	4	1	1	1	0	1	0	0	0	0	0	4	75
546	Participant546	2	72	155	74.2	30.9	21	35	47.6	109	114	1	3	8	3	1	1	1	0	0	0	0	0	0	0	0	0	0	0	0	0	0	0	0	0	0	0	1	0	0	0	0	0	0	0	0	0	1	70
547	Participant547	2	69	154.3	51.1	21.5	19	16	30.2	76	86	0.9	4	6	3	1	4	0	1	0	0	0	0	0	1	0	1	0	0	0	0	0	0	0	0	0	2	1	0	1	0	0	0	0	0	0	0	2	95
548	Participant548	2	67	147.7	57.2	26.2	19	22	37.7	85	89	1	2	6	3	2	2	1	0	0	1	0	0	0	1	1	0	0	0	0	0	0	0	0	0	0	2	1	1	0	0	0	0	0	0	0	0	2	100
549	Participant549	2	67	151.4	56.1	24.5	19	20	35.3	87	93	0.9	3	6	3	2	3	1	1	1	1	0	0	0	0	1	0	1	0	0	0	0	0	0	1	0	3	0	1	0	1	0	0	0	0	0	0	2	85
550	Participant550	2	69	153.9	70.5	29.8	22	30	43	102	101	1	2	6	1	2	4	1	0	0	1	0	0	1	1	1	0	0	1	0	0	0	0	0	0	0	4	1	1	0	0	1	0	0	0	0	0	3	40
551	Participant551	2	65	151	74.2	32.5	22	33	44.9	108	107	1	3	6	1	3	2	0	1	2	0	0	0	0	1	0	1	0	0	0	0	0	0	1	1	0	4	1	0	1	0	0	1	0	0	0	0	3	60
552	Participant552	2	70	154.6	51.3	21.5	21	12	23.9	67	90	0.7	1	8	1	2	4	1	0	0	0	0	0	0	0	0	0	0	0	0	0	0	0	0	0	0	0	0	0	0	0	0	0	0	0	0	0	0	100
553	Participant553	1	74	170.2	76.2	26.3	33	18	23.4	94	97	1	3	8	1	2	4	1	0	0	1	0	0	0	0	0	0	0	0	0	0	0	0	0	0	0	0	0	0	0	0	0	0	0	0	0	0	0	95
554	Participant554	2	68	157.8	60.6	24.3	22	21	35	82	92	0.9	2	8	3	2	4	1	0	1	1	0	0	0	1	1	0	0	0	0	0	0	0	0	0	0	2	1	1	0	0	0	0	0	0	0	0	2	80
555	Participant555	2	69	150.5	55	24.3	21	15	27.9	80	87	0.9	3	6	3	2	3	1	0	1	1	0	0	0	0	0	0	0	0	0	0	0	0	0	0	0	0	0	0	0	0	0	0	0	0	0	0	0	80
556	Participant556	2	71	153.3	56.1	23.9	20	18	32.7	77	90	0.9	2	6	3	2	2	0	1	0	1	0	0	0	0	0	0	0	0	0	0	0	1	0	1	0	2	0	0	0	0	0	0	1	0	0	0	1	55
557	Participant557	2	68	161	57.7	22.3	23	23	35	80	89	0.9	1	6	3	2	4	1	0	2	0	0	0	0	0	0	1	0	1	0	0	0	0	0	1	0	3	0	0	1	0	1	1	0	0	0	0	3	65
558	Participant558	2	66	160.5	64.2	24.9	23	23	35	88	95	0.9	2	0	3	2	4	1	0	0	1	0	0	0	1	1	0	0	0	0	0	0	0	0	0	0	2	1	1	0	0	0	0	0	0	0	0	2	90
559	Participant559	2	68	154	59.4	25	20	22	37.6	89	90	1	2	6	3	2	4	1	0	0	0	0	0	0	1	1	1	0	0	0	0	0	0	0	0	0	3	1	1	1	0	0	0	0	0	0	0	3	90
560	Participant560	2	74	147.5	55.6	25.6	18	22	39	90	89	1	2	6	3	1	4	1	0	0	1	0	0	0	0	0	0	0	0	0	0	0	0	0	0	0	0	0	0	0	0	0	0	0	0	0	0	0	85
561	Participant561	2	66	150.7	54.3	23.9	20	16	30.1	80	88	0.9	2	6	1	4	4	0	2	0	1	0	1	0	1	1	0	0	0	0	0	0	0	0	0	0	2	1	0	0	0	0	0	0	0	0	0	1	90
562	Participant562	1	69	162.4	67.9	25.7	28	18	26.9	91	94	1	2	8	1	2	4	1	0	0	1	0	0	0	1	0	1	0	0	0	0	0	0	0	0	0	2	1	0	1	0	0	0	0	0	0	0	2	95
563	Participant563	2	74	154.6	52.7	22	18	18	34	86	94	0.9	4	6	3	2	4	0	1	4	1	0	0	0	1	1	0	0	0	1	0	0	0	0	0	0	3	0	1	0	0	0	0	0	0	0	0	1	65
564	Participant564	2	76	159.3	85.2	33.6	21	19	32	87	97	0.9	4	8	3	2	2	1	0	0	0	0	0	0	1	1	0	1	0	0	0	0	0	0	0	0	3	1	1	0	0	0	0	0	0	0	0	2	85
565	Participant565	2	71	155.2	61.6	25.6	22	22	35.3	84	95	0.9	3	2	3	2	3	1	0	4	1	0	0	0	0	1	0	0	0	0	0	0	1	0	0	0	2	0	1	0	0	0	0	1	0	0	0	2	90
566	Participant566	2	74	151.7	55.9	24.3	20	18	32.6	86	95	0.9	2	6	3	1	4	0	1	1	1	0	0	0	1	0	0	0	1	0	0	0	0	0	0	0	2	1	1	0	0	1	0	0	0	0	1	4	75
567	Participant567	2	71	157.7	57.8	23.2	24	14	23.9	85	95	0.9	3	6	3	2	4	1	0	2	1	0	0	0	0	0	0	0	0	0	0	0	0	0	0	0	0	0	0	0	0	0	0	0	0	0	0	0	100
568	Participant568	2	70	153.7	59	25	22	19	32.2	90	93	1	1	6	1	2	4	1	0	0	1	0	0	0	1	0	0	0	0	0	0	0	0	0	0	0	1	1	0	0	0	0	0	0	0	0	0	1	95
569	Participant569	2	75	147.2	49	22.6	17	17	33.8	83	87	1	1	6	1	2	4	1	0	0	1	0	0	0	1	0	0	0	0	0	0	0	0	0	0	0	1	1	0	0	0	0	0	0	0	0	0	1	90
570	Participant570	2	73	151	59.3	26	20	23	38	94	92	1	1	6	1	3	4	1	0	0	1	0	0	0	1	1	0	0	0	0	0	0	0	0	0	0	2	1	1	0	0	0	0	0	0	0	0	2	85
571	Participant571	1	75	161.6	68.7	26.3	27	20	28.5	87	91	1	3	8	3	2	1	1	0	0	1	0	0	0	1	0	0	0	0	0	0	0	0	0	0	0	1	1	0	0	0	0	0	0	0	0	0	1	65
572	Participant572	1	73	164.2	67	24.9	28	16	24.4	93	93	1	4	8	3	2	4	1	0	0	1	0	1	0	0	1	0	0	0	0	0	0	0	0	0	0	1	0	1	0	0	0	0	0	0	0	0	1	100
573	Participant573	2	66	154	55.6	23.4	19	19	34.9	92	93	1	2	6	3	2	4	1	0	1	0	0	0	0	0	0	0	0	0	0	0	0	0	0	0	0	0	0	0	0	0	0	0	0	0	0	0	0	80
574	Participant574	2	69	153.2	52.1	22.2	18	18	35	77	92	0.8	1	6	3	2	2	1	0	1	1	0	0	0	0	0	0	0	0	0	0	0	0	0	0	0	0	0	0	0	0	0	0	0	0	0	0	0	100
575	Participant575	2	77	150.7	58.9	25.9	19	24	40.1	99	97	1	2	6	3	2	2	1	0	0	0	0	0	0	1	0	0	0	0	0	0	0	0	0	0	0	1	1	1	0	0	0	0	0	0	0	1	3	75
576	Participant576	2	66	163.5	65.9	24.7	25	21	31.4	99	93	1.1	2	6	1	2	3	1	0	0	0	0	0	0	1	0	0	0	0	0	0	0	0	0	0	0	1	1	0	0	0	0	0	0	0	0	0	1	100
577	Participant577	2	74	149.9	58.9	26.2	20	21	36.1	91	97	0.9	2	6	3	2	4	1	0	1	1	0	0	0	0	0	0	0	0	0	0	0	0	0	0	0	0	0	0	0	0	0	0	0	0	1	0	1	90
578	Participant578	2	69	160.5	57.5	22.3	22	17	30.1	89	86	1	4	6	3	2	4	1	0	1	0	0	0	0	1	1	0	0	0	0	0	0	0	1	0	0	3	1	1	0	0	0	1	0	0	0	0	3	90
579	Participant579	1	73	158.9	50.5	20	25	14	23.1	83	89	0.9	3	1	3	2	4	1	0	1	0	0	0	0	1	1	0	0	0	0	0	0	0	0	0	0	2	1	1	0	0	0	0	0	0	0	0	2	95
580	Participant580	2	72	162.5	74.7	28.3	27	26	35.1	96	98	1	2	6	3	4	2	1	0	0	1	0	0	0	1	1	0	0	0	0	0	0	0	0	0	0	2	1	1	0	0	0	0	0	0	0	0	2	100
581	Participant581	2	65	149.5	57.5	25.7	19	23	39.3	79	91	0.9	3	6	3	1	4	1	0	0	1	0	0	0	1	0	0	0	0	0	0	0	0	0	0	0	1	1	1	0	0	0	0	0	0	0	0	2	70
582	Participant582	2	69	150.5	53.8	23.8	20	16	29.8	78	93	0.8	2	6	3	2	4	1	0	0	1	0	0	0	0	1	0	0	0	0	0	0	0	0	0	0	1	0	1	0	0	0	0	0	0	0	0	1	85
583	Participant583	2	67	164.1	55.3	20.5	21	16	28.8	86	90	1	1	6	1	2	4	1	0	0	1	0	0	0	1	1	0	0	0	0	0	0	1	0	0	0	3	1	1	0	0	0	0	1	0	0	0	3	90
584	Participant584	2	71	153.5	56.7	24.1	19	20	36	91	92	1	3	6	3	1	3	1	0	0	1	0	0	0	1	0	1	0	0	0	0	0	0	0	0	0	2	1	0	1	0	0	0	0	0	0	0	2	95
585	Participant585	2	72	156.6	61.2	25	22	20	32	85	93	0.9	4	6	3	2	4	1	0	0	1	0	0	0	1	0	1	0	0	0	0	0	0	0	0	0	2	1	0	1	0	0	0	0	0	0	0	2	75
586	Participant586	2	70	158.1	57.3	22.9	20	19	33.8	81	91	0.9	3	6	3	1	4	1	0	1	1	0	0	0	0	0	0	0	0	0	0	0	0	0	0	0	0	0	0	0	0	0	0	0	0	1	0	1	85
587	Participant587	1	77	167.5	58	20.7	25	11	18.9	80	90	0.9	5	8	3	2	4	1	0	0	1	0	0	0	0	0	1	0	0	0	0	0	0	0	0	0	1	0	0	1	0	0	0	0	0	0	0	1	90
588	Participant588	2	72	149.3	54	24.2	20	17	30.5	85	94	0.9	3	6	1	2	4	1	0	0	1	0	0	0	1	0	0	0	0	0	0	0	0	0	0	0	1	1	1	0	0	1	0	0	0	0	0	3	100
589	Participant589	2	67	155.2	50.2	20.8	18	16	32.1	81	86	0.9	1	6	1	2	2	1	0	0	0	0	0	0	0	0	0	1	0	0	0	0	1	0	0	0	2	1	0	0	1	0	0	1	0	0	0	3	75
590	Participant590	2	67	154.6	54.6	22.8	22	13	24.6	73	90	0.8	1	6	3	2	2	0	1	0	1	0	0	0	1	0	0	0	0	1	0	0	0	0	0	0	2	1	0	0	0	0	0	0	0	0	0	1	80
591	Participant591	1	78	165.8	80	29.1	30	26	31.8	102	98	1	1	8	3	3	4	1	0	0	0	0	0	0	1	0	0	0	0	0	0	0	0	0	0	0	1	1	0	0	0	0	0	0	0	0	0	1	80
592	Participant592	1	73	164.3	65.1	24.1	27	17	25.9	88	90	1	3	5	3	2	4	0	2	0	0	0	0	1	0	0	0	0	0	0	0	0	0	0	0	0	1	1	0	0	0	1	0	0	0	0	0	2	100
593	Participant593	2	80	145.2	39.3	18.6	19	23	39.3	90	99	0.9	2	6	3	3	2	0	2	3	0	0	0	0	1	0	1	0	0	0	0	0	0	0	0	0	2	1	1	1	0	0	0	0	0	0	0	3	55
594	Participant594	2	73	154.5	57.1	23.9	18	23	40.1	84	92	0.9	1	6	3	1	3	0	1	1	1	0	0	0	0	0	0	1	1	0	0	0	0	0	0	0	2	0	0	0	1	1	0	0	1	0	1	4	85
595	Participant595	1	82	161	67.9	26.2	27	18	27.2	88	97	0.9	2	8	1	2	3	1	0	0	1	0	0	0	0	0	0	0	0	0	0	0	0	0	0	0	0	0	0	0	0	0	0	0	0	0	0	0	100
596	Participant596	1	78	173	68.3	22.8	29	16	23.5	92	93	1	3	8	1	2	4	1	0	0	0	0	0	0	1	1	1	0	0	0	0	0	1	0	0	0	4	0	1	1	0	0	0	1	0	0	0	3	95
597	Participant597	2	67	152.8	56.6	24.2	20	18	32.2	81	89	0.9	2	6	1	2	4	1	0	1	0	0	0	0	1	1	1	0	0	0	0	0	0	0	0	0	3	1	1	1	0	0	0	0	0	0	0	3	50
598	Participant598	1	75	169	68.3	23.9	28	17	24.6	90	92	1	1	4	2	2	4	1	0	0	1	0	1	0	0	0	1	0	0	0	0	0	0	0	0	0	1	0	0	1	0	0	0	0	0	0	0	1	95
599	Participant599	2	70	156	66.8	27.4	23	24	36.2	90	97	0.9	1	6	2	2	4	1	0	0	1	0	0	0	1	0	0	0	0	0	0	0	0	0	0	0	1	1	0	0	0	0	0	0	0	0	0	1	95
600	Participant600	1	72	172	70.3	23.8	33	12	16.5	90	95	0.9	3	8	3	2	4	0	0	0	0	0	0	0	1	0	0	0	0	0	0	0	0	0	0	0	1	1	0	0	0	0	0	0	0	0	0	1	95
601	Participant601	2	66	152	58.6	25.4	22	18	31.3	84	93	0.9	3	8	3	2	2	1	0	0	1	0	0	0	0	0	0	0	0	0	0	0	0	0	0	0	0	0	0	0	0	0	0	0	0	0	0	0	95
602	Participant602	2	66	157.5	69.8	28.1	24	26	37.4	88	101	0.9	3	6	4	1	4	1	0	3	1	0	0	0	1	0	0	0	0	0	0	0	0	0	0	0	1	1	0	0	0	0	0	0	0	0	0	1	80
603	Participant603	2	74	147.5	55.2	25.4	19	20	37	86	96	0.9	2	6	3	2	4	1	0	2	1	0	0	0	1	0	0	1	0	0	0	0	0	0	0	0	2	1	0	0	1	0	0	0	0	0	0	2	85
604	Participant604	2	66	158.7	62.9	25	22	22	34.3	80	95	0.8	3	6	3	1	4	1	0	0	1	0	0	0	0	0	0	0	1	0	0	0	0	0	0	0	1	0	1	0	0	1	0	0	0	0	0	2	95
605	Participant605	2	67	142	49.4	24.5	17	17	34.3	87	92	1	1	6	3	1	4	1	0	1	0	0	0	0	1	1	0	0	0	0	0	0	0	0	0	0	2	1	1	0	0	0	0	0	0	0	0	2	60
606	Participant606	2	76	157.3	53.3	21.5	19	17	32.2	81	92	0.9	3	6	3	1	4	1	0	1	0	0	0	0	1	1	0	0	0	0	0	0	0	0	0	0	2	1	1	0	0	0	0	0	0	0	0	2	85
607	Participant607	2	75	161.2	64.7	24.9	23	22	33.5	86	97	0.9	3	6	2	3	4	1	0	1	1	0	0	0	1	0	0	0	0	0	0	0	0	0	0	0	1	1	0	0	0	0	0	0	0	0	0	1	90
608	Participant608	2	70	156.2	50.1	20.5	20	13	25.2	71	85	0.8	3	6	3	2	4	1	0	1	1	0	0	0	0	1	0	0	0	0	0	0	0	0	0	0	1	0	1	0	0	0	0	0	0	0	0	1	100
609	Participant609	2	72	150	44.6	19.8	15	16	34.8	73	81	0.9	4	6	3	1	3	0	1	1	0	0	0	0	0	0	0	0	0	0	0	0	0	0	0	0	0	0	0	0	0	0	0	0	0	0	0	0	90
610	Participant610	2	73	159.2	69.2	27.3	22	28	40.4	97	100	1	1	6	1	3	1	0	1	0	0	0	0	0	1	1	0	0	0	0	0	0	0	0	0	0	2	1	1	0	0	0	0	0	0	0	0	2	70
611	Participant611	2	69	155	68	28.3	21	29	42.9	97	103	0.9	1	6	3	2	3	1	0	3	0	0	0	0	0	1	0	0	0	0	0	0	0	0	0	0	1	0	1	0	0	0	0	0	0	0	0	1	40
612	Participant612	1	79	170.9	58.5	20	24	14	23.5	84	84	1	1	8	1	3	1	1	0	0	1	0	0	0	1	1	0	0	0	0	0	0	0	0	0	0	2	1	1	0	0	0	0	0	0	0	1	3	95
613	Participant613	2	69	155.4	72.1	29.9	24	29	40.3	95	98	1	3	8	3	2	2	1	0	4	1	0	0	0	0	0	0	0	0	0	0	0	0	0	0	0	0	1	1	1	0	0	0	0	0	0	0	3	65
614	Participant614	2	69	157.8	70.4	28.3	24	26	37.5	95	98	1	3	6	1	2	4	1	0	0	1	0	0	0	0	0	0	0	0	0	0	0	0	0	0	0	0	1	0	0	0	0	0	0	0	0	0	1	100
615	Participant615	2	69	163.6	63.5	23.7	23	21	32.3	79	94	0.8	3	6	3	2	4	1	0	0	1	0	0	0	1	1	0	0	0	0	0	0	0	0	0	0	2	1	1	0	0	0	0	0	0	0	0	2	95
616	Participant616	2	69	154.3	51.5	21.6	21	13	25.5	77	89	0.9	3	6	2	2	3	1	0	1	1	0	0	0	0	0	0	0	0	0	0	0	0	0	0	0	0	0	0	0	0	0	0	0	0	0	0	0	95
617	Participant617	2	66	156.6	55.1	22.5	21	17	30.6	82	95	0.9	1	6	3	2	3	1	0	0	1	0	0	0	0	0	0	0	0	0	0	0	1	0	0	0	1	0	0	0	0	0	1	1	0	0	0	2	90
618	Participant618	1	71	159	64.8	25.6	28	15	23.5	85	85	1	2	4	3	2	4	1	0	1	0	0	0	0	0	0	0	0	0	0	0	0	0	0	0	0	0	0	0	0	0	0	0	0	0	0	0	0	95
619	Participant619	1	69	165.8	76.8	27.9	28	27	35.4	97	99	1	2	8	3	2	4	1	0	0	0	0	0	0	0	0	0	0	0	0	0	0	0	0	0	0	0	0	0	0	0	0	0	0	0	0	0	0	50
620	Participant620	1	67	166.3	70.4	25.5	27	22	31.5	95	93	1	3	4	3	2	4	1	0	0	0	0	1	0	1	1	1	0	0	0	0	0	0	0	0	0	3	1	1	1	0	0	0	0	0	0	0	3	100
621	Participant621	1	82	156.2	64.9	26.6	26	18	27.2	102	93	1.1	4	8	1	2	1	1	0	0	1	0	0	0	1	0	0	0	0	0	0	0	0	0	0	0	1	1	0	0	0	0	0	0	0	0	0	1	95
622	Participant622	1	79	168.3	72	25.4	30	18	25.6	92	98	0.9	2	8	1	2	4	1	0	3	1	0	0	0	1	0	1	0	0	0	0	0	0	0	0	0	2	1	0	1	0	0	0	0	0	0	0	2	85
623	Participant623	1	80	165	60.8	22.3	24	16	27	85	87	1	1	8	1	1	4	1	0	0	0	0	1	0	0	0	0	0	0	0	0	0	0	0	0	0	0	0	0	0	0	0	0	0	0	0	0	0	95
624	Participant624	2	89	158.1	60.4	24.2	21	20	33.1	98	98	1	1	8	3	1	2	1	0	3	0	0	0	0	0	0	0	0	1	0	0	0	0	0	0	0	1	1	0	0	0	1	0	0	0	0	0	2	45
625	Participant625	2	85	147.2	54.2	25	19	18	33.3	91	93	1	1	6	3	1	4	1	0	0	1	0	0	0	1	0	1	0	0	0	0	0	0	0	0	0	2	1	0	1	0	0	0	0	0	0	0	2	95
626	Participant626	2	82	146.3	54.7	25.6	17	23	41.8	86	94	0.9	1	8	1	1	3	1	0	3	0	0	0	0	1	1	0	0	0	0	0	0	0	0	0	0	2	1	0	1	0	0	0	0	0	0	0	2	55
627	Participant627	2	88	143	45.6	22.3	15	17	36.2	86	89	1	1	8	2	1	4	1	0	0	1	0	0	0	0	0	0	0	0	0	0	0	0	0	0	0	0	0	0	0	0	0	0	0	0	0	0	0	100
628	Participant628	2	73	162.6	58.9	22.3	23	17	29.4	92	95	1	1	6	3	1	4	1	0	0	1	0	0	0	1	1	1	0	0	0	0	0	0	0	1	0	4	1	1	1	0	0	0	0	0	0	0	3	75
629	Participant629	1	76	156.1	61.1	25.1	28	11	18.4	87	90	1	2	8	2	2	4	1	0	0	1	0	0	0	0	0	1	0	0	0	1	0	0	0	0	0	2	0	0	1	0	0	0	0	0	0	0	1	100
630	Participant630	1	69	171	68.7	23.5	32	12	17.7	85	94	0.9	3	8	1	2	1	1	0	0	0	0	0	0	1	0	0	0	0	0	0	0	0	0	0	0	1	1	0	0	0	0	0	0	0	0	0	1	100
631	Participant631	1	69	154	60.1	25.3	25	15	25.1	88	90	1	1	5	1	2	1	1	0	0	0	1	0	0	1	0	0	0	0	0	0	0	0	0	0	0	1	1	0	0	0	0	0	0	0	0	0	1	90
632	Participant632	1	69	166.8	59	21.2	27	10	16.1	75	90	0.8	3	8	3	2	2	1	0	0	0	0	0	0	0	0	1	0	1	0	0	0	0	0	0	0	2	0	0	1	0	1	0	0	0	0	0	2	100
633	Participant633	2	65	148.7	63	28.5	21	25	39	95	94	1	2	8	3	2	4	1	0	0	1	0	0	0	0	0	0	0	0	0	0	0	0	0	0	0	0	0	0	0	0	0	0	0	0	0	0	0	95
634	Participant634	1	71	159.5	62.7	24.6	23	20	39	91	84	1.1	2	6	3	2	4	1	0	0	1	0	0	0	0	1	0	0	0	0	0	0	0	0	1	1	3	0	1	0	0	0	0	0	0	0	0	1	95
635	Participant635	1	68	163.7	69.4	25.9	25	24	34.1	95	95	1	3	8	1	2	1	1	0	1	1	0	1	0	1	1	0	0	0	0	0	0	0	0	0	0	2	1	1	0	0	0	0	0	0	0	0	2	100
636	Participant636	1	72	165.6	73.4	26.8	30	20	26.8	90	98	0.9	1	5	3	2	4	1	0	0	1	0	0	0	0	0	0	0	1	0	0	0	1	0	0	0	2	0	0	0	0	1	0	1	0	0	1	3	100
637	Participant637	2	66	152.9	82	35.1	22	42	50.6	111	111	1	1	8	1	2	4	1	0	1	0	0	0	0	0	0	0	0	1	0	0	0	0	0	0	0	1	0	0	0	0	1	0	0	0	0	0	1	85
638	Participant638	2	74	156.4	55.6	22.7	19	20	35.8	86	89	1	1	6	1	1	3	0	1	2	1	0	0	0	1	1	0	0	1	0	0	0	0	1	0	0	4	1	1	0	0	1	1	0	0	1	0	5	95
639	Participant639	2	77	152	52.5	22.7	18	19	35.2	87	92	1	1	6	1	2	4	1	0	3	0	0	0	0	0	1	0	0	0	0	0	0	1	0	0	0	2	0	1	0	0	0	0	1	0	0	0	2	75
640	Participant640	2	73	149.6	53.2	23.8	19	18	33.9	86	93	0.9	1	8	1	4	4	1	0	2	0	0	0	0	1	1	1	0	0	0	0	0	0	0	0	0	3	1	1	1	0	0	0	0	0	0	1	4	95
641	Participant641	1	76	173.8	63.6	21.1	27	19	28	89	91	1	3	8	1	2	4	1	0	0	0	0	1	0	1	0	1	0	0	0	0	0	0	0	0	0	2	1	0	1	0	0	0	0	0	0	0	2	90
642	Participant642	1	76	167.9	73.4	26	29	21	28.6	92	98	0.9	2	8	3	1	4	1	0	0	0	0	1	0	1	0	1	0	0	0	0	0	0	0	0	0	2	1	0	1	0	0	0	0	0	0	0	2	100
643	Participant643	1	74	163.8	79.8	29.7	30	27	33.2	96	102	0.9	3	8	3	2	4	1	0	0	0	0	1	0	1	1	0	0	0	0	1	0	0	0	0	0	3	1	1	0	0	0	0	0	0	0	0	2	100
644	Participant644	1	77	162.7	71.4	27	28	21	29.4	90	92	1	1	1	3	1	3	1	0	0	1	1	1	0	1	0	0	0	0	0	0	0	0	0	0	0	1	1	0	0	0	0	0	0	0	0	0	1	100
645	Participant645	1	76	163	66.1	24.9	25	21	31.4	86	94	0.9	3	8	3	2	2	1	0	0	1	1	0	0	1	1	0	0	0	0	0	0	0	0	0	0	2	1	1	0	0	0	0	0	0	0	0	2	100
646	Participant646	1	72	165.6	60.6	22.1	26	13	21.3	82	94	0.9	2	8	1	2	4	1	0	0	0	0	1	0	1	0	0	0	0	1	0	0	0	0	0	0	2	1	0	0	0	0	0	0	0	0	1	2	95
647	Participant647	1	70	164.5	50	18.5	24	7	13.5	73	84	0.9	4	5	3	2	4	1	0	0	1	0	0	0	0	0	0	0	0	0	0	0	0	0	0	0	0	0	0	0	0	0	0	0	0	0	0	0	100
648	Participant648	1	72	173.1	72	24	32	17	22.9	91	97	0.9	3	5	3	2	4	1	0	0	1	0	1	0	0	0	1	0	0	0	0	0	0	0	0	0	1	0	0	1	0	0	0	0	0	0	0	1	90
649	Participant649	1	72	172.6	74.7	25.1	35	13	17.2	94	95	1	5	5	3	2	4	1	0	0	1	0	1	0	1	0	0	0	0	0	0	0	0	0	0	0	1	0	1	0	0	0	0	0	0	0	0	1	95
650	Participant650	1	66	162.2	61.5	23.4	26	15	23.9	82	93	0.9	3	8	3	2	4	1	0	0	0	0	0	0	0	0	1	0	0	0	0	0	0	0	0	0	1	0	0	1	0	0	0	0	0	0	0	1	100
651	Participant651	1	76	163.5	60.6	22.7	27	12	19.5	80	92	0.9	3	8	3	2	4	1	0	0	1	0	1	0	1	0	0	0	0	0	0	0	0	0	0	0	1	1	0	0	0	0	0	0	0	0	0	1	95
652	Participant652	2	71	150.4	56.3	24.9	19	21	37	83	91	0.9	2	6	1	2	4	0	2	2	0	0	0	0	0	0	0	0	0	0	0	0	1	0	0	0	1	0	0	0	0	0	0	1	0	0	0	1	80
653	Participant653	2	76	151.1	64	28	20	26	41.1	95	98	1	1	6	1	3	4	1	0	0	0	0	0	0	1	0	0	0	0	0	0	0	0	0	0	0	1	1	0	0	0	0	0	0	0	0	0	1	85
654	Participant654	2	74	148.9	44.7	20.2	15	15	34.2	80	85	0.9	3	8	1	2	4	1	0	0	1	1	0	0	0	0	1	0	0	0	0	0	0	0	0	0	1	0	0	1	0	0	0	0	0	0	0	1	80
655	Participant655	1	76	171.5	69.9	23.8	27	21	29.8	92	94	1	2	8	1	2	4	1	0	0	1	0	1	0	0	0	1	0	0	0	0	0	0	0	0	0	1	0	0	1	0	0	0	0	0	0	0	1	95
656	Participant656	1	69	160	66.2	25.9	26	20	29.6	93	97	1	2	5	3	1	4	1	0	0	0	0	1	0	1	0	0	0	1	0	0	0	0	1	0	0	3	1	0	0	0	1	0	0	0	0	0	2	80
657	Participant657	1	78	162	45.8	17.5	22	4	8.8	72	83	0.9	2	8	1	2	4	1	0	2	0	0	1	0	0	0	0	0	0	1	0	0	0	0	0	0	1	0	0	0	0	0	0	0	0	0	0	0	80
658	Participant658	1	82	163.6	56.2	21	26	8	14.4	81	87	0.9	1	8	1	2	4	1	0	0	1	0	1	0	0	0	0	0	0	0	0	0	0	0	0	0	0	0	0	0	0	0	0	0	0	0	0	0	90
659	Participant659	2	74	153.3	58.3	24.8	20	22	34	83	93	0.9	4	8	2	2	4	1	0	0	1	0	0	0	1	0	0	0	0	0	0	0	0	0	0	0	1	1	0	0	0	0	0	0	0	0	0	1	90
660	Participant660	1	71	163.5	70	26.2	31	15	21	92	100	0.9	3	8	3	2	4	1	0	0	1	0	0	0	0	0	0	0	0	0	0	0	0	0	0	0	0	0	0	0	0	0	0	0	0	0	0	0	90
661	Participant661	1	70	170.4	74.4	25.6	32	18	23.5	90	98	0.9	5	8	3	2	4	0	3	0	1	0	1	0	0	0	0	0	0	0	0	0	0	0	0	0	0	0	0	0	0	0	0	0	0	0	0	0	70
662	Participant662	2	70	157	61	24.7	22	20	33.1	90	92	1	2	6	3	2	4	1	0	0	1	0	0	0	1	0	0	0	0	0	0	0	0	0	0	0	1	1	0	0	0	0	0	0	0	0	0	1	90
663	Participant663	1	76	165.4	68.7	25.1	31	14	20.1	90	94	1	1	8	1	2	1	1	0	0	1	0	1	0	1	0	0	0	0	0	0	0	0	0	0	0	1	1	0	0	0	0	0	0	0	0	0	1	90
664	Participant664	1	76	166.8	57.9	20.8	27	10	16.9	79	87	0.9	3	8	3	2	2	1	0	0	1	0	0	0	0	0	0	0	0	0	0	0	0	0	0	0	0	0	0	0	0	0	0	0	0	0	0	0	95
665	Participant665	2	71	159.8	48.8	19.1	20	11	21.8	75	86	0.9	3	8	3	2	1	0	0	0	0	0	0	0	0	0	0	0	0	0	0	0	0	0	1	0	1	0	0	0	0	0	1	0	0	0	0	1	95
666	Participant666	1	66	162.8	72.6	27.4	28	22	29.9	98	98	1	5	5	3	2	4	1	0	0	1	0	0	0	1	0	0	0	0	0	0	0	1	0	1	0	3	1	0	0	0	0	0	1	0	0	0	2	65
667	Participant667	2	65	152.2	48.1	20.8	19	13	26.6	75	88	0.8	4	5	1	2	4	0	1	0	1	0	0	0	0	1	0	0	0	0	0	0	0	0	0	0	1	0	0	0	0	0	0	0	0	0	0	0	100
668	Participant668	1	85	168.3	58	20.5	25	12	19.8	82	89	0.9	3	8	3	2	2	0	1	1	1	0	0	0	0	0	1	1	0	0	0	0	0	0	0	0	2	0	0	1	1	0	0	0	0	0	0	2	85
669	Participant669	1	76	167.2	57.5	20.6	24	14	23.4	78	89	0.9	2	8	3	2	4	1	0	1	1	0	1	0	0	0	0	0	0	0	0	0	1	0	1	1	3	1	0	0	0	0	0	1	0	0	0	2	95
670	Participant670	1	83	166.1	71.1	25.8	29	20	27.6	95	98	1	2	8	1	1	3	1	0	0	0	0	0	0	1	0	0	0	0	0	0	0	0	0	1	0	2	1	0	0	0	0	1	0	0	0	0	2	80
671	Participant671	1	75	161	66	25.5	24	21	33	93	94	1	1	8	1	2	1	1	0	2	0	0	0	0	0	0	0	0	1	0	0	0	0	0	0	0	1	0	0	0	0	1	0	0	0	0	0	1	70
672	Participant672	1	79	162.6	71.4	27	28	22	30.2	92	95	1	2	8	1	2	3	1	0	0	1	0	0	0	1	0	0	0	0	0	0	0	0	0	0	0	1	1	0	0	0	0	0	0	0	0	0	1	95
673	Participant673	1	69	162.7	62	23.4	26	16	25.2	84	93	0.9	1	8	2	2	4	1	0	0	1	1	1	0	0	0	0	0	1	0	0	0	0	0	0	0	1	0	0	0	0	1	0	0	0	0	0	1	95
674	Participant674	1	76	171.7	60.1	20.4	25	15	25.4	81	89	0.9	3	3	1	1	4	1	0	0	0	0	0	0	0	0	0	0	0	0	0	0	0	0	0	0	0	0	0	0	0	0	0	0	0	1	0	1	100
675	Participant675	1	79	156	69.4	28.5	24	25	36.6	100	100	1	1	8	1	2	4	1	0	0	0	0	0	0	0	0	0	0	0	1	0	0	0	0	0	0	1	0	0	0	0	0	0	0	0	0	0	0	95
676	Participant676	1	70	162.6	63.4	24	24	20	30.7	92	89	1	1	8	1	2	4	1	0	0	1	1	0	0	0	0	0	0	1	0	0	0	1	1	0	0	3	0	0	0	0	1	0	1	0	0	0	2	40
677	Participant677	1	80	168	66.2	23.5	26	19	28.2	96	95	1	1	8	1	2	4	1	0	1	0	0	0	0	1	0	0	0	0	0	0	0	0	0	1	0	2	1	0	0	0	0	1	0	0	0	0	2	60
678	Participant678	1	82	171.6	69.1	23.5	27	20	29.5	94	100	0.9	1	8	1	1	4	0	1	2	0	0	0	0	1	0	0	0	0	0	0	0	0	0	0	0	1	1	0	0	0	0	0	0	0	0	0	1	85
679	Participant679	1	84	156.6	63.7	26	24	20	30.5	87	94	0.9	2	8	1	2	4	1	0	2	0	1	1	0	1	0	1	0	0	0	0	0	0	0	0	0	2	1	0	1	0	0	0	0	0	0	0	2	35
680	Participant680	1	75	167	64.2	23	29	12	19	80	92	0.9	3	8	1	2	4	1	0	0	0	0	1	0	1	0	0	0	0	0	0	0	0	0	0	0	1	1	0	0	0	0	0	0	0	0	1	2	95
681	Participant681	1	78	174	75.8	25	33	17	22.5	89	96	0.9	3	8	3	2	4	0	3	2	1	0	1	0	1	1	0	0	0	0	0	0	0	0	0	0	2	1	1	0	0	0	0	0	0	0	0	2	90
682	Participant682	1	78	166.1	54.6	19.8	22	13	24.6	84	87	1	2	8	1	2	4	1	0	0	0	0	0	0	0	0	0	0	0	0	0	0	0	0	0	0	0	1	0	0	0	0	0	0	0	0	0	1	80
683	Participant683	1	73	174.1	67.3	22.2	30	14	20.5	88	91	1	2	5	1	2	4	0	1	0	0	0	0	0	0	1	1	0	0	0	0	0	0	0	0	0	2	0	1	1	0	0	0	0	0	0	0	2	80
684	Participant684	1	85	163.4	58.2	21.8	25	12	20.5	80	88	0.9	2	8	1	1	4	1	0	0	0	0	0	0	0	0	0	0	0	0	0	0	0	0	0	0	0	0	0	0	0	0	0	0	0	0	0	0	70
685	Participant685	1	77	165	67	24.6	28	17	25	86	93	0.9	2	8	1	2	4	1	0	0	0	0	0	0	1	0	0	0	0	0	0	0	0	0	0	0	1	1	0	0	0	0	0	0	0	0	0	1	85
686	Participant686	1	67	165.8	68.5	24.9	26	21	31.3	94	96	1	1	8	3	2	3	1	0	0	0	0	1	0	0	0	0	0	0	0	0	0	0	0	0	0	0	0	0	0	0	0	0	0	0	0	0	0	85
687	Participant687	1	66	170.5	62.2	21.4	29	17	16.5	87	90	1	3	2	1	2	4	1	0	0	1	1	0	0	0	0	0	0	0	0	0	0	0	0	0	0	0	0	0	0	0	0	0	0	0	0	0	0	100
688	Participant688	1	67	165.2	66.2	24.3	30	13	19	89	92	1	2	2	3	2	4	1	0	0	1	0	1	0	1	1	0	0	1	0	0	0	0	0	0	0	3	1	1	0	0	1	0	0	0	0	0	3	100
689	Participant689	1	75	159.8	63.2	24.7	26	17	27.4	88	89	1	1	8	2	2	1	1	0	0	0	0	0	0	1	1	0	0	0	0	0	0	0	0	0	0	2	1	1	0	1	0	0	0	0	0	1	4	70
690	Participant690	1	71	158.5	66.1	26.3	26	19	29	92	90	1	2	8	1	2	4	1	0	0	0	1	1	0	0	0	0	0	0	0	0	0	0	0	0	0	0	0	0	0	0	0	0	0	0	0	0	0	90
691	Participant691	1	82	162	59.6	22.7	25	15	24.4	85	88	1	2	1	1	2	4	1	0	0	0	1	0	1	1	0	1	0	1	0	0	0	0	0	0	0	4	1	0	1	1	1	0	0	0	0	0	4	75
692	Participant692	1	65	164.6	56.3	20.8	25	11	19.2	75	90	0.8	4	8	3	2	4	1	0	0	0	0	0	0	0	0	0	0	0	0	0	0	0	0	0	0	0	0	0	0	0	0	1	0	0	0	0	1	100
693	Participant693	1	72	171.3	56.1	19.1	26	9	15.4	82	82	1	3	8	3	2	4	0	0	0	0	0	0	0	0	0	0	0	0	0	0	0	0	0	0	0	0	0	0	0	0	0	0	0	0	0	0	0	95
694	Participant694	1	74	162	65.5	25	29	14	21.7	88	91	1	2	8	1	2	4	1	0	0	0	0	0	0	0	0	0	0	0	0	0	0	0	0	0	0	0	0	0	0	0	0	0	0	0	0	0	0	100
695	Participant695	1	72	163.3	75.8	28.4	32	19	25.4	95	98	1	1	8	3	2	4	1	0	0	1	0	1	1	0	0	0	0	0	0	0	0	0	0	0	0	1	0	0	0	0	1	0	0	0	0	0	1	100
696	Participant696	1	69	168.8	64.2	22.5	30	11	17.1	79	94	0.8	4	8	3	2	4	1	0	0	1	0	1	1	0	0	0	0	0	0	0	0	0	0	0	0	1	0	0	0	0	1	0	0	0	0	0	1	100
697	Participant697	1	82	165.8	71.4	26	27	21	30	98	101	1	3	8	1	2	4	1	0	0	1	0	1	0	1	1	0	0	0	0	0	0	0	0	0	0	2	1	1	0	0	0	0	0	0	0	1	3	50
698	Participant698	1	73	153.5	42.9	18.2	21	5	11.3	68	79	0.9	3	8	2	2	4	0	1	1	0	0	0	1	0	0	0	0	0	0	0	0	0	0	0	0	1	0	0	0	0	1	0	0	0	0	0	1	90
699	Participant699	1	72	149.8	44.4	19.8	21	7	14.8	70	81	0.9	4	8	3	3	4	1	0	0	0	0	1	0	0	0	0	0	0	0	0	0	0	1	0	0	1	0	0	0	0	0	0	0	0	0	0	0	85
700	Participant700	1	72	173.5	66.4	22.1	32	9	13.2	95	95	1	5	8	3	2	2	1	0	0	1	0	0	0	1	0	0	0	0	0	0	0	0	0	0	0	1	1	0	0	0	0	0	0	0	0	0	1	100
701	Participant701	1	71	169.8	75.3	26.1	33	17	22.8	91	94	1	4	8	3	2	3	1	0	1	1	0	0	0	1	0	0	0	0	0	0	0	0	0	0	0	1	1	0	0	0	0	0	0	0	0	0	1	95
702	Participant702	1	86	165	62.3	22.9	25	15	24.8	90	88	1	3	8	3	2	4	1	0	0	1	0	0	0	1	0	1	0	1	0	0	0	0	0	0	0	3	1	0	1	0	1	0	0	0	0	0	3	75
703	Participant703	1	74	167.3	74.4	26.6	30	21	28.1	91	97	0.9	1	8	3	2	4	1	0	0	0	0	0	0	1	0	0	0	0	0	0	0	0	0	0	0	1	1	0	0	0	0	0	0	0	0	0	1	100
704	Participant704	1	77	168.1	73.9	26.2	31	18	23.9	95	93	1	2	8	3	3	4	1	0	0	1	0	1	0	1	1	0	0	0	0	0	0	0	0	0	0	2	1	1	0	0	0	0	0	0	0	0	2	85
705	Participant705	1	74	167.8	71.1	25.3	27	22	30.6	95	96	1	1	8	3	2	1	0	1	0	1	0	0	0	0	1	1	0	1	0	1	0	0	0	0	0	4	0	1	1	0	1	0	0	0	0	0	3	85
706	Participant706	1	76	170	62.2	21.5	27	13	20.7	81	89	0.9	3	8	1	2	4	1	0	0	1	0	1	0	0	0	0	0	0	0	0	0	0	0	0	0	0	0	0	0	0	0	0	0	0	0	0	0	100
707	Participant707	1	73	167.4	75.9	27.1	31	21	27.1	91	95	1	4	8	3	2	4	1	0	1	0	0	0	0	1	1	0	0	1	0	0	0	0	0	0	0	3	0	0	0	0	1	0	0	0	0	0	1	85
708	Participant708	1	70	176	78.2	25.2	36	15	19	93	95	1	3	5	3	2	4	1	0	0	1	0	0	0	1	1	0	0	0	0	0	0	0	0	0	0	2	1	1	0	0	0	0	0	0	0	0	2	95
709	Participant709	1	74	171	70.8	24.2	33	11	16	89	93	0.9	3	8	3	2	4	1	0	0	1	0	1	0	1	1	0	0	0	0	0	0	0	0	0	1	3	1	1	0	0	0	0	0	0	0	0	2	90
710	Participant710	2	73	150.6	51.9	22.9	18	18	34.9	76	88	0.9	4	6	3	2	2	1	0	0	1	0	0	0	0	1	1	0	0	0	0	0	0	0	0	0	2	0	1	1	0	0	0	0	0	0	0	2	95
711	Participant711	2	75	154.5	50.1	21	18	16	31.5	74	84	0.9	1	6	3	2	3	1	0	1	1	0	0	0	1	1	0	0	0	0	0	0	0	0	0	0	2	1	1	0	0	0	0	0	0	0	0	2	75
712	Participant712	2	81	156.4	52.2	21.3	18	17	33	82	61	1.4	3	6	3	1	4	1	0	2	1	0	0	0	1	0	0	0	0	0	0	0	0	0	0	0	1	1	0	0	0	0	0	0	0	0	0	1	80
713	Participant713	2	82	154.6	53.4	22.3	20	16	30.1	85	90	0.9	1	6	3	3	4	1	0	0	0	0	0	0	1	0	0	0	0	0	0	0	0	0	0	0	1	1	0	0	0	0	0	0	0	0	0	1	95
714	Participant714	2	80	146.7	52.1	24.2	18	18	35	86	91	0.9	1	6	3	3	4	1	0	0	0	0	0	0	0	0	1	0	0	0	1	0	0	0	0	0	2	0	0	1	0	0	0	0	0	0	0	1	65
715	Participant715	1	72	175.8	72	23.3	31	16	22.2	90	100	0.9	4	5	1	1	4	1	0	0	1	0	0	0	0	0	0	0	0	0	0	0	0	0	0	0	0	0	0	0	0	0	0	0	0	0	0	0	85
716	Participant716	1	74	176.9	79.1	25.3	33	20	25.3	103	100	1	4	8	3	2	4	1	0	0	1	0	1	0	0	0	0	0	1	0	0	0	0	0	0	0	1	0	0	0	0	1	0	0	0	0	0	1	95
717	Participant717	1	81	163	68.9	25.9	25	17	27.6	89	88	1	1	8	3	2	4	1	0	0	0	0	0	0	1	0	0	1	1	0	0	0	0	0	0	0	3	1	0	0	0	1	0	0	0	0	0	2	75
718	Participant718	1	71	167.3	67.8	24.2	29	14	21.2	89	93	1	5	8	1	2	3	1	0	1	1	0	0	0	1	0	1	0	0	0	0	0	0	0	0	0	2	1	0	1	0	0	0	0	0	0	0	2	95
719	Participant719	1	72	166.6	67.2	24.2	27	18	26.7	84	96	0.9	5	5	3	2	3	1	0	0	0	0	0	0	1	1	0	0	0	0	0	0	0	0	0	0	2	1	1	0	0	0	0	0	0	0	0	2	95
720	Participant720	1	74	166.6	64.5	23.2	28	14	22.3	87	96	0.9	4	8	1	2	3	1	0	0	1	0	1	0	1	0	0	0	0	0	0	0	0	0	0	0	1	1	0	0	0	0	0	0	0	0	0	1	100
721	Participant721	1	72	176.6	77.9	25	32	21	26.5	93	97	1	1	8	1	2	4	1	0	0	1	0	0	0	1	0	1	0	1	0	0	0	0	0	0	0	3	1	0	1	0	0	0	0	0	0	1	3	85
722	Participant722	1	82	175	65	21.2	29	12	18.5	90	93	1	3	8	1	2	4	1	0	0	0	1	1	1	1	0	1	1	0	0	0	0	0	0	0	0	4	1	0	1	1	1	0	0	0	0	0	4	45
723	Participant723	1	83	166	65.7	23.8	26	18	27.7	92	91	1	3	8	2	2	4	0	3	3	1	0	0	0	0	0	0	0	1	0	0	0	0	0	0	0	1	0	0	0	0	1	0	0	0	0	0	1	75
724	Participant724	1	82	164.8	67.1	24.7	24	22	33.2	96	100	1	3	8	3	2	3	1	0	2	1	0	1	0	1	0	1	0	0	0	0	0	0	0	0	0	2	1	0	1	0	0	0	0	0	0	0	2	70
725	Participant725	1	80	158.5	70.9	28.2	28	21	30	99	97	1	1	8	2	2	4	1	0	2	0	0	0	0	1	0	1	0	0	0	0	0	0	0	0	0	2	1	0	1	0	0	0	0	0	0	0	2	65
726	Participant726	1	79	163.6	72.2	27	25	26	36.3	101	99	1	2	8	1	2	4	1	0	0	1	0	1	0	0	0	0	0	0	0	0	0	0	0	0	0	0	0	0	0	0	0	0	0	0	0	0	0	90
727	Participant727	1	81	161.7	55.6	21.3	24	12	21.3	84	89	0.9	1	8	3	4	4	1	0	0	0	0	0	0	1	0	0	1	0	0	0	0	0	0	0	0	2	1	0	0	1	0	0	0	0	0	0	2	75
728	Participant728	1	66	162.1	71.9	27.4	29	20	28.2	90	95	0.9	2	3	3	2	2	1	0	0	1	0	0	0	0	0	0	0	0	0	0	0	0	0	0	0	0	0	0	0	0	0	0	0	0	0	0	0	95
729	Participant729	1	66	165.8	71.8	26.1	29	20	27.3	97	92	1.1	1	1	4	2	4	1	0	0	1	0	1	0	0	0	0	0	0	0	0	0	0	0	0	0	0	0	0	0	0	0	0	0	0	0	0	0	95
730	Participant730	1	68	168.9	67.2	23.6	30	14	20.6	91	92	1	2	8	3	2	4	1	0	2	0	0	0	1	0	0	0	0	0	0	0	0	0	0	0	0	1	0	0	0	0	1	0	0	0	0	0	1	70
731	Participant731	1	65	172	65.3	22.1	31	11	16.2	77	93	0.8	3	8	3	2	4	1	0	0	1	0	0	0	0	0	0	0	0	0	0	0	0	0	0	0	0	0	0	0	0	0	0	0	0	0	0	0	85
732	Participant732	1	73	169.5	75.9	26.4	32	20	25.9	99	100	1	4	5	3	2	4	1	0	0	0	0	0	0	1	0	0	0	0	0	0	0	0	0	0	0	1	1	0	0	0	0	0	0	0	0	0	1	100
733	Participant733	1	70	156.6	62.9	25.6	26	17	26.7	90	92	1	2	8	1	2	3	1	0	0	0	0	0	0	1	0	0	0	0	0	0	0	0	0	0	0	1	1	0	0	0	0	0	0	0	0	0	1	95
734	Participant734	1	72	170	75.8	26.2	29	24	32.2	98	97	1	3	8	2	2	4	1	0	0	1	0	0	0	0	0	0	0	0	0	0	0	0	1	0	0	1	0	0	0	0	0	1	0	0	0	0	1	60
735	Participant735	1	76	163.9	70	26.1	27	20	28.6	96	100	1	3	8	3	1	4	1	0	0	1	1	0	0	1	1	0	0	0	0	0	0	0	0	0	0	2	0	0	0	0	0	0	0	0	0	0	0	85
736	Participant736	1	67	163.4	65.2	24.4	27	17	25.3	82	97	0.8	4	5	3	2	2	1	0	0	1	0	1	0	0	1	0	0	0	0	0	0	0	0	0	0	1	0	0	0	0	0	0	0	0	0	0	0	100
737	Participant737	1	66	179.5	74.2	23	33	16	21.3	86	98	0.9	3	8	1	1	4	1	0	0	1	1	0	0	0	0	0	0	0	0	0	0	0	0	0	0	0	0	0	0	0	0	0	0	0	0	0	0	95
738	Participant738	1	69	170.1	65	22.5	29	13	19.8	81	83	1	3	8	3	2	4	1	0	1	1	0	0	0	1	0	1	0	0	0	0	0	0	0	0	0	2	1	0	1	0	0	0	0	0	0	0	2	70
739	Participant739	1	65	170.1	78	27	34	18	23.5	91	99	0.9	2	8	3	2	4	1	0	0	1	0	1	0	0	0	0	0	1	0	0	0	0	0	0	0	1	0	0	0	0	1	0	0	0	0	1	2	100
740	Participant740	1	72	165.2	80.1	29.4	31	24	30.5	98	104	0.9	3	8	3	2	4	1	0	3	1	0	1	0	1	0	0	0	0	0	0	0	0	0	0	0	1	1	0	0	0	0	0	0	0	0	0	1	95
741	Participant741	1	68	166.7	78.7	28.3	33	21	26.7	98	103	1	3	5	1	2	2	1	0	0	1	0	0	0	1	0	0	0	0	0	0	0	0	0	0	0	1	1	0	0	0	0	0	0	0	0	0	1	100
742	Participant742	1	74	160	72.9	28.5	26	26	35.7	98	98	1	3	8	1	2	3	1	0	0	0	0	0	0	1	0	0	0	0	0	0	0	0	0	0	0	1	1	0	0	0	0	0	0	0	0	0	1	90
743	Participant743	1	69	166.3	74.8	27	30	21	27.6	97	91	1.1	2	8	1	2	4	1	0	0	1	0	1	0	0	0	0	0	1	0	0	0	0	0	0	0	1	0	0	0	0	1	1	0	0	0	0	2	90
744	Participant744	1	75	162.5	69.7	26.4	28	19	27	91	95	0.9	2	8	1	2	4	1	0	0	1	0	0	0	0	0	0	0	1	0	0	0	0	0	0	0	1	1	1	0	1	1	1	0	0	0	0	5	50
745	Participant745	1	76	168	60.1	21.3	24	16	27.1	90	96	0.9	1	8	3	2	4	0	1	0	0	0	0	0	0	0	0	0	0	0	0	0	0	0	1	0	1	0	0	0	0	0	1	0	0	0	0	1	30
746	Participant746	1	68	163.8	59	22	24	15	25.2	84	87	1	2	8	3	2	2	1	0	0	1	0	0	0	0	0	1	0	0	0	0	0	0	0	0	0	1	0	0	1	0	0	0	0	0	0	0	1	100
747	Participant747	1	78	167.9	73.1	25.9	25	27	36.5	95	98	1	1	8	1	2	4	0	1	1	0	1	1	0	0	0	1	0	0	0	0	0	0	0	0	0	1	0	0	1	0	0	0	0	0	0	0	1	90
748	Participant748	1	67	164.7	71.7	26.4	29	20	28.3	89	93	1	2	8	2	2	2	1	0	0	0	0	0	0	1	0	0	0	0	0	0	0	0	0	0	0	1	1	0	0	0	0	0	0	0	0	0	1	100
749	Participant749	1	65	168	68.1	24.1	28	17	25.3	90	92	1	2	5	1	2	4	1	0	0	1	0	0	0	0	1	1	0	0	0	0	0	0	0	0	0	2	0	1	1	0	0	0	0	0	0	0	2	95
750	Participant750	1	71	177.6	78.9	25	31	23	29.3	91	101	0.9	2	8	3	2	4	1	0	0	0	0	0	0	0	0	0	1	0	0	0	0	0	0	0	0	1	0	0	0	1	0	0	0	0	0	0	1	85
751	Participant751	1	73	159.4	72.3	28.5	28	22	30.3	98	97	1	2	8	3	1	4	1	0	0	0	1	0	0	0	1	0	0	1	0	0	0	0	0	0	0	2	0	1	0	0	1	0	0	0	0	0	2	80
752	Participant752	1	77	161.4	58.9	22.6	25	13	22.1	83	89	0.9	1	8	1	2	3	1	0	0	0	0	1	0	0	0	0	1	0	0	0	0	0	0	0	0	1	0	0	0	0	0	0	0	0	0	0	0	85
753	Participant753	1	66	160.4	60.7	23.6	25	16	25.5	84	92	0.9	4	5	1	1	4	0	1	0	1	1	0	0	1	0	1	0	0	0	0	0	0	0	0	0	2	1	0	1	0	0	0	0	0	0	0	2	100
754	Participant754	1	65	170	72.1	24.9	32	16	22.3	91	95	1	3	3	1	3	4	1	0	2	0	0	0	0	1	0	0	0	0	0	0	0	0	0	0	0	1	1	0	0	0	0	0	0	0	0	0	1	95
755	Participant755	1	65	174	73.3	24.2	29	21	28	93	94	1	3	3	3	2	4	1	0	0	1	1	1	0	0	0	0	0	0	0	0	0	0	1	0	0	1	0	0	0	0	0	0	0	0	0	0	0	75
756	Participant756	1	66	166	68.2	24.7	26	21	30.7	91	91	1	3	3	3	1	4	1	0	0	0	1	1	0	1	1	1	0	0	0	0	0	0	0	0	0	3	1	1	1	0	0	0	0	0	0	0	3	75
757	Participant757	1	66	167.8	71.1	25.3	30	18	24.7	93	95	1	4	2	1	2	4	1	0	0	1	0	1	0	0	1	0	0	0	0	0	0	0	0	0	0	1	0	1	0	0	0	0	0	0	0	0	1	95
758	Participant758	1	73	166.4	63.5	22.9	29	12	19.5	80	93	0.9	1	5	3	2	2	1	0	2	0	0	0	0	0	0	0	0	0	0	0	0	0	0	0	0	0	0	0	0	0	0	0	0	0	0	0	0	90
759	Participant759	2	70	155.8	61.9	25.5	23	19	31	86	92	0.9	1	6	3	2	2	0	0	0	1	0	0	0	0	0	0	0	0	0	0	0	0	0	1	0	1	0	0	0	0	0	1	0	0	0	0	1	70
760	Participant760	1	67	169.5	68.7	23.9	31	14	20.7	86	94	0.9	5	5	3	1	4	1	0	2	0	0	1	0	0	0	0	0	0	0	0	0	0	0	0	0	0	0	0	0	0	0	0	0	0	0	0	0	100
761	Participant761	1	70	168	72	25.5	34	11	15.9	93	98	0.9	3	8	3	2	4	1	0	2	0	0	0	0	0	0	0	0	0	0	0	0	0	0	0	0	0	0	0	0	0	0	1	0	0	0	0	1	50
762	Participant762	1	72	171.5	74.7	25.4	32	18	24.1	93	97	1	1	8	3	2	4	0	1	0	0	0	1	0	1	0	0	0	0	0	0	0	0	0	0	0	1	1	0	0	0	0	0	0	0	0	0	1	100
763	Participant763	1	73	166.9	67.2	24.1	29	16	23.5	91	93	1	4	8	3	2	4	1	0	0	1	0	0	0	1	0	0	0	1	0	0	0	0	0	1	0	3	1	0	0	0	1	1	0	0	1	1	5	95
764	Participant764	1	70	176.6	80.6	25.8	35	18	22.7	97	103	0.9	3	2	2	2	4	1	0	0	1	0	1	0	0	0	0	1	1	0	0	0	0	0	1	0	3	0	1	0	1	0	0	0	0	0	0	2	95
765	Participant765	1	65	162.5	65.8	24.9	27	16	25	86	97	0.9	3	8	3	2	4	1	0	0	0	0	1	0	0	0	0	1	0	0	0	0	0	0	0	0	1	0	0	0	1	0	0	0	0	0	0	1	100
766	Participant766	1	75	168.9	73.6	25.8	30	20	27.2	100	97	1	2	8	1	2	4	1	0	0	1	0	1	0	1	1	0	0	0	0	0	0	0	1	0	0	3	1	1	0	0	0	0	0	0	0	0	2	85
767	Participant767	2	70	153.8	52.7	22.3	18	19	36.6	81	94	0.9	1	5	1	2	4	0	1	1	0	0	0	0	0	0	0	0	0	0	0	0	0	0	0	0	0	0	0	0	0	0	0	0	0	0	0	0	95
768	Participant768	1	72	162.7	60.7	22.9	24	17	28.4	91	91	1	1	8	1	2	3	1	0	2	0	0	1	1	0	0	0	0	0	0	0	0	0	0	0	0	1	0	0	0	0	1	0	0	0	0	0	1	65
769	Participant769	1	65	165.5	66.1	24.1	31	11	16	79	93	0.9	4	5	3	2	4	1	0	0	1	0	0	0	1	0	0	0	0	0	0	1	0	0	1	0	3	1	0	0	0	0	0	0	0	0	0	1	85
770	Participant770	1	69	163.4	68.5	25.7	25	23	34	96	101	1	2	5	3	2	4	1	0	0	0	1	0	0	0	0	1	0	0	0	0	0	0	0	0	0	1	0	0	1	0	0	0	0	0	0	0	1	100
771	Participant771	1	68	179	82.6	25.8	33	23	27.4	96	102	0.9	3	8	3	2	4	1	0	0	1	0	1	0	1	0	0	0	0	0	0	0	0	0	0	0	1	1	0	0	0	0	0	0	0	0	0	1	80
772	Participant772	1	66	167.8	67.3	23.9	28	17	25	87	92	0.9	3	8	3	2	4	1	0	0	1	0	1	0	1	1	0	0	0	0	0	0	0	0	0	0	2	1	1	0	0	0	0	0	0	0	0	2	95
773	Participant773	1	66	174.6	78.7	25.8	31	22	28	101	104	1	4	8	3	2	3	1	0	0	0	0	0	0	1	0	0	0	0	0	0	0	0	0	0	0	1	1	0	0	0	0	0	0	0	0	0	1	75
774	Participant774	1	69	167.8	73.2	26	30	20	26.8	87	101	0.9	4	3	3	2	4	1	0	0	1	0	0	0	1	0	0	0	0	0	0	0	0	0	0	0	1	1	0	0	0	0	0	0	0	0	0	1	90
775	Participant775	1	69	168.3	78.7	27.8	31	24	30	93	102	0.9	3	8	3	2	4	1	0	0	1	0	1	0	0	0	0	0	0	0	0	0	0	0	0	0	0	0	0	0	0	0	0	0	0	0	0	0	100
[truncated: 58 more columns]
